# Supplementary material for: Two cis-regulatory SNPs upstream of ABCG2 synergistically cause the blue eggshell phenotype in the duck
Source: PLoS Genet. 2020 Nov 13;16(11):e1009119. doi: 10.1371/journal.pgen.1009119 (PMC7688135; doi:10.1371/journal.pgen.1009119)
Supplement: S2 Table — SNPs with a p-value <10−7 are listed. Positions with Bonferroni adjustment < 0.05 were identified as significantly associated and highlighted in boldface. (XLSX) [file pgen.1009119.s002.xlsx]

## Sheet: Table S3
Scaffold	position	P-value	Adjust P-value (Bonferroni adjustment)
KB742619.1	3343841	2.02712e-07	0.00628602
KB742619.1	3474013	8.93626e-08	0.00291474
KB742619.1	3474033	8.93626e-08	0.00291474
KB742619.1	3474047	2.24288e-07	0.00689842
KB742619.1	3477197	5.89139e-09	0.000249215
KB742619.1	3477212	5.8441e-09	0.00024791
KB742619.1	3477224	1.39606e-08	0.000529721
KB742619.1	3477225	1.39606e-08	0.000529721
KB742619.1	3477257	1.27544e-07	0.00407215
KB742619.1	3477330	5.29911e-08	0.00180645
KB742619.1	3490926	1.77908e-07	0.00558568
KB742619.1	3491214	6.31181e-12	5.57421e-07
KB742619.1	3491225	5.4227e-11	4.03409e-06
KB742619.1	3491226	5.4227e-11	4.03409e-06
KB742619.1	3491398	1.6517e-12	1.7443e-07
KB742619.1	3491413	1.58482e-10	1.08296e-05
KB742619.1	3491421	9.092e-11	6.63307e-06
KB742619.1	3491431	2.49492e-09	0.000114521
KB742619.1	3491432	2.49492e-09	0.000114521
KB742619.1	3491433	2.49492e-09	0.000114521
KB742619.1	3491434	2.13363e-09	0.000100692
KB742619.1	3491436	1.19195e-10	8.49075e-06
KB742619.1	3491552	1.6517e-12	1.7443e-07
KB742619.1	3491669	1.6517e-12	1.7443e-07
KB742619.1	3491697	2.29616e-10	1.50765e-05
KB742619.1	3491754	2.87544e-07	0.008633
KB742619.1	3492140	1.58482e-10	1.08296e-05
KB742619.1	3492148	1.66685e-10	1.1288e-05
KB742619.1	3492150	1.66685e-10	1.1288e-05
KB742619.1	3495487	4.84632e-10	2.78019e-05
KB742619.1	3496484	4.84632e-10	2.78019e-05
KB742619.1	3497735	4.84632e-10	2.78019e-05
KB742619.1	3497881	1.10896e-08	0.000428317
KB742619.1	3498103	3.08907e-07	0.00920124
KB742619.1	3498911	5.06268e-10	2.78019e-05
KB742619.1	3499024	5.06268e-10	2.78019e-05
KB742619.1	3499176	5.06268e-10	2.78019e-05
KB742619.1	3500546	1.78668e-08	0.000664577
KB742619.1	3503186	1.06863e-08	0.000417005
KB742619.1	3503222	5.06268e-10	2.78019e-05
KB742619.1	3503451	5.06268e-10	2.78019e-05
KB742619.1	3503778	5.06268e-10	2.78019e-05
KB742619.1	3504596	5.06268e-10	2.78019e-05
KB742619.1	3504882	2.82611e-10	1.83172e-05
KB742619.1	3505590	7.6251e-09	0.000317223
KB742619.1	3506064	2.01028e-07	0.00624663
KB742619.1	3506418	1.47821e-09	7.29525e-05
KB742619.1	3506573	5.06268e-10	2.78019e-05
KB742619.1	3506694	1.4736e-08	0.000554959
KB742619.1	3506696	1.4736e-08	0.000554959
KB742619.1	3506734	1.81012e-07	0.0056596
KB742619.1	3506745	1.81012e-07	0.0056596
KB742619.1	3506757	1.41619e-08	0.000536014
KB742619.1	3506783	1.08982e-08	0.000423089
KB742619.1	3506791	5.06268e-10	2.78019e-05
KB742619.1	3509072	9.84653e-10	4.98991e-05
KB742619.1	3511368	9.03645e-09	0.000361978
KB742619.1	3511413	1.01628e-10	7.37865e-06
KB742619.1	3511714	5.06268e-10	2.78019e-05
KB742619.1	3511773	5.06268e-10	2.78019e-05
KB742619.1	3511853	5.06268e-10	2.78019e-05
KB742619.1	3511940	5.06268e-10	2.78019e-05
KB742619.1	3512282	5.06268e-10	2.78019e-05
KB742619.1	3512336	5.06268e-10	2.78019e-05
KB742619.1	3513464	9.84653e-10	4.98991e-05
KB742619.1	3513550	5.06268e-10	2.78019e-05
KB742619.1	3513608	1.06863e-08	0.000417005
KB742619.1	3513765	9.84653e-10	4.98991e-05
KB742619.1	3513853	5.06268e-10	2.78019e-05
KB742619.1	3514063	5.06268e-10	2.78019e-05
KB742619.1	3514117	5.06268e-10	2.78019e-05
KB742619.1	3514289	6.71909e-08	0.0022449
KB742619.1	3514306	1.69241e-08	0.000631067
KB742619.1	3514340	5.06268e-10	2.78019e-05
KB742619.1	3515120	5.06268e-10	2.78019e-05
KB742619.1	3516013	5.06268e-10	2.78019e-05
KB742619.1	3516437	1.34699e-09	6.71348e-05
KB742619.1	3516482	5.06268e-10	2.78019e-05
KB742619.1	3516644	8.03326e-09	0.000329663
KB742619.1	3516756	5.06268e-10	2.78019e-05
KB742619.1	3518031	9.03645e-09	0.000361978
KB742619.1	3520631	1.37388e-07	0.00437718
KB742619.1	3521933	1.14557e-07	0.00368087
KB742619.1	3525945	7.87109e-08	0.00258969
KB742619.1	3526971	5.06268e-10	2.78019e-05
KB742619.1	3527304	5.06268e-10	2.78019e-05
KB742619.1	3527535	2.22265e-11	1.76662e-06
KB742619.1	3527572	1.89812e-09	9.09996e-05
KB742619.1	3528362	5.80202e-09	0.000246818
KB742619.1	3528420	1.84169e-07	0.00574642
KB742619.1	3528878	1.60285e-08	0.00060064
KB742619.1	3529876	1.08982e-08	0.000423089
KB742619.1	3529950	1.06863e-08	0.000417005
KB742619.1	3529960	1.06863e-08	0.000417005
KB742619.1	3529961	1.06863e-08	0.000417005
KB742619.1	3529994	1.38872e-07	0.00441516
KB742619.1	3530028	2.1883e-08	0.000802113
KB742619.1	3530033	2.1883e-08	0.000802113
KB742619.1	3530036	2.1883e-08	0.000802113
KB742619.1	3530123	1.04888e-08	0.000415743
KB742619.1	3530138	1.15824e-08	0.000446208
KB742619.1	3531085	6.9625e-10	3.71539e-05
KB742619.1	3531095	1.18689e-10	8.49075e-06
KB742619.1	3531276	1.89645e-09	9.09996e-05
KB742619.1	3531282	1.22361e-10	8.67542e-06
KB742619.1	3531309	2.13326e-09	0.000100692
KB742619.1	3531310	2.13326e-09	0.000100692
KB742619.1	3531311	2.13326e-09	0.000100692
KB742619.1	3531322	1.26775e-10	8.86348e-06
KB742619.1	3531328	1.63102e-09	7.94553e-05
KB742619.1	3531338	1.26775e-10	8.86348e-06
KB742619.1	3531348	1.26775e-10	8.86348e-06
KB742619.1	3531396	2.1127e-10	1.39325e-05
KB742619.1	3531689	2.22265e-11	1.76662e-06
KB742619.1	3531737	1.59956e-07	0.00505358
KB742619.1	3532126	5.06268e-10	2.78019e-05
KB742619.1	3532487	5.06268e-10	2.78019e-05
KB742619.1	3532936	4.99881e-11	3.75574e-06
KB742619.1	3533108	1.09476e-08	0.000423916
KB742619.1	3533525	3.19281e-08	0.00111872
KB742619.1	3533573	1.01852e-08	0.000404775
KB742619.1	3533576	2.72369e-09	0.000122054
KB742619.1	3533580	2.72369e-09	0.000122054
KB742619.1	3533683	3.75648e-08	0.00130113
KB742619.1	3533691	3.75648e-08	0.00130113
KB742619.1	3533712	8.5921e-09	0.000347869
KB742619.1	3533720	8.5921e-09	0.000347869
KB742619.1	3533739	3.75648e-08	0.00130113
KB742619.1	3533741	2.01833e-09	9.64565e-05
KB742619.1	3533747	8.5921e-09	0.000347869
KB742619.1	3533823	3.19281e-08	0.00111872
KB742619.1	3533834	7.7553e-09	0.000319995
KB742619.1	3534938	3.60899e-10	2.27091e-05
KB742619.1	3534944	4.89509e-10	2.78019e-05
KB742619.1	3535004	1.64054e-08	0.000613242
KB742619.1	3535031	7.73965e-09	0.000319995
KB742619.1	3535034	7.73965e-09	0.000319995
KB742619.1	3535062	3.21434e-09	0.000139488
KB742619.1	3535094	1.79734e-10	1.20102e-05
KB742619.1	3535203	1.00272e-11	8.41265e-07
KB742619.1	3535220	1.00272e-11	8.41265e-07
KB742619.1	3535307	2.06014e-12	2.08803e-07
KB742619.1	3535320	2.06014e-12	2.08803e-07
KB742619.1	3535515	1.52357e-08	0.000572351
KB742619.1	3536817	1.0368e-14	2.57664e-09
KB742619.1	3537532	3.44783e-11	2.68392e-06
KB742619.1	3537537	1.92602e-08	0.00071465
KB742619.1	3537685	1.06812e-12	1.21281e-07
KB742619.1	3538602	2.58966e-09	0.000117796
KB742619.1	3538608	2.58966e-09	0.000117796
KB742619.1	3538883	8.27717e-10	4.26619e-05
KB742619.1	3538894	8.27717e-10	4.26619e-05
KB742619.1	3538969	6.79326e-12	5.96452e-07
KB742619.1	3538998	3.31289e-11	2.60574e-06
KB742619.1	3539006	1.71033e-10	1.15307e-05
KB742619.1	3539051	1.32561e-10	9.1411e-06
KB742619.1	3539125	3.00203e-10	1.93742e-05
KB742619.1	3539176	8.27717e-10	4.26619e-05
KB742619.1	3539177	8.27717e-10	4.26619e-05
KB742619.1	3539190	8.27717e-10	4.26619e-05
KB742619.1	3539231	8.27717e-10	4.26619e-05
KB742619.1	3539283	1.32561e-10	9.1411e-06
KB742619.1	3539295	3.30974e-09	0.000143217
KB742619.1	3539301	7.93315e-09	0.000326441
KB742619.1	3539332	1.50373e-09	7.39704e-05
KB742619.1	3539340	5.18333e-10	2.81572e-05
KB742619.1	3539341	5.18333e-10	2.81572e-05
KB742619.1	3539345	5.18333e-10	2.81572e-05
KB742619.1	3539364	3.0756e-09	0.000135413
KB742619.1	3539380	1.12438e-09	5.66e-05
KB742619.1	3539386	1.12438e-09	5.66e-05
KB742619.1	3539406	1.32561e-10	9.1411e-06
KB742619.1	3539447	2.4263e-09	0.000112396
KB742619.1	3539448	2.4263e-09	0.000112396
KB742619.1	3539451	2.4263e-09	0.000112396
KB742619.1	3539533	2.94204e-09	0.000129912
KB742619.1	3539734	4.1632e-13	4.91183e-08
KB742619.1	3539824	7.47573e-11	5.50714e-06
KB742619.1	3540068	9.01517e-09	0.000361978
KB742619.1	3540109	3.10919e-09	0.000136494
KB742619.1	3540165	4.11894e-11	3.11015e-06
KB742619.1	3540270	6.16431e-10	3.31286e-05
KB742619.1	3540467	7.98997e-08	0.00262309
KB742619.1	3540623	6.52958e-14	9.21567e-09
KB742619.1	3540682	4.22394e-14	6.37886e-09
KB742619.1	3540697	2.12362e-12	2.12386e-07
KB742619.1	3540789	1.34397e-13	1.79613e-08
KB742619.1	3540886	2.04899e-14	3.51628e-09
KB742619.1	3541089	4.81721e-16	1.77434e-10
KB742619.1	3541153	2.22946e-09	0.000104561
KB742619.1	3541432	1.16642e-09	5.85213e-05
KB742619.1	3541462	1.90751e-12	2.00047e-07
KB742619.1	3542014	2.5353e-12	2.48619e-07
KB742619.1	3542331	1.96768e-13	2.45581e-08
KB742619.1	3542332	1.96768e-13	2.45581e-08
KB742619.1	3542334	1.96768e-13	2.45581e-08
KB742619.1	3542550	2.31506e-10	1.51348e-05
KB742619.1	3542616	3.5559e-11	2.75386e-06
KB742619.1	3542717	1.67279e-16	8.71101e-11
KB742619.1	3542909	9.5563e-12	8.10766e-07
KB742619.1	3542920	7.1611e-10	3.79455e-05
KB742619.1	3542923	3.85766e-13	4.73636e-08
KB742619.1	3542930	4.79347e-12	4.2834e-07
KB742619.1	3542931	4.79347e-12	4.2834e-07
KB742619.1	3542932	4.05851e-14	6.2661e-09
KB742619.1	3543073	4.4025e-13	5.15389e-08
KB742619.1	3543166	2.04899e-14	3.51628e-09
KB742619.1	3543340	7.16852e-17	4.40574e-11
KB742619.1	3543345	7.16852e-17	4.40574e-11
KB742619.1	3543356	7.16852e-17	4.40574e-11
KB742619.1	3543667	8.43359e-16	2.89458e-10
KB742619.1	3543674	5.41015e-16	1.935e-10
KB742619.1	3543827	2.35599e-07	0.00720232
KB742619.1	3544258	4.89362e-12	4.34718e-07
KB742619.1	3544341	2.22946e-09	0.000104561
KB742619.1	3545260	2.04899e-14	3.51628e-09
KB742619.1	3545841	4.31068e-14	6.44541e-09
KB742619.1	3546280	2.04899e-14	3.51628e-09
KB742619.1	3546678	3.83078e-11	2.95159e-06
KB742619.1	3548166	2.04899e-14	3.51628e-09
KB742619.1	3551500	2.04899e-14	3.51628e-09
KB742619.1	3552091	3.24739e-10	2.05193e-05
KB742619.1	3552099	3.24739e-10	2.05193e-05
KB742619.1	3552170	2.65174e-09	0.000120258
KB742619.1	3552268	1.25805e-09	6.29095e-05
KB742619.1	3552681	7.29345e-17	4.40574e-11
KB742619.1	3552742	2.12702e-14	3.60917e-09
KB742619.1	3552830	2.04899e-14	3.51628e-09
KB742619.1	3553054	1.86789e-10	1.24266e-05
KB742619.1	3553378	4.76073e-12	4.2834e-07
KB742619.1	3553429	4.76073e-12	4.2834e-07
KB742619.1	3553445	4.76073e-12	4.2834e-07
KB742619.1	3553451	4.76073e-12	4.2834e-07
KB742619.1	3553483	1.02539e-13	1.3826e-08
KB742619.1	3553499	4.76073e-12	4.2834e-07
KB742619.1	3553524	6.06279e-08	0.00203463
KB742619.1	3553690	4.76073e-12	4.2834e-07
KB742619.1	3553711	2.04899e-14	3.51628e-09
KB742619.1	3553799	4.76073e-12	4.2834e-07
KB742619.1	3553839	2.04899e-14	3.51628e-09
KB742619.1	3553988	2.04899e-14	3.51628e-09
KB742619.1	3554009	2.04899e-14	3.51628e-09
KB742619.1	3554010	2.04899e-14	3.51628e-09
KB742619.1	3554018	2.04899e-14	3.51628e-09
KB742619.1	3554206	2.04899e-14	3.51628e-09
KB742619.1	3554444	1.26116e-12	1.40041e-07
KB742619.1	3556562	2.04899e-14	3.51628e-09
KB742619.1	3556977	1.07028e-10	7.73348e-06
KB742619.1	3557124	2.04899e-14	3.51628e-09
KB742619.1	3557296	2.00564e-16	9.77053e-11
KB742619.1	3557458	7.16852e-17	4.40574e-11
KB742619.1	3557525	2.04899e-14	3.51628e-09
KB742619.1	3557652	7.16852e-17	4.40574e-11
KB742619.1	3557671	7.16852e-17	4.40574e-11
KB742619.1	3557732	3.04122e-12	2.96307e-07
KB742619.1	3557777	7.16852e-17	4.40574e-11
KB742619.1	3557804	7.64606e-15	2.00387e-09
KB742619.1	3557849	4.80439e-14	7.04412e-09
KB742619.1	3557878	7.64606e-15	2.00387e-09
KB742619.1	3557955	7.16852e-17	4.40574e-11
KB742619.1	3557960	2.04899e-14	3.51628e-09
KB742619.1	3558048	1.37905e-16	7.71331e-11
KB742619.1	3558148	2.49075e-14	4.1794e-09
KB742619.1	3558297	7.64606e-15	2.00387e-09
KB742619.1	3558331	7.64606e-15	2.00387e-09
KB742619.1	3558445	1.81361e-14	3.51628e-09
KB742619.1	3558767	1.45351e-12	1.57917e-07
KB742619.1	3559066	8.74996e-12	7.4655e-07
KB742619.1	3559515	2.04899e-14	3.51628e-09
KB742619.1	3559895	4.46734e-12	4.21653e-07
KB742619.1	3560374	2.31955e-07	0.0071053
KB742619.1	3560637	8.64635e-12	7.41901e-07
KB742619.1	3560805	2.27004e-12	2.24062e-07
KB742619.1	3560816	8.97914e-11	6.58254e-06
KB742619.1	3560846	2.04899e-14	3.51628e-09
KB742619.1	3562154	1.99399e-07	0.0062088
KB742619.1	3562749	3.066e-07	0.00915055
KB742619.1	3563019	6.08387e-14	8.66762e-09
KB742619.1	3563420	7.8288e-15	2.00387e-09
KB742619.1	3563500	7.8288e-15	2.00387e-09
KB742619.1	3563533	2.61893e-16	1.13001e-10
KB742619.1	3563564	3.96958e-11	3.01243e-06
KB742619.1	3563566	3.96958e-11	3.01243e-06
KB742619.1	3563567	3.96958e-11	3.01243e-06
KB742619.1	3563973	7.16852e-17	4.40574e-11
KB742619.1	3565491	5.10798e-14	7.41723e-09
KB742619.1	3565572	1.66605e-16	8.71101e-11
KB742619.1	3565836	2.95794e-14	4.80322e-09
KB742619.1	3565977	4.7344e-14	7.00955e-09
KB742619.1	3566057	7.64606e-15	2.00387e-09
KB742619.1	3566922	1.04078e-14	2.57664e-09
KB742619.1	3568479	1.18795e-16	6.9e-11
KB742619.1	3569007	2.92335e-14	4.79865e-09
KB742619.1	3571643	5.50966e-16	1.935e-10
KB742619.1	3571771	7.16852e-17	4.40574e-11
KB742619.1	3571898	2.83697e-15	8.74349e-10
KB742619.1	3572775	1.5668e-18	2.93478e-12
KB742619.1	3572796	1.5668e-18	2.93478e-12
KB742619.1	3572797	3.07325e-18	3.86761e-12
KB742619.1	3573054	3.45285e-16	1.3036e-10
KB742619.1	3573085	2.58116e-16	1.13001e-10
KB742619.1	3573154	8.95044e-14	1.21772e-08
KB742619.1	3573166	8.95044e-14	1.21772e-08
KB742619.1	3573331	2.65219e-07	0.00802592
KB742619.1	3573362	1.74901e-18	2.93478e-12
KB742619.1	3573378	1.33875e-18	2.93478e-12
KB742619.1	3573510	2.60056e-07	0.0079179
KB742619.1	3573535	6.68675e-10	3.5809e-05
KB742619.1	3573536	2.68274e-10	1.74629e-05
KB742619.1	3573541	1.51205e-09	7.41381e-05
KB742619.1	3573604	5.43062e-10	2.93948e-05
KB742619.1	3573807	2.90823e-07	0.00869689
KB742619.1	3573989	2.65219e-07	0.00802592
KB742619.1	3573998	2.65219e-07	0.00802592
KB742619.1	3574006	1.68235e-07	0.00530404
KB742619.1	3574007	7.52422e-08	0.00248097
KB742619.1	3574064	2.90823e-07	0.00869689
KB742619.1	3574748	8.46019e-08	0.00277144
KB742619.1	3574958	9.32268e-08	0.00303423
KB742619.1	3574979	2.6626e-07	0.00802592
KB742619.1	3574982	2.6626e-07	0.00802592
KB742619.1	3575032	3.47504e-14	5.58287e-09
KB742619.1	3576183	7.21234e-09	0.00030088
KB742619.1	3576195	9.79508e-09	0.000390296
KB742619.1	3576271	1.99755e-12	2.05214e-07
KB742619.1	3576275	1.99755e-12	2.05214e-07
KB742619.1	3576490	1.27543e-08	0.000490105
KB742619.1	3576556	1.50064e-18	2.93478e-12
KB742619.1	3576590	2.56766e-09	0.000117503
KB742619.1	3578703	1.18305e-17	1.37432e-11
KB742619.1	3579312	1.498e-11	1.24986e-06
KB742619.1	3579725	4.00929e-13	4.76748e-08
KB742619.1	3579837	2.50686e-07	0.00764804
KB742619.1	3580918	4.91515e-08	0.00167937
KB742619.1	3580926	4.91515e-08	0.00167937
KB742619.1	3581228	3.21257e-10	2.05193e-05
KB742619.1	3581753	3.22502e-10	2.05193e-05
KB742619.1	3581831	3.56258e-09	0.000153717
KB742619.1	3582136	3.38227e-11	2.64653e-06
KB742619.1	3582228	1.05203e-08	0.000415901
KB742619.1	3582296	1.52906e-12	1.64938e-07
KB742619.1	3582427	7.87181e-14	1.10072e-08
KB742619.1	3582448	1.68373e-13	2.17326e-08
KB742619.1	3582450	1.68373e-13	2.17326e-08
KB742619.1	3582462	5.70752e-13	6.63024e-08
KB742619.1	3582543	2.52107e-08	0.000915203
KB742619.1	3582544	1.15731e-12	1.29462e-07
KB742619.1	3582604	2.40073e-09	0.000112245
KB742619.1	3582698	2.11052e-12	2.12386e-07
KB742619.1	3582761	2.64986e-14	4.39752e-09
KB742619.1	3582781	6.27153e-15	1.82136e-09
KB742619.1	3582818	6.27153e-15	1.82136e-09
KB742619.1	3582838	1.37514e-09	6.83124e-05
KB742619.1	3582885	6.27153e-15	1.82136e-09
KB742619.1	3583028	5.68941e-14	8.18283e-09
KB742619.1	3583059	1.63357e-13	2.14519e-08
KB742619.1	3583066	1.63357e-13	2.14519e-08
KB742619.1	3583100	2.35129e-11	1.85908e-06
KB742619.1	3583180	4.39739e-12	4.17661e-07
KB742619.1	3583212	1.67106e-09	8.11441e-05
KB742619.1	3583214	1.72799e-11	1.38807e-06
KB742619.1	3583570	1.32469e-14	2.98584e-09
KB742619.1	3583571	1.32469e-14	2.98584e-09
KB742619.1	3583639	1.32469e-14	2.98584e-09
KB742619.1	3583717	1.32469e-14	2.98584e-09
KB742619.1	3583784	1.32469e-14	2.98584e-09
KB742619.1	3583997	2.04061e-07	0.00628911
KB742619.1	3584294	4.00929e-13	4.76748e-08
KB742619.1	3584563	6.95392e-08	0.00231823
KB742619.1	3584962	8.48358e-09	0.000346261
KB742619.1	3585138	2.71476e-08	0.00097613
KB742619.1	3585140	2.71476e-08	0.00097613
KB742619.1	3585166	1.07744e-07	0.0034842
KB742619.1	3586498	2.47326e-08	0.000900012
KB742619.1	3586501	2.47326e-08	0.000900012
KB742619.1	3586656	1.52945e-09	7.47483e-05
KB742619.1	3586668	7.25217e-08	0.0023965
KB742619.1	3586675	1.75412e-07	0.0055188
KB742619.1	3586715	2.04061e-07	0.00628911
KB742619.1	3586872	2.04061e-07	0.00628911
KB742619.1	3586899	6.7177e-08	0.0022449
KB742619.1	3586950	4.26622e-12	4.07767e-07
KB742619.1	3586959	4.26622e-12	4.07767e-07
KB742619.1	3586967	3.03291e-08	0.00106765
KB742619.1	3586968	3.03291e-08	0.00106765
KB742619.1	3586969	3.03291e-08	0.00106765
KB742619.1	3587052	2.30582e-07	0.00707762
KB742619.1	3587276	8.74407e-10	4.47628e-05
KB742619.1	3587282	8.74407e-10	4.47628e-05
KB742619.1	3587292	6.3734e-09	0.000267359
KB742619.1	3587335	2.72324e-09	0.000122054
KB742619.1	3587336	2.08459e-08	0.000769704
KB742619.1	3587346	2.72324e-09	0.000122054
KB742619.1	3587865	7.0398e-08	0.00233655
KB742619.1	3587866	7.0398e-08	0.00233655
KB742619.1	3587952	2.08459e-08	0.000769704
KB742619.1	3588187	4.71854e-08	0.00162319
KB742619.1	3588337	9.68403e-16	3.1116e-10
KB742619.1	3588340	9.68403e-16	3.1116e-10
KB742619.1	3588343	9.68403e-16	3.1116e-10
KB742619.1	3588368	1.08657e-18	2.93478e-12
KB742619.1	3588433	5.39883e-19	2.93478e-12
KB742619.1	3588435	2.61081e-18	3.58433e-12
KB742619.1	3588442	2.61081e-18	3.58433e-12
KB742619.1	3588468	4.23283e-08	0.00145943
KB742619.1	3588575	5.39883e-19	2.93478e-12
KB742619.1	3588623	1.30538e-17	1.4081e-11
KB742619.1	3588632	1.06335e-07	0.00344599
KB742619.1	3588633	3.23823e-08	0.00113201
KB742619.1	3588644	1.96921e-12	2.05092e-07
KB742619.1	3588672	1.85751e-13	2.37725e-08
KB742619.1	3588764	2.14832e-16	9.83128e-11
KB742619.1	3588766	1.17301e-14	2.85717e-09
KB742619.1	3588771	2.14832e-16	9.83128e-11
KB742619.1	3588962	1.0333e-07	0.00335581
KB742619.1	3589018	3.03255e-08	0.00106765
KB742619.1	3589021	3.04839e-16	1.18041e-10
KB742619.1	3589053	3.03255e-08	0.00106765
KB742619.1	3589074	3.04839e-16	1.18041e-10
KB742619.1	3589075	3.04839e-16	1.18041e-10
KB742619.1	3589100	1.36504e-08	0.000520565
KB742619.1	3589101	1.36504e-08	0.000520565
KB742619.1	3589102	1.36504e-08	0.000520565
KB742619.1	3589120	3.03255e-08	0.00106765
KB742619.1	3589133	3.03255e-08	0.00106765
KB742619.1	3589143	3.04839e-16	1.18041e-10
KB742619.1	3589175	1.5975e-11	1.32555e-06
KB742619.1	3589239	4.10778e-14	6.2661e-09
KB742619.1	3589240	3.03255e-08	0.00106765
KB742619.1	3589245	3.03255e-08	0.00106765
KB742619.1	3589248	1.09044e-07	0.00351868
KB742619.1	3589273	8.1824e-14	1.13365e-08
KB742619.1	3589280	4.10778e-14	6.2661e-09
KB742619.1	3589302	4.10778e-14	6.2661e-09
KB742619.1	3589384	4.10778e-14	6.2661e-09
KB742619.1	3589438	2.14207e-12	2.12822e-07
KB742619.1	3589497	7.01382e-11	5.19219e-06
KB742619.1	3589563	8.8763e-09	0.000358415
KB742619.1	3589584	1.12873e-12	1.27206e-07
KB742619.1	3589599	1.36192e-12	1.49039e-07
KB742619.1	3589600	1.36192e-12	1.49039e-07
KB742619.1	3589628	3.77976e-10	2.35871e-05
KB742619.1	3589631	3.77976e-10	2.35871e-05
KB742619.1	3589723	3.8061e-13	4.71136e-08
KB742619.1	3589873	1.84345e-16	9.27972e-11
KB742619.1	3589980	7.42714e-12	6.40928e-07
KB742619.1	3589981	7.42714e-12	6.40928e-07
KB742619.1	3589988	7.42714e-12	6.40928e-07
KB742619.1	3590203	5.7614e-09	0.000246479
KB742619.1	3590207	5.7614e-09	0.000246479
KB742619.1	3590326	2.25391e-08	0.000824162
KB742619.1	3590840	4.00929e-13	4.76748e-08
KB742619.1	3591085	3.80563e-10	2.36508e-05
KB742619.1	3591498	2.75037e-15	8.65318e-10
KB742619.1	3591512	4.00929e-13	4.76748e-08
KB742619.1	3592434	1.64459e-18	2.93478e-12
KB742619.1	3593341	1.79179e-10	1.20102e-05
KB742619.1	3593482	1.21656e-07	0.00390067
KB742619.1	3593784	7.44261e-13	8.51485e-08
KB742619.1	3593788	7.44261e-13	8.51485e-08
KB742619.1	3594191	2.02268e-10	1.33973e-05
KB742619.1	3594212	4.19827e-12	4.06417e-07
KB742619.1	3594232	3.11913e-09	0.000136534
KB742619.1	3594272	1.70431e-09	8.24936e-05
KB742619.1	3594278	3.18255e-09	0.000138507
KB742619.1	3594282	3.18255e-09	0.000138507
KB742619.1	3594311	7.02631e-10	3.73624e-05
KB742619.1	3594413	7.425e-10	3.92063e-05
KB742619.1	3594664	5.72724e-10	3.08896e-05
KB742619.1	3594691	3.17829e-07	0.00944833
KB742619.1	3595534	5.35693e-08	0.00180981
KB742619.1	3595592	5.35693e-08	0.00180981
KB742619.1	3595594	5.35693e-08	0.00180981
KB742619.1	3595625	5.43828e-08	0.0018332
KB742619.1	3595793	1.68318e-11	1.3593e-06
KB742619.1	3595850	1.68318e-11	1.3593e-06
KB742619.1	3595864	1.68318e-11	1.3593e-06
KB742619.1	3595931	5.35693e-08	0.00180981
KB742619.1	3595933	1.41635e-07	0.00449355
KB742619.1	3595991	7.45497e-10	3.92274e-05
KB742619.1	3596042	1.68318e-11	1.3593e-06
KB742619.1	3596095	9.07512e-09	0.000362565
KB742619.1	3596135	8.11658e-09	0.000332179
KB742619.1	3596307	1.68318e-11	1.3593e-06
KB742619.1	3596415	5.79219e-09	0.000246818
KB742619.1	3597278	4.91523e-08	0.00167937
KB742619.1	3597458	3.14182e-10	2.01901e-05
KB742619.1	3599046	3.24646e-07	0.00963204
KB742619.1	3602309	3.77447e-09	0.000162396
KB742619.1	3602386	2.94077e-09	0.000129912
KB742619.1	3602550	2.94077e-09	0.000129912
KB742619.1	3602847	1.52701e-07	0.00483447
KB742619.1	3603429	1.12548e-07	0.00362404
KB742619.1	3603890	3.44958e-08	0.00120311
KB742619.1	3604806	2.59135e-08	0.000936214
KB742619.1	3605308	6.47009e-09	0.000270663
KB742619.1	3605322	1.14251e-10	8.21612e-06
KB742619.1	3606030	2.94077e-09	0.000129912
KB742619.1	3606422	6.3618e-09	0.000267359
KB742619.1	3607155	2.59135e-08	0.000936214
KB742619.1	3607560	6.336e-09	0.000267275
KB742619.1	3608017	2.80881e-07	0.00844977
KB742619.1	3608081	2.94077e-09	0.000129912
KB742619.1	3608355	1.75211e-09	8.45361e-05
KB742619.1	3608745	1.24686e-07	0.00398935
KB742619.1	3609031	7.18926e-08	0.00238092
KB742619.1	3609188	1.4428e-09	7.14385e-05
KB742619.1	3613356	3.77262e-08	0.00130373
KB742619.1	3627116	5.92239e-08	0.00199194
