# Supplementary material for: Two cis-regulatory SNPs upstream of ABCG2 synergistically cause the blue eggshell phenotype in the duck
Source: PLoS Genet. 2020 Nov 13;16(11):e1009119. doi: 10.1371/journal.pgen.1009119 (PMC7688135; doi:10.1371/journal.pgen.1009119)
Supplement: S3 Table — Variations exhibiting perfect genotype segregation among the three genotypes of resequenced samples are highlighted in red. (XLSX) [file pgen.1009119.s003.xlsx]

## Sheet: Sheet1
				Homozygous blue-eggshelled ducks								Heterozygous blue-eggshelled ducks																	White-eggshelled ducks
#CHROM	POS	REF	ALT	14	40	46	49	75	94	13G	17G	1	9	18	29	32	79	Q1	C14	C199	C475	D1103	D578	D589	D610	D665	12G	9G	8	19	33	37	43	45	67	73	81	87	17W	18W	19W	2W	D118	D121	D124	D138	D211	14W	3W
KB742619.1	3343841	A	G	0|1	0|1	0|1	0|1	0|1	0|1	0|1	0|1	0|1	0|0	0|1	0|1	0|0	0|0	0|1	0|0	0|1	0|0	0|1	0|1	0|0	0|0	0|1	0|0	0|1	0|0	0|0	0|0	0|0	0|0	0|0	0|0	0|0	0|0	0|0	0|0	0|0	0|0	0|0	0|0	0|0	0|0	0|0	0|0	0|1	0|0
KB742619.1	3343884	C	T	0|1	0|1	0|1	0|1	0|1	0|1	0|1	0|1	0|1	0|0	0|1	0|1	0|1	0|0	0|1	0|0	0|1	0|0	0|0	0|1	0|0	0|0	0|1	0|0	0|1	0|0	0|0	0|1	0|0	0|0	0|1	0|0	0|1	0|1	0|1	0|0	0|0	0|0	0|0	0|1	0|0	0|0	0|0	0|0	0|1	0|0
KB742619.1	3343885	G	A	0|1	0|1	0|1	1|1	0|1	0|1	0|1	0|1	0|1	1|1	0|1	0|1	0|1	1|1	0|1	1|1	0|1	1|1	1|1	0|1	1|1	1|1	0|1	1|1	0|1	1|1	1|1	0|1	1|1	1|1	0|1	1|1	0|1	0|1	0|1	1|1	1|1	1|1	1|1	0|1	1|1	1|1	1|1	1|1	0|1	1|1
KB742619.1	3343907	A	G	0|1	0|1	0|1	0|0	0|0	0|1	0|1	0|1	0|1	0|1	0|1	0|1	0|1	0|0	0|1	0|0	0|0	0|0	0|0	0|0	0|0	0|0	0|1	0|0	0|0	0|0	0|0	0|1	0|0	0|0	0|0	0|0	0|1	0|1	0|1	0|0	0|0	0|0	0|0	0|1	0|0	0|0	0|0	0|0	0|0	0|0
KB742619.1	3343908	T	G	0|0	0|0	0|0	0|0	0|1	0|0	0|0	0|0	0|0	0|0	0|1	0|0	0|0	0|0	0|1	0|1	0|1	0|0	0|0	0|1	0|1	0|1	0|1	0|0	0|0	0|0	0|1	0|1	0|0	0|0	1|1	0|0	0|0	0|1	0|0	0|1	0|0	0|0	0|1	0|0	0|0	0|0	0|0	0|1	0|0	0|0
KB742619.1	3343969	T	G	0|1	0|0	0|0	0|0	0|0	0|1	0|1	0|0	0|1	0|0	0|1	0|0	0|1	0|0	0|0	0|0	0|0	0|0	0|0	0|0	0|0	0|0	0|0	0|0	0|0	0|0	0|0	0|0	0|0	0|0	0|0	0|0	0|1	0|0	0|0	0|0	0|0	0|0	0|0	0|0	0|0	0|0	0|0	0|0	0|0	0|0
KB742619.1	3343976	T	C	0|1	1|1	1|1	1|1	0|1	1|1	0|1	0|1	1|1	1|1	0|1	1|1	1|1	1|1	0|1	0|1	0|1	1|1	1|1	0|1	0|1	0|1	0|1	1|1	1|1	1|1	0|1	0|1	1|1	1|1	0|0	1|1	1|1	0|1	1|1	0|1	1|1	1|1	0|1	1|1	1|1	1|1	1|1	0|1	1|1	1|1
KB742619.1	3344005	ACT	A	1|1	1|1	1|1	1|1	0|1	1|1	1|1	1|1	1|1	1|1	0|1	1|1	1|1	1|1	0|1	0|0	0|1	1|1	1|1	0|1	0|1	0|1	0|1	1|1	1|1	1|1	0|1	0|1	1|1	1|1	0|0	1|1	1|1	0|1	1|1	0|1	1|1	1|1	0|1	1|1	1|1	1|1	1|1	0|1	1|1	1|1
KB742619.1	3344106	A	G	1|1	1|1	1|1	1|1	0|1	1|1	1|1	1|1	1|1	1|1	0|0	1|1	1|1	1|1	0|0	0|1	0|1	1|1	1|1	0|1	0|1	0|1	0|1	1|1	1|1	1|1	0|1	0|1	1|1	1|1	0|0	1|1	1|1	0|1	1|1	0|1	1|1	1|1	0|1	1|1	1|1	1|1	1|1	0|1	1|1	1|1
KB742619.1	3344170	A	C	1|1	1|1	1|1	1|1	0|1	1|1	1|1	1|1	1|1	1|1	0|1	1|1	1|1	1|1	0|1	0|1	0|1	1|1	1|1	0|1	0|1	0|1	0|1	1|1	1|1	1|1	0|1	0|1	1|1	1|1	0|0	1|1	1|1	0|1	1|1	0|1	1|1	1|1	0|1	1|1	1|1	1|1	1|1	0|1	1|1	1|1
KB742619.1	3344344	TGCAA	T	0|0	1|1	0|1	1|1	0|1	0|0	0|1	1|1	0|0	1|1	0|0	1|1	0|1	1|1	0|1	0|0	0|0	0|1	1|1	0|1	0|0	0|0	0|0	0|0	0|1	0|0	0|1	0|1	0|0	0|0	0|0	0|1	0|1	0|0	0|1	0|1	0|1	1|1	0|0	0|1	0|1	1|1	0|0	0|1	1|1	1|1
KB742619.1	3344525	T	C	1|1	1|1	1|1	1|1	0|1	1|1	1|1	1|1	1|1	1|1	0|1	1|1	1|1	1|1	0|1	0|1	0|1	1|1	1|1	0|1	0|1	0|1	0|1	1|1	1|1	1|1	0|0	0|1	1|1	1|1	0|0	1|1	1|1	0|1	1|1	0|1	1|1	1|1	0|0	1|1	1|1	1|1	1|1	0|1	1|1	1|1
KB742619.1	3344662	A	G	1|1	1|1	1|1	1|1	0|1	1|1	1|1	1|1	1|1	1|1	0|1	1|1	1|1	1|1	0|1	0|1	0|1	1|1	1|1	0|1	0|1	0|1	0|1	1|1	1|1	1|1	0|1	0|1	1|1	1|1	0|0	1|1	1|1	0|1	1|1	0|1	1|1	1|1	0|1	1|1	1|1	1|1	1|1	0|1	1|1	1|1
KB742619.1	3344778	C	CT	0|0	1|1	1|1	1|1	0|1	0|1	0|1	1|1	0|0	1|1	0|0	1|1	0|1	1|1	0|1	0|0	0|0	0|1	1|1	0|1	0|1	0|1	0|1	0|1	0|1	0|0	0|0	0|1	0|0	1|1	0|0	0|1	0|1	0|0	0|1	0|1	0|1	1|1	0|0	1|1	0|1	1|1	0|1	0|1	1|1	1|1
KB742619.1	3344935	A	G	1|1	1|1	1|1	1|1	0|1	1|1	1|1	1|1	1|1	1|1	0|1	1|1	1|1	1|1	0|1	0|1	0|1	1|1	1|1	0|1	0|1	0|1	0|1	1|1	1|1	1|1	0|1	0|1	1|1	1|1	0|0	1|1	1|1	0|1	1|1	0|1	1|1	1|1	0|1	1|1	1|1	1|1	1|1	0|1	1|1	1|1
KB742619.1	3345100	G	A	0|0	0|0	0|0	0|0	0|0	0|0	0|0	0|0	0|0	0|0	0|0	0|0	0|0	0|0	0|1	0|1	1|1	0|0	0|0	0|1	0|1	0|1	0|1	0|0	0|0	0|0	0|1	0|0	0|0	0|0	1|1	0|0	0|0	0|0	0|0	0|1	0|0	0|0	0|1	0|0	0|0	0|0	0|0	0|1	0|0	0|0
KB742619.1	3345115	C	T	0|1	0|0	0|0	0|0	0|0	0|1	0|1	0|0	0|1	0|1	0|1	0|0	0|1	0|0	0|0	0|0	0|0	0|0	0|0	0|0	0|0	0|0	0|0	0|0	0|0	0|0	0|0	0|0	0|0	0|0	0|0	0|0	0|1	0|0	0|0	0|0	0|0	0|0	0|0	0|0	0|0	0|0	0|0	0|0	0|0	0|0
KB742619.1	3345132	T	C	1|1	1|1	1|1	1|1	0|1	1|1	1|1	1|1	1|1	1|1	0|1	1|1	1|1	1|1	0|1	0|1	0|0	1|1	1|1	0|1	0|1	0|1	0|1	0|1	1|1	1|1	0|1	0|1	1|1	1|1	0|0	1|1	1|1	0|1	1|1	0|1	1|1	1|1	0|1	1|1	1|1	1|1	1|1	0|1	1|1	1|1
KB742619.1	3345190	C	T	1|1	1|1	1|1	1|1	0|0	1|1	1|1	1|1	1|1	1|1	0|1	1|1	1|1	1|1	0|1	0|1	0|0	1|1	1|1	0|1	0|0	0|1	0|1	0|1	1|1	1|1	0|1	0|0	1|1	1|1	0|0	1|1	1|1	0|1	1|1	0|1	1|1	1|1	0|1	1|1	1|1	1|1	1|1	0|1	1|1	1|1
KB742619.1	3345215	T	C	1|1	1|1	1|1	1|1	0|0	1|1	1|1	1|1	1|1	1|1	0|1	1|1	1|1	1|1	0|1	0|1	0|1	1|1	1|1	0|1	0|1	0|1	0|1	0|1	1|1	1|1	0|1	0|0	1|1	1|1	0|0	1|1	1|1	0|1	1|1	0|1	1|1	1|1	0|1	1|1	1|1	1|1	1|1	0|1	1|1	1|1
KB742619.1	3345249	G	GC	0|1	0|0	0|0	0|0	0|0	0|0	0|0	0|0	0|1	0|0	0|0	0|0	0|0	0|0	0|0	0|1	0|1	0|1	0|0	0|0	0|0	0|0	0|0	0|0	0|0	1|1	0|0	0|0	1|1	0|0	0|0	0|1	0|0	0|1	0|1	0|0	0|1	0|0	0|1	0|0	0|1	0|0	0|1	0|0	0|0	0|0
KB742619.1	3345283	G	A	1|1	1|1	1|1	1|1	0|1	1|1	1|1	1|1	1|1	1|1	0|1	1|1	1|1	1|1	0|1	0|1	0|1	1|1	1|1	0|1	0|1	0|1	0|1	0|1	1|1	1|1	0|1	0|1	1|1	0|0	0|0	1|1	1|1	0|1	1|1	0|1	1|1	1|1	0|1	1|1	1|1	1|1	1|1	0|1	1|1	1|1
KB742619.1	3345285	T	C	1|1	1|1	1|1	1|1	0|1	1|1	1|1	1|1	1|1	1|1	0|1	1|1	1|1	1|1	0|1	0|1	0|1	1|1	1|1	0|1	0|1	0|1	0|1	0|1	1|1	1|1	0|1	0|1	1|1	1|1	0|0	1|1	1|1	0|1	1|1	0|1	1|1	1|1	0|1	1|1	1|1	1|1	1|1	0|1	1|1	1|1
KB742619.1	3345290	C	A	1|1	1|1	1|1	1|1	0|1	1|1	1|1	1|1	1|1	1|1	0|1	1|1	1|1	1|1	0|1	0|1	0|1	1|1	1|1	0|1	0|1	0|1	0|1	0|1	1|1	1|1	0|1	0|1	1|1	1|1	0|0	1|1	1|1	0|1	1|1	0|1	1|1	1|1	0|1	1|1	1|1	1|1	1|1	0|1	1|1	1|1
KB742619.1	3345317	C	G	0|0	0|0	0|0	0|0	0|0	0|0	0|0	0|0	0|0	0|1	0|0	0|0	0|0	0|1	0|1	0|0	0|0	0|0	0|0	0|1	0|0	0|0	0|0	0|0	0|0	0|0	0|1	0|1	0|0	1|1	0|0	0|0	0|1	0|0	0|1	0|0	0|0	0|0	0|0	0|0	0|0	0|1	0|0	0|0	0|0	0|0
KB742619.1	3345364	T	C	1|1	1|1	1|1	1|1	0|1	1|1	1|1	1|1	1|1	1|1	0|1	1|1	1|1	1|1	0|1	0|1	0|1	1|1	1|1	0|1	0|1	0|1	0|1	0|1	1|1	1|1	0|1	0|1	1|1	1|1	0|0	1|1	1|1	0|1	1|1	0|1	1|1	1|1	0|1	1|1	1|1	1|1	1|1	0|1	1|1	1|1
KB742619.1	3345397	A	G	1|1	1|1	1|1	1|1	0|1	1|1	1|1	1|1	1|1	1|1	0|1	1|1	1|1	1|1	0|1	0|1	0|1	1|1	1|1	0|1	0|1	0|1	0|1	0|1	1|1	1|1	0|1	0|1	1|1	1|1	0|0	1|1	1|1	0|1	1|1	0|1	1|1	1|1	0|1	1|1	1|1	1|1	1|1	0|1	1|1	1|1
KB742619.1	3345409	G	A	1|1	0|0	0|0	0|0	0|0	0|1	0|1	0|0	1|1	0|0	0|1	0|0	0|1	0|0	0|0	0|1	0|1	0|1	0|0	0|0	0|0	0|0	0|0	0|0	0|1	1|1	0|0	0|0	1|1	0|0	0|0	0|1	0|1	0|1	0|1	0|0	0|1	0|0	0|1	0|0	0|1	0|0	0|1	0|0	0|0	0|0
KB742619.1	3345464	T	C	1|1	1|1	1|1	1|1	0|1	1|1	1|1	1|1	1|1	1|1	0|1	1|1	1|1	1|1	0|1	0|1	0|1	1|1	1|1	0|1	0|0	0|1	0|1	0|1	0|1	1|1	0|1	0|1	1|1	1|1	0|0	1|1	1|1	0|1	1|1	0|1	1|1	1|1	0|1	1|1	1|1	1|1	1|1	0|1	1|1	1|1
KB742619.1	3345573	C	G	1|1	1|1	1|1	1|1	0|0	1|1	1|1	1|1	1|1	1|1	1|1	1|1	1|1	1|1	0|1	0|1	0|1	1|1	1|1	0|1	0|1	0|1	0|1	0|1	1|1	1|1	0|1	0|1	1|1	1|1	0|0	1|1	1|1	0|1	1|1	0|1	1|1	1|1	0|1	1|1	1|1	1|1	1|1	0|1	1|1	1|1
KB742619.1	3345631	T	C	1|1	0|0	0|0	0|0	0|0	0|1	0|1	0|0	1|1	0|0	0|1	0|0	0|1	0|0	0|0	0|1	0|0	0|1	0|0	0|0	0|0	0|0	0|0	0|0	0|1	1|1	0|0	0|0	1|1	0|0	0|0	0|1	0|1	0|1	0|1	0|0	0|1	0|0	0|1	0|0	0|1	0|0	0|1	0|0	0|0	0|0
KB742619.1	3345913	A	C	0|0	1|1	1|1	1|1	0|1	0|0	0|0	0|1	0|0	0|1	0|0	1|1	0|1	0|1	0|0	0|0	0|0	0|1	1|1	0|0	0|0	0|1	0|0	0|0	0|1	0|0	0|0	0|0	0|0	0|0	0|0	1|1	0|0	0|0	0|0	0|1	0|1	1|1	0|0	0|1	0|1	0|1	0|0	0|1	0|1	1|1
KB742619.1	3345915	C	T	0|0	0|0	0|0	0|0	0|0	0|0	0|0	0|0	0|0	0|1	0|0	0|0	0|0	0|1	0|1	0|0	0|0	0|0	0|0	0|1	0|0	0|0	0|0	0|0	0|0	0|0	0|1	0|1	0|0	0|0	0|0	0|0	0|1	0|0	0|1	0|0	0|0	0|0	0|0	0|0	0|0	0|1	0|0	0|0	0|0	0|0
KB742619.1	3345971	C	T	0|1	0|0	0|0	0|0	0|0	0|0	0|0	0|0	0|1	0|0	0|0	0|0	0|0	0|0	0|0	0|1	0|1	0|1	0|0	0|0	0|1	0|0	0|1	0|0	0|1	1|1	0|0	0|0	1|1	0|0	0|0	0|1	0|0	0|1	0|1	0|0	0|1	0|0	0|1	0|1	0|1	0|0	1|1	0|0	0|0	0|0
KB742619.1	3345983	C	T	0|0	1|1	1|1	1|1	0|1	0|0	0|1	1|1	0|0	0|1	0|0	1|1	0|1	0|1	0|0	0|0	0|0	0|1	1|1	0|0	0|0	0|1	0|0	0|1	0|1	0|0	0|0	0|0	0|0	0|0	0|0	0|1	0|0	0|0	0|0	0|1	0|1	1|1	0|0	0|1	0|1	0|1	0|0	0|1	0|1	1|1
KB742619.1	3345984	G	A	0|1	0|0	0|0	0|0	0|0	0|0	0|0	0|0	0|1	0|0	0|0	0|0	0|0	0|0	0|0	0|1	0|1	0|1	0|0	0|0	0|0	0|0	0|0	0|0	0|1	1|1	0|0	0|0	1|1	0|0	0|0	0|1	0|0	0|1	0|1	0|0	0|1	0|0	0|1	0|0	0|1	0|0	0|1	0|0	0|0	0|0
KB742619.1	3345987	G	A	0|0	1|1	1|1	1|1	0|1	0|0	0|1	1|1	0|0	0|1	0|0	1|1	0|1	0|1	0|0	0|0	0|0	0|1	1|1	0|0	0|0	0|1	0|0	0|1	0|1	0|0	0|0	0|0	0|0	0|0	0|0	0|1	0|0	0|0	0|0	0|1	0|1	1|1	0|0	0|1	0|1	0|1	0|0	0|1	0|1	1|1
KB742619.1	3345989	G	A	0|1	1|1	1|1	1|1	0|1	0|0	0|1	1|1	0|1	0|1	0|0	1|1	0|1	0|1	0|0	0|1	0|1	1|1	1|1	0|0	0|0	0|1	0|0	0|1	1|1	1|1	0|0	0|0	1|1	0|0	0|0	1|1	0|0	0|1	0|1	0|1	1|1	1|1	0|1	0|1	1|1	0|1	0|1	0|1	0|1	1|1
KB742619.1	3346042	G	A	0|1	0|0	0|0	0|0	0|0	0|0	0|0	0|0	0|1	0|0	0|0	0|0	0|0	0|0	0|0	0|1	0|1	0|1	0|0	0|0	0|0	0|0	0|0	0|0	0|1	1|1	0|0	0|0	1|1	0|0	0|0	0|1	0|0	0|1	0|1	0|0	0|1	0|0	0|1	0|0	0|1	0|0	0|1	0|0	0|0	0|0
KB742619.1	3346071	T	TGCACAGCAGA	0|0	0|0	0|0	0|0	0|0	0|0	0|1	0|1	0|0	0|0	0|0	0|0	0|0	0|0	0|0	0|0	0|0	0|0	0|0	0|0	0|0	0|0	0|0	0|1	0|0	0|0	0|0	0|0	0|0	0|0	0|0	0|0	0|0	0|0	0|0	0|0	0|0	0|0	0|0	0|0	0|0	0|0	0|0	0|0	0|1	0|0
KB742619.1	3346128	A	G	0|1	0|0	0|0	0|0	0|0	0|0	0|0	0|0	0|1	0|0	0|0	0|0	0|0	0|1	0|0	0|1	0|1	0|1	0|0	0|0	1|1	0|0	0|1	0|0	0|1	1|1	0|0	0|0	1|1	0|0	0|0	0|0	0|0	0|1	0|1	0|0	0|1	0|0	0|1	0|1	0|1	0|0	1|1	0|0	0|0	0|0
KB742619.1	3346242	T	A	0|1	1|1	1|1	1|1	0|1	0|1	0|0	1|1	1|1	0|1	0|0	1|1	1|1	0|1	0|0	0|1	0|1	1|1	1|1	0|0	0|0	0|1	0|0	0|1	1|1	1|1	0|0	0|0	1|1	0|0	0|0	1|1	0|0	0|1	0|1	0|1	1|1	1|1	0|1	0|1	1|1	0|1	0|1	0|1	0|0	1|1
KB742619.1	3346257	T	C	0|0	1|1	1|1	1|1	0|1	0|1	0|1	1|1	0|1	0|1	0|0	1|1	1|1	0|1	0|0	0|0	0|0	0|1	1|1	0|0	0|0	0|1	0|0	0|1	0|1	0|0	0|0	0|0	0|0	0|0	0|0	1|1	0|0	0|0	0|0	0|1	0|1	1|1	0|0	0|1	0|1	0|1	0|0	0|1	0|1	1|1
KB742619.1	3346260	C	T	0|0	1|1	1|1	1|1	0|1	0|1	0|1	1|1	0|1	0|1	0|0	1|1	1|1	0|1	0|0	0|0	0|0	0|1	1|1	0|0	0|0	0|1	0|0	0|1	0|1	0|0	0|0	0|0	0|0	0|0	0|0	1|1	0|0	0|0	0|0	0|1	0|1	1|1	0|0	0|1	0|1	0|1	0|0	0|1	0|1	1|1
KB742619.1	3346272	C	T	0|1	1|1	1|1	1|1	0|1	0|1	0|1	1|1	1|1	0|1	0|0	1|1	1|1	0|1	0|0	0|1	0|1	1|1	1|1	0|0	0|0	0|1	0|0	0|1	1|1	1|1	0|0	0|0	1|1	0|0	0|0	1|1	0|0	0|1	0|1	0|1	1|1	1|1	0|1	0|1	1|1	0|1	0|1	0|1	0|1	1|1
KB742619.1	3346275	G	A	0|1	0|0	0|0	0|0	0|0	0|0	0|0	0|0	0|1	0|0	0|0	0|0	0|0	0|0	0|0	0|1	0|1	0|1	0|0	0|0	0|0	0|0	0|0	0|0	0|1	1|1	0|0	0|0	1|1	0|0	0|0	0|0	0|0	0|1	0|1	0|0	0|1	0|0	0|1	0|0	0|1	0|0	0|1	0|0	0|0	0|0
KB742619.1	3346279	G	T	0|1	1|1	1|1	1|1	0|1	0|0	0|1	1|1	0|1	0|1	0|0	1|1	0|1	0|1	0|0	0|1	0|1	1|1	1|1	0|0	0|0	0|1	0|0	0|1	1|1	1|1	0|0	0|0	1|1	0|0	0|0	1|1	0|0	0|1	0|1	0|1	1|1	1|1	0|1	0|1	1|1	0|1	0|1	0|1	0|1	1|1
KB742619.1	3346311	A	G	0|1	1|1	1|1	1|1	0|1	0|1	0|1	1|1	1|1	0|1	0|0	1|1	1|1	0|1	0|0	0|1	0|1	1|1	1|1	0|0	0|0	0|1	0|0	0|1	1|1	1|1	0|0	0|0	1|1	0|0	0|0	1|1	0|0	0|1	0|1	0|1	1|1	1|1	0|1	0|1	1|1	0|1	0|1	0|1	0|1	1|1
KB742619.1	3346317	A	G	0|1	0|0	0|0	0|0	0|0	0|0	0|0	0|0	0|1	0|0	0|0	0|0	0|0	0|0	0|0	0|1	0|1	0|1	0|0	0|0	0|0	0|0	0|0	0|0	0|1	1|1	0|0	0|0	1|1	0|0	0|0	0|0	0|0	0|1	0|1	0|0	0|1	0|0	0|1	0|0	0|1	0|0	0|1	0|0	0|0	0|0
KB742619.1	3346322	A	ATGGGTTCAGAAC	0|1	1|1	1|1	1|1	0|1	0|1	0|1	1|1	1|1	0|1	0|0	1|1	1|1	0|1	0|0	0|1	0|1	1|1	1|1	0|0	0|0	0|1	0|0	0|1	1|1	1|1	0|0	0|0	1|1	0|0	0|0	1|1	0|0	0|1	0|1	0|1	1|1	1|1	0|1	0|1	1|1	0|1	0|1	0|1	0|1	1|1
KB742619.1	3346342	A	T	0|1	1|1	1|1	1|1	0|1	0|1	0|1	1|1	1|1	0|1	0|0	1|1	1|1	0|1	0|0	0|1	0|1	1|1	1|1	0|0	0|0	0|1	0|0	0|1	1|1	1|1	0|0	0|0	1|1	0|0	0|0	1|1	0|0	0|1	0|1	0|1	1|1	1|1	0|1	0|1	1|1	0|1	0|1	0|1	0|1	1|1
KB742619.1	3346428	T	C	0|1	0|0	0|0	0|0	0|0	0|0	0|0	0|0	0|1	0|0	0|0	0|0	0|0	0|0	0|0	0|1	0|1	0|1	0|0	0|0	0|0	0|0	0|0	0|0	1|1	1|1	0|0	0|0	1|1	0|0	0|0	0|1	0|0	0|1	0|1	0|0	0|1	0|0	0|1	0|0	0|1	0|0	0|1	0|0	0|0	0|0
KB742619.1	3346451	A	G	0|1	0|0	0|0	0|0	0|0	0|0	0|0	0|0	0|1	0|0	0|0	0|0	0|0	0|0	0|0	0|1	0|1	0|0	0|0	0|0	0|0	0|0	0|0	0|0	1|1	1|1	0|0	0|0	1|1	0|0	0|0	0|1	0|0	0|1	0|1	0|0	0|1	0|0	0|1	0|0	0|1	0|0	0|1	0|0	0|0	0|0
KB742619.1	3346469	T	A	0|1	0|0	0|0	0|0	0|0	0|0	0|0	0|0	0|1	0|0	0|0	0|0	0|0	0|0	0|0	0|1	0|0	0|0	0|0	0|0	0|0	0|0	0|0	0|0	0|1	1|1	0|0	0|0	1|1	0|0	0|0	0|1	0|0	0|1	0|0	0|0	0|0	0|0	0|1	0|0	0|0	0|0	0|1	0|0	0|0	0|0
KB742619.1	3346506	A	G	0|0	0|0	0|0	0|0	0|0	0|1	0|1	1|1	0|1	0|0	0|0	0|0	0|1	0|0	0|0	0|0	0|0	0|0	0|0	0|0	0|0	0|0	0|0	0|1	0|0	0|0	0|0	0|0	0|0	0|0	0|0	0|0	0|0	0|0	0|0	0|0	0|0	0|0	0|0	0|0	0|0	0|0	0|0	0|0	0|0	0|0
KB742619.1	3346519	C	T	0|0	0|0	0|0	0|0	0|0	0|1	0|1	1|1	0|1	0|0	0|0	0|0	0|1	0|0	0|0	0|0	0|0	0|0	0|0	0|0	0|0	0|0	0|0	0|1	0|0	0|0	0|0	0|0	0|0	0|0	0|0	0|0	0|0	0|0	0|0	0|0	0|0	0|0	0|0	0|0	0|0	0|0	0|0	0|0	0|0	0|0
KB742619.1	3346522	G	A	0|1	0|0	0|0	0|0	0|0	0|1	0|1	1|1	1|1	0|0	0|0	0|0	0|1	0|0	0|0	0|1	0|1	0|1	0|0	0|0	0|0	0|0	0|0	0|1	0|1	1|1	0|0	0|0	1|1	0|0	0|0	0|0	0|0	0|1	0|1	0|0	0|1	0|0	0|1	0|0	0|1	0|0	0|1	0|0	0|0	.|.
KB742619.1	3346567	G	A	0|0	0|0	0|0	0|0	0|0	0|0	0|0	0|0	0|0	0|0	0|0	0|0	0|0	0|0	0|0	0|0	0|0	0|0	0|0	0|0	0|1	0|0	0|1	0|0	0|0	0|0	0|0	0|0	0|0	0|0	0|0	0|0	0|0	0|0	0|0	0|0	0|0	0|0	0|0	1|1	0|0	0|0	0|1	0|0	0|0	.|.
KB742619.1	3346592	T	C	0|1	1|1	1|1	1|1	0|1	0|1	0|1	1|1	1|1	1|1	0|0	1|1	1|1	1|1	0|1	0|1	0|1	1|1	1|1	0|1	0|0	0|1	0|0	0|1	1|1	1|1	0|1	0|1	1|1	0|0	0|0	1|1	0|1	0|0	1|1	0|1	1|1	1|1	0|1	0|0	1|1	1|1	0|1	0|1	0|0	.|.
KB742619.1	3346624	G	T	0|1	0|0	0|0	0|0	0|0	0|0	0|0	0|0	0|1	1|1	0|0	0|0	0|0	0|1	0|1	0|1	0|1	0|1	0|0	0|1	0|0	0|0	0|0	0|0	0|1	1|1	0|1	0|1	1|1	0|0	0|0	1|1	0|1	0|0	1|1	0|0	0|1	0|0	0|1	0|0	0|1	1|1	0|1	0|0	0|0	.|.
KB742619.1	3346656	G	A	0|0	0|0	0|0	0|0	0|0	0|0	0|0	0|0	0|0	1|1	0|0	0|0	0|0	0|1	0|1	0|0	0|0	0|0	0|0	0|1	0|0	0|0	0|0	0|0	0|0	0|0	0|1	0|1	0|0	0|0	0|0	0|0	0|1	0|0	0|1	0|0	0|0	0|0	0|0	0|0	0|0	0|1	0|0	0|0	0|0	0|0
KB742619.1	3346676	A	C	0|0	0|0	0|0	0|0	0|0	0|0	0|0	0|0	0|0	0|1	0|0	0|0	0|0	0|1	0|1	0|0	0|0	0|0	0|0	0|1	0|0	0|0	0|0	0|0	0|0	0|0	0|1	0|1	0|0	0|0	0|0	0|0	0|1	0|0	0|1	0|0	0|0	0|0	0|0	0|0	0|0	0|1	0|0	0|0	0|0	0|0
KB742619.1	3346713	C	T	0|1	1|1	1|1	1|1	0|1	0|1	0|1	1|1	1|1	1|1	0|0	1|1	1|1	1|1	0|1	0|1	0|1	1|1	1|1	0|1	0|0	0|1	0|0	0|1	1|1	1|1	0|1	0|1	1|1	0|0	0|0	1|1	0|1	0|1	1|1	0|0	1|1	1|1	0|1	0|0	1|1	1|1	0|1	0|1	0|0	1|1
KB742619.1	3346714	T	TTAG	0|1	1|1	1|1	1|1	0|1	0|1	0|1	1|1	1|1	1|1	0|0	1|1	1|1	1|1	0|1	0|1	0|1	1|1	1|1	0|1	0|0	0|1	0|0	0|1	1|1	1|1	0|1	0|1	1|1	0|1	0|0	1|1	0|1	0|1	1|1	0|0	1|1	1|1	0|1	0|0	1|1	1|1	0|1	0|1	0|0	1|1
KB742619.1	3346716	A	T	0|1	1|1	1|1	1|1	0|1	0|1	0|1	1|1	1|1	1|1	0|0	1|1	1|1	1|1	0|1	0|1	0|1	1|1	1|1	0|1	0|0	0|1	0|0	0|1	1|1	1|1	0|1	0|1	1|1	0|1	0|0	1|1	0|1	0|1	1|1	0|0	1|1	1|1	0|1	0|0	1|1	1|1	0|1	0|1	0|0	1|1
KB742619.1	3346834	A	G	0|1	1|1	1|1	1|1	0|1	0|1	0|1	1|1	1|1	1|1	0|0	1|1	1|1	1|1	0|1	0|1	0|1	1|1	1|1	0|1	0|0	0|1	0|0	0|1	1|1	1|1	0|1	0|1	1|1	0|0	0|0	1|1	0|1	0|1	1|1	0|1	1|1	1|1	1|1	0|1	1|1	1|1	0|1	0|1	0|1	1|1
KB742619.1	3346856	T	C	0|1	1|1	1|1	1|1	0|1	0|1	0|1	1|1	1|1	1|1	0|0	1|1	1|1	1|1	0|1	0|1	0|1	1|1	1|1	0|1	0|1	0|1	0|1	0|1	1|1	1|1	0|1	0|1	1|1	0|0	0|0	1|1	0|1	0|1	1|1	0|1	1|1	1|1	0|1	1|1	1|1	1|1	1|1	0|1	0|1	1|1
KB742619.1	3346892	A	G	0|1	0|0	0|0	0|0	0|0	0|0	0|1	0|1	0|1	0|0	0|0	0|0	0|0	0|0	0|0	0|1	0|1	0|1	0|0	0|0	0|0	0|0	0|0	0|0	0|1	1|1	0|0	0|0	1|1	0|0	0|0	0|1	0|0	0|1	0|1	0|0	0|1	0|0	0|1	0|0	1|1	0|0	0|1	0|0	0|1	0|0
KB742619.1	3346894	A	T	0|1	0|0	0|0	0|0	0|0	0|0	0|1	0|1	0|1	0|0	0|0	0|0	0|0	0|0	0|0	0|1	0|1	0|1	0|0	0|0	0|0	0|0	0|0	0|0	0|1	1|1	0|0	0|0	1|1	0|0	0|0	0|1	0|0	0|1	0|1	0|0	0|1	0|0	0|1	0|0	1|1	0|0	0|1	0|0	0|0	0|0
KB742619.1	3346941	A	G	0|0	0|0	0|0	0|0	0|0	0|0	0|0	0|0	0|0	0|1	0|0	0|0	0|0	0|1	0|1	0|0	0|0	0|0	0|0	0|1	0|0	0|0	0|0	0|1	0|0	0|0	0|1	0|1	0|0	0|1	0|0	0|0	0|1	0|0	0|1	0|0	0|0	0|0	0|0	0|0	0|0	1|1	0|0	0|0	0|0	0|0
KB742619.1	3346965	A	G	0|1	0|0	0|0	0|0	0|0	0|0	0|1	0|1	0|1	0|0	0|0	0|0	0|0	0|0	0|0	0|1	0|1	1|1	0|0	0|0	0|0	0|0	0|0	0|0	0|1	1|1	0|0	0|0	1|1	0|0	0|0	0|1	0|0	0|1	0|1	0|0	0|1	0|0	0|1	0|0	0|1	0|0	0|1	0|0	0|0	0|0
KB742619.1	3346978	A	G	0|1	0|0	0|0	0|0	0|0	0|0	0|1	0|1	0|1	0|0	0|0	0|0	0|0	0|0	0|0	0|1	0|1	0|1	0|0	0|0	0|0	0|0	0|0	0|0	0|1	1|1	0|0	0|0	1|1	0|0	0|0	0|1	0|0	0|1	0|1	0|0	0|1	0|0	0|1	0|0	0|1	0|0	0|1	0|0	0|1	0|0
KB742619.1	3347000	G	A	0|0	1|1	1|1	1|1	0|1	0|1	0|0	0|1	0|1	1|1	0|0	1|1	1|1	1|1	0|1	0|0	0|0	0|1	1|1	0|1	0|0	0|1	0|0	0|0	0|1	0|0	0|1	0|1	0|0	0|0	0|0	0|1	0|1	0|0	0|1	0|1	0|1	1|1	0|0	0|1	0|1	1|1	0|0	0|0	0|1	1|1
KB742619.1	3347038	G	A	0|1	0|0	0|0	0|0	0|0	0|0	0|1	0|1	0|1	0|0	0|0	0|0	0|0	0|0	0|0	0|1	0|1	0|1	0|0	0|0	0|0	0|0	0|0	0|0	0|1	1|1	0|0	0|0	1|1	0|0	0|0	0|1	0|0	0|1	0|1	0|0	0|1	0|0	0|1	0|0	0|1	0|0	0|1	0|0	0|0	0|0
KB742619.1	3347042	T	C	0|1	0|0	0|0	0|0	0|0	0|0	0|1	0|1	0|1	0|0	0|0	0|0	0|0	0|0	0|0	0|1	0|1	0|1	0|0	0|0	0|0	0|0	0|0	0|0	0|1	1|1	0|0	0|0	1|1	0|0	0|0	0|1	0|0	0|1	0|1	0|0	0|1	0|0	0|1	0|0	0|1	0|0	0|1	0|0	0|1	0|0
KB742619.1	3347048	A	G	0|1	0|0	0|0	0|0	0|0	0|0	0|1	0|1	0|1	0|0	0|0	0|0	0|0	0|0	0|0	0|1	0|1	0|1	0|0	0|0	0|0	0|0	0|0	0|0	0|1	1|1	0|0	0|0	1|1	0|0	0|0	0|1	0|0	0|1	0|1	0|0	0|1	0|0	0|1	0|0	0|1	0|0	0|1	0|0	0|1	0|0
KB742619.1	3347050	C	T	0|1	0|0	0|0	0|0	0|0	0|0	0|1	0|1	0|1	0|0	0|0	0|0	0|0	0|0	0|0	0|1	0|1	0|1	0|0	0|0	0|0	0|0	0|0	0|0	0|1	1|1	0|0	0|0	1|1	0|0	0|0	0|1	0|0	0|1	0|1	0|0	0|1	0|0	0|1	0|0	0|1	0|0	0|1	0|0	0|0	0|0
KB742619.1	3347058	C	T	0|1	0|0	0|0	0|0	0|0	0|0	0|0	0|0	0|1	0|0	0|0	0|0	0|0	0|0	0|0	0|1	0|1	0|1	0|0	0|0	0|0	0|0	0|0	0|0	0|1	1|1	0|0	0|0	1|1	0|0	0|0	0|1	0|0	0|1	0|1	0|0	0|1	0|0	0|1	0|0	0|1	0|0	0|1	0|0	0|0	0|0
KB742619.1	3347064	T	C	0|1	0|0	0|0	0|0	0|0	0|0	0|1	0|1	0|1	0|0	0|0	0|0	0|0	0|0	0|0	0|1	0|1	0|1	0|0	0|0	0|0	0|0	0|0	0|0	0|1	1|1	0|0	0|0	1|1	0|0	0|0	0|1	0|0	0|1	0|1	0|0	0|1	0|0	0|1	0|0	0|1	0|0	0|1	0|0	0|1	0|0
KB742619.1	3347072	T	C	0|1	0|0	0|0	0|0	0|0	0|0	0|1	0|1	0|1	0|0	0|0	0|0	0|0	0|0	0|0	0|1	0|1	0|1	0|0	0|0	0|0	0|0	0|0	0|0	0|1	1|1	0|0	0|0	1|1	0|0	0|0	0|1	0|0	0|1	0|1	0|0	0|1	0|0	0|1	0|0	0|1	0|0	0|1	0|0	0|1	0|0
KB742619.1	3347082	C	T	0|0	1|1	1|1	1|1	0|1	0|0	0|0	0|1	0|0	0|1	0|0	1|1	0|1	0|1	0|0	0|0	0|0	0|1	1|1	0|0	0|0	0|1	0|0	0|0	0|1	0|0	0|0	0|0	0|0	0|0	0|0	0|1	0|0	0|0	0|0	0|1	0|1	1|1	0|0	0|1	0|1	0|1	0|0	0|1	0|1	1|1
KB742619.1	3347083	A	AG	0|1	1|1	1|1	1|1	0|1	0|1	0|1	1|1	1|1	1|1	0|0	1|1	1|1	1|1	0|1	0|1	0|1	1|1	1|1	0|1	0|0	0|1	0|0	0|1	1|1	1|1	0|1	0|1	1|1	0|0	0|0	1|1	0|1	0|1	1|1	0|1	1|1	1|1	0|1	0|1	1|1	1|1	0|1	0|1	1|1	1|1
KB742619.1	3347112	ACCT	A	0|1	0|0	0|0	0|0	0|0	0|0	0|1	0|1	0|1	0|0	0|0	0|0	0|0	0|0	0|0	0|1	0|1	0|1	0|0	0|0	0|0	0|0	0|0	0|0	0|1	1|1	0|0	0|0	1|1	0|0	0|0	0|1	0|0	0|1	1|1	0|0	0|0	0|0	0|1	0|0	0|1	0|0	0|1	0|0	0|0	0|0
KB742619.1	3347116	C	T	0|0	0|0	0|0	0|0	0|0	0|0	0|0	0|0	0|0	0|0	0|0	0|0	0|0	0|0	0|1	0|1	0|1	0|0	0|0	0|1	0|1	0|1	0|1	0|0	0|0	0|0	0|1	0|0	0|0	1|1	1|1	0|0	0|0	0|0	0|0	0|1	0|0	0|0	0|1	0|0	0|0	0|0	0|0	0|1	0|0	0|0
KB742619.1	3347123	T	C	0|1	0|0	0|0	0|0	0|0	0|0	0|1	0|1	0|1	0|0	0|0	0|0	0|0	0|0	0|0	0|1	0|1	0|1	0|0	0|0	0|0	0|0	0|0	0|0	0|1	1|1	0|0	0|0	1|1	0|0	0|0	0|1	0|0	0|1	0|1	0|0	0|0	0|0	0|1	0|0	0|1	0|0	0|1	0|0	0|0	0|0
KB742619.1	3347138	C	T	0|1	0|0	0|0	0|0	0|0	0|0	0|1	0|1	0|1	0|0	0|0	0|0	0|0	0|0	0|0	0|1	0|1	0|1	0|0	0|0	0|0	0|0	0|0	0|0	0|1	1|1	0|0	0|0	1|1	0|0	0|0	0|1	0|0	0|1	0|1	0|0	0|1	0|0	0|1	0|0	0|1	0|0	0|1	0|0	0|0	0|0
KB742619.1	3347142	G	T	0|0	1|1	1|1	1|1	0|0	0|1	0|0	0|1	0|1	1|1	0|0	1|1	1|1	1|1	0|1	0|0	0|0	0|1	1|1	0|1	0|0	0|1	0|0	0|1	0|1	0|0	0|1	0|1	0|0	0|0	0|0	0|1	0|1	0|0	0|1	0|1	0|1	1|1	0|0	0|1	0|1	1|1	0|0	0|1	1|1	1|1
KB742619.1	3347143	T	C	0|1	1|1	1|1	1|1	0|1	0|1	0|1	1|1	1|1	1|1	0|0	1|1	1|1	1|1	0|1	0|1	0|1	1|1	1|1	0|1	0|0	0|1	0|0	0|1	1|1	1|1	0|1	0|1	1|1	0|0	0|0	1|1	0|1	0|1	1|1	0|1	1|1	1|1	0|1	0|1	1|1	1|1	0|1	0|1	1|1	1|1
KB742619.1	3347147	T	C	0|1	0|0	0|0	0|0	0|0	0|0	0|1	0|1	0|1	0|0	0|0	0|0	0|0	0|0	0|0	0|1	0|1	0|1	0|0	0|0	0|0	0|0	0|0	0|0	0|1	1|1	0|0	0|0	1|1	0|0	0|0	0|1	0|0	0|1	0|1	0|0	0|1	0|0	0|1	0|0	0|1	0|0	0|1	0|0	0|0	0|0
KB742619.1	3347157	T	TA	0|1	0|0	0|0	0|0	0|0	0|0	0|1	0|1	0|1	0|0	0|0	0|0	0|0	0|0	0|0	0|1	0|1	0|1	0|0	0|0	0|0	0|0	0|0	0|0	0|1	1|1	0|0	0|0	1|1	0|0	0|0	0|1	0|0	0|1	0|1	0|0	0|1	0|0	1|1	0|0	0|1	0|0	0|1	0|0	0|0	0|0
KB742619.1	3347158	G	T	0|1	0|0	0|0	0|0	0|0	0|0	0|1	0|1	0|1	0|0	0|0	0|0	0|0	0|0	0|0	0|1	0|1	0|1	0|0	0|0	0|0	0|0	0|0	0|0	0|1	1|1	0|0	0|0	1|1	0|0	0|0	0|1	0|0	0|1	0|1	0|0	0|1	0|0	1|1	0|0	0|1	0|0	0|1	0|0	0|0	0|0
KB742619.1	3347195	A	AC	0|0	0|0	0|0	0|0	0|0	0|0	0|0	0|0	0|0	0|0	0|0	0|0	0|0	0|0	0|1	0|1	0|1	0|0	0|0	0|1	0|0	0|1	0|1	0|0	0|0	0|0	0|1	0|0	0|0	1|1	1|1	0|0	0|0	0|0	0|0	0|0	0|0	0|0	0|0	0|0	0|0	0|0	0|0	0|1	0|0	0|0
KB742619.1	3347196	A	T	0|0	0|0	0|0	0|0	0|0	0|0	0|0	0|0	0|0	0|0	0|0	0|0	0|0	0|0	0|1	0|1	0|1	0|0	0|0	0|1	0|1	0|1	0|1	0|0	0|0	0|0	0|1	0|0	0|0	1|1	1|1	0|0	0|0	0|0	0|0	0|1	0|0	0|0	0|1	0|0	0|0	0|0	0|0	0|1	0|0	0|0
KB742619.1	3347197	A	T	0|0	0|0	0|0	0|0	0|0	0|0	0|0	0|0	0|0	0|0	0|0	0|0	0|0	0|0	0|1	0|1	0|1	0|0	0|0	0|1	0|1	0|1	0|1	0|0	0|0	0|0	0|1	0|0	0|0	1|1	1|1	0|0	0|0	0|0	0|0	0|1	0|0	0|0	0|1	0|0	0|0	0|0	0|0	0|1	0|0	0|0
KB742619.1	3347198	A	T	0|0	0|0	0|0	0|0	0|0	0|0	0|0	0|0	0|0	0|0	0|0	0|0	0|0	0|0	0|1	0|1	0|1	0|0	0|0	0|1	0|1	0|1	0|1	0|0	0|0	0|0	0|1	0|0	0|0	1|1	1|1	0|0	0|0	0|0	0|0	0|1	0|0	0|0	0|1	0|0	0|0	0|0	0|0	0|1	0|0	0|0
KB742619.1	3347201	G	A	0|1	1|1	1|1	1|1	0|1	0|1	0|1	1|1	1|1	1|1	0|0	1|1	1|1	1|1	0|1	0|1	0|1	1|1	1|1	0|1	0|1	0|1	0|1	0|1	1|1	1|1	0|1	0|1	1|1	0|0	0|0	1|1	0|1	0|1	1|1	0|1	1|1	1|1	0|1	1|1	1|1	1|1	1|1	0|1	1|1	1|1
KB742619.1	3347224	G	A	0|0	1|1	1|1	1|1	0|1	0|1	0|0	0|1	0|1	1|1	0|0	1|1	1|1	1|1	0|1	0|0	0|0	0|1	1|1	0|1	0|0	0|1	0|0	0|1	0|1	0|0	0|1	0|1	0|0	0|0	0|0	0|1	0|1	0|0	0|1	0|1	0|1	1|1	0|0	0|1	0|0	1|1	0|0	0|1	1|1	1|1
KB742619.1	3347262	G	A	0|1	0|0	0|0	0|0	0|0	0|0	0|1	0|1	0|1	0|0	0|0	0|0	0|0	0|0	0|0	0|1	0|1	0|1	0|0	0|0	0|0	0|0	0|0	0|0	0|1	1|1	0|0	0|0	1|1	0|0	0|0	0|1	0|0	0|1	0|1	0|0	0|1	0|0	0|1	0|0	0|1	0|0	0|1	0|0	0|0	0|0
KB742619.1	3347267	A	G	0|1	1|1	1|1	1|1	0|1	0|1	0|1	1|1	1|1	1|1	0|0	1|1	1|1	1|1	0|1	0|1	0|1	1|1	1|1	0|1	0|0	0|1	0|0	0|1	1|1	1|1	0|0	0|1	1|1	0|0	0|0	1|1	0|1	0|1	1|1	0|1	1|1	1|1	0|1	0|1	1|1	1|1	0|1	0|1	1|1	1|1
KB742619.1	3347271	T	C	0|1	1|1	1|1	1|1	0|1	0|1	0|1	1|1	1|1	1|1	0|0	1|1	1|1	1|1	0|1	0|1	0|1	1|1	1|1	0|1	0|0	0|1	0|0	0|1	1|1	1|1	0|0	0|1	1|1	0|0	0|0	1|1	0|1	0|1	1|1	0|1	1|1	1|1	0|1	0|1	1|1	1|1	0|1	0|1	1|1	1|1
KB742619.1	3347275	G	A	0|0	1|1	1|1	1|1	0|1	0|1	0|0	0|1	0|1	1|1	0|0	1|1	1|1	1|1	0|1	0|0	0|0	0|1	1|1	0|1	0|0	0|1	0|0	0|1	0|1	0|0	0|0	0|1	0|0	0|0	0|0	0|1	0|1	0|0	0|1	0|1	0|1	1|1	0|0	0|1	0|1	1|1	0|0	0|1	1|1	1|1
KB742619.1	3347295	C	T	0|1	0|0	0|0	0|0	0|0	0|0	0|1	0|1	0|1	0|0	0|0	0|0	0|0	0|0	0|0	0|1	0|1	0|1	0|0	0|0	0|0	0|0	0|0	0|0	0|1	1|1	0|0	0|0	1|1	0|0	0|0	0|0	0|0	0|1	0|1	0|0	0|1	0|0	0|1	0|0	0|1	0|0	0|1	0|0	0|0	0|0
KB742619.1	3347299	C	T	0|0	1|1	1|1	1|1	0|0	0|1	0|0	0|1	0|1	1|1	0|0	1|1	1|1	1|1	0|1	0|0	0|0	0|1	1|1	0|1	0|0	0|1	0|0	0|1	0|1	0|0	0|0	0|1	0|0	0|0	0|0	1|1	0|1	0|0	0|1	0|1	0|1	1|1	0|0	0|1	0|1	1|1	0|0	0|1	0|1	1|1
KB742619.1	3347300	T	G	0|0	1|1	1|1	1|1	0|0	0|1	0|0	0|1	0|1	1|1	0|0	1|1	1|1	1|1	0|1	0|0	0|0	0|1	1|1	0|1	0|0	0|1	0|0	0|1	0|1	0|0	0|0	0|1	0|0	0|0	0|0	1|1	1|1	0|0	0|1	0|1	0|1	1|1	0|0	0|1	0|1	1|1	0|0	0|1	0|1	1|1
KB742619.1	3347303	T	C	0|0	1|1	1|1	1|1	0|0	0|1	0|0	0|1	0|1	1|1	0|0	1|1	1|1	1|1	0|1	0|0	0|0	0|1	1|1	0|1	0|0	0|1	0|0	0|1	0|1	0|0	0|0	0|1	0|0	0|0	0|0	1|1	0|1	0|0	0|1	0|1	0|1	1|1	0|0	0|1	0|1	1|1	0|0	0|1	0|1	1|1
KB742619.1	3347306	G	C	0|0	1|1	1|1	1|1	0|0	0|1	0|0	0|1	0|1	1|1	0|0	1|1	1|1	1|1	0|1	0|0	0|0	0|1	1|1	0|1	0|0	0|1	0|0	0|1	0|1	0|0	0|0	0|1	0|0	0|0	0|0	1|1	0|1	0|0	0|1	0|1	0|1	1|1	0|0	0|1	0|1	1|1	0|0	0|1	0|1	1|1
KB742619.1	3347314	C	T	0|1	1|1	1|1	1|1	0|0	0|1	0|1	1|1	1|1	1|1	0|0	1|1	1|1	1|1	0|1	0|1	0|1	1|1	1|1	0|1	0|0	0|1	0|0	0|1	1|1	1|1	0|0	0|1	1|1	0|0	0|0	1|1	0|1	0|1	1|1	0|1	1|1	1|1	0|1	0|1	1|1	1|1	0|1	0|1	0|1	1|1
KB742619.1	3347315	A	G	0|0	1|1	1|1	1|1	0|0	0|1	0|0	0|1	0|1	1|1	0|0	1|1	1|1	1|1	0|1	0|0	0|0	0|1	1|1	0|1	0|0	0|1	0|0	0|1	0|1	0|0	0|0	0|1	0|0	0|0	0|0	1|1	0|1	0|0	0|1	0|1	0|1	1|1	0|0	0|1	0|1	1|1	0|0	0|1	0|1	1|1
KB742619.1	3347320	C	A	0|0	1|1	1|1	1|1	0|0	0|1	0|0	0|1	0|1	1|1	0|0	1|1	1|1	1|1	0|1	0|0	0|0	0|1	1|1	0|1	0|0	0|1	0|0	0|1	0|1	0|0	0|0	0|1	0|0	0|0	0|0	1|1	0|1	0|0	0|1	0|1	0|1	1|1	0|0	0|1	0|1	1|1	0|0	0|1	0|1	1|1
KB742619.1	3347337	A	G	0|0	0|1	1|1	1|1	0|1	0|1	0|0	0|1	0|1	1|1	0|0	1|1	1|1	1|1	0|1	0|0	0|0	0|1	1|1	0|1	0|0	0|1	0|0	0|1	0|1	0|0	0|1	0|1	0|0	0|0	0|0	0|1	1|1	0|0	0|1	1|1	0|1	1|1	0|0	0|1	0|1	1|1	0|0	0|1	0|1	1|1
KB742619.1	3347338	G	A	0|0	0|0	0|0	0|0	0|0	0|0	0|0	0|0	0|0	0|1	0|0	0|0	0|0	0|1	0|1	0|0	0|0	0|0	0|0	0|1	0|0	0|0	0|0	0|0	0|0	0|0	0|1	0|1	0|0	0|0	0|0	0|0	0|1	0|0	0|1	0|0	0|0	0|0	0|0	0|0	0|0	0|1	0|0	0|0	0|0	0|0
KB742619.1	3347347	G	A	0|1	0|1	0|0	0|0	0|0	0|0	0|1	0|1	1|1	0|0	0|0	0|0	0|0	0|0	0|0	0|1	0|1	0|1	0|0	0|0	0|0	0|0	0|0	0|0	0|1	1|1	0|0	0|0	1|1	0|0	0|0	0|1	0|0	0|1	0|1	0|0	0|1	0|0	0|1	0|0	0|1	0|0	0|1	0|0	0|0	0|0
KB742619.1	3347363	C	T	0|1	0|1	0|0	0|0	0|0	0|0	0|1	0|1	1|1	0|0	0|0	0|0	0|0	0|0	0|0	0|1	0|1	0|1	0|0	0|0	0|0	0|0	0|0	0|0	0|1	1|1	0|0	0|0	1|1	0|0	0|0	0|1	0|0	0|1	0|1	0|0	0|1	0|0	0|1	0|0	0|1	0|0	0|1	0|0	0|0	0|0
KB742619.1	3347364	A	G	0|1	0|1	0|0	0|0	0|0	0|0	0|1	0|1	1|1	0|0	0|0	0|0	0|0	0|0	0|0	0|1	0|1	0|1	0|0	0|0	0|0	0|0	0|0	0|0	0|1	1|1	0|0	0|0	1|1	0|0	0|0	0|1	0|0	0|1	0|1	0|0	0|1	0|0	0|1	0|0	0|1	0|0	0|1	0|0	0|1	0|0
KB742619.1	3347365	C	A	0|0	0|1	1|1	1|1	0|1	0|1	0|0	0|1	0|0	1|1	0|0	1|1	1|1	1|1	0|1	0|0	0|0	0|1	1|1	0|1	0|0	0|1	0|0	0|1	0|1	0|0	0|1	0|1	0|0	0|0	0|0	0|1	0|1	0|0	0|1	0|1	0|1	1|1	0|0	0|1	0|1	1|1	0|0	0|1	0|1	1|1
KB742619.1	3347374	A	G	0|0	0|1	1|1	1|1	0|1	0|1	0|0	0|1	0|0	1|1	0|0	1|1	1|1	1|1	0|1	0|0	0|0	0|1	1|1	0|1	0|0	0|1	0|0	0|1	0|1	0|0	0|1	0|1	0|0	0|0	0|0	0|1	0|1	0|0	0|1	0|1	0|1	1|1	0|0	0|1	0|1	1|1	0|0	0|1	0|1	1|1
KB742619.1	3347379	C	T	0|0	0|1	1|1	1|1	0|1	0|1	0|0	0|1	0|0	1|1	0|0	1|1	1|1	1|1	0|1	0|0	0|0	0|1	1|1	0|0	0|0	0|1	0|0	0|1	0|1	0|0	0|1	0|1	0|0	0|0	0|0	0|1	0|1	0|0	0|1	0|1	0|1	1|1	0|0	0|1	0|1	1|1	0|0	0|1	1|1	1|1
KB742619.1	3347389	A	G	0|0	0|0	0|0	0|0	0|0	0|0	0|0	0|0	0|0	0|1	0|0	0|0	0|0	0|1	0|1	0|0	0|0	0|0	0|0	0|0	0|0	0|0	0|0	0|0	0|0	0|0	0|1	0|1	0|0	0|0	0|0	0|0	0|1	0|0	0|1	0|0	0|0	0|0	0|0	0|0	0|0	0|1	0|0	0|0	0|0	0|0
KB742619.1	3347391	A	G	0|0	0|0	0|0	0|0	0|0	0|0	0|0	0|0	0|0	0|0	0|0	0|0	0|0	0|0	0|1	0|1	0|1	0|0	0|0	1|1	0|1	0|1	0|1	0|0	0|0	0|0	0|1	0|0	0|0	1|1	1|1	0|0	0|0	0|0	0|0	0|1	0|0	0|0	0|1	0|0	0|0	0|0	0|0	0|1	0|0	0|0
KB742619.1	3347434	C	T	0|0	0|1	0|1	1|1	0|1	0|1	0|0	0|1	0|1	1|1	0|0	1|1	1|1	1|1	0|1	0|0	0|0	0|1	1|1	0|1	0|0	0|1	0|0	0|1	0|1	0|0	0|1	0|1	0|0	0|0	0|0	0|1	0|1	0|0	0|1	0|1	1|1	1|1	0|0	0|1	0|1	1|1	0|0	0|1	0|1	1|1
KB742619.1	3347436	G	A	0|0	0|1	1|1	1|1	0|1	0|1	0|0	0|1	0|1	1|1	0|0	1|1	1|1	1|1	0|1	0|0	0|0	0|1	1|1	0|1	0|0	0|1	0|0	0|1	0|1	0|0	0|1	0|1	0|0	0|0	0|0	0|1	0|1	0|0	0|1	0|1	1|1	1|1	0|0	0|1	0|1	1|1	0|0	0|1	0|1	1|1
KB742619.1	3347449	C	T	1|1	1|1	1|1	1|1	0|1	0|1	1|1	1|1	1|1	1|1	1|1	1|1	1|1	1|1	0|1	0|1	0|1	1|1	1|1	0|1	0|0	0|1	0|0	1|1	1|1	1|1	0|1	0|1	1|1	0|0	0|0	1|1	1|1	0|1	1|1	0|1	1|1	1|1	0|1	0|1	1|1	1|1	0|1	0|1	0|1	1|1
KB742619.1	3347455	T	C	0|0	0|1	1|1	1|1	0|1	0|1	0|0	0|1	0|1	1|1	0|0	1|1	1|1	1|1	0|1	0|0	0|0	0|1	1|1	0|1	0|0	0|1	0|0	0|1	0|1	0|0	0|1	0|1	0|0	0|0	0|0	0|0	0|1	0|0	0|1	0|1	1|1	1|1	0|0	0|1	0|1	1|1	0|0	0|1	0|1	1|1
KB742619.1	3347465	T	A	0|1	0|0	0|0	0|0	0|0	0|0	0|1	0|1	0|1	0|0	0|0	0|0	0|0	0|0	0|0	0|1	0|1	0|1	0|0	0|0	0|0	0|0	0|0	0|1	0|1	1|1	0|0	0|0	1|1	0|0	0|0	0|1	0|0	0|1	1|1	0|0	0|0	0|0	0|1	0|0	0|1	0|0	0|1	0|0	0|0	0|0
KB742619.1	3347471	A	G	0|0	1|1	1|1	1|1	0|1	0|0	0|0	0|1	0|0	0|1	0|0	1|1	0|1	0|1	0|0	0|0	0|0	0|1	1|1	0|0	0|0	0|1	0|0	0|0	0|1	0|0	0|0	0|0	0|0	0|0	0|0	0|1	0|0	0|0	0|0	0|1	1|1	1|1	0|0	0|1	0|1	0|1	0|0	0|1	0|1	1|1
KB742619.1	3347474	A	G	0|1	1|1	1|1	1|1	0|1	0|1	0|1	1|1	1|1	1|1	0|0	1|1	1|1	1|1	0|1	0|1	0|1	1|1	1|1	0|1	0|0	0|1	0|0	1|1	1|1	1|1	0|1	0|1	1|1	0|0	0|0	1|1	0|1	0|1	1|1	0|1	1|1	1|1	0|1	0|1	1|1	1|1	0|1	0|1	0|1	1|1
KB742619.1	3347475	A	G	0|1	1|1	1|1	1|1	0|1	0|1	0|1	1|1	1|1	1|1	0|0	1|1	1|1	1|1	0|1	0|1	0|1	1|1	1|1	0|1	0|0	0|1	0|0	1|1	1|1	1|1	0|1	0|1	1|1	0|0	0|0	1|1	0|1	0|1	1|1	0|1	1|1	1|1	0|1	0|1	1|1	1|1	0|1	0|1	0|1	1|1
KB742619.1	3347476	G	A	0|1	0|0	0|0	0|0	0|0	0|0	0|1	0|1	0|1	0|0	0|0	0|0	0|0	0|0	0|0	0|1	0|1	0|1	0|0	0|0	0|0	0|0	0|0	0|1	0|1	1|1	0|0	0|0	1|1	0|0	0|0	0|1	0|0	0|1	0|1	0|0	0|0	0|0	0|1	0|0	0|1	0|0	0|1	0|0	0|0	0|0
KB742619.1	3347483	G	A	0|1	1|1	1|1	1|1	0|1	0|1	0|1	1|1	1|1	1|1	0|0	1|1	1|1	1|1	0|1	0|1	0|1	1|1	1|1	0|1	0|0	0|1	0|0	1|1	1|1	1|1	0|1	0|1	1|1	0|0	0|0	1|1	0|1	0|1	1|1	0|1	1|1	1|1	0|1	0|1	1|1	1|1	0|1	0|1	0|1	1|1
KB742619.1	3347484	T	C	0|1	1|1	1|1	1|1	0|1	0|1	0|1	1|1	1|1	1|1	0|0	1|1	1|1	1|1	0|1	0|1	0|1	1|1	1|1	0|1	0|0	0|1	0|0	1|1	1|1	1|1	0|1	0|1	1|1	0|0	0|1	1|1	0|1	0|1	1|1	0|1	1|1	1|1	0|1	0|1	1|1	1|1	0|1	0|1	0|1	1|1
KB742619.1	3347514	C	T	0|0	0|1	1|1	1|1	1|1	0|1	0|0	0|1	0|1	1|1	0|0	1|1	1|1	1|1	1|1	0|0	0|0	0|1	1|1	0|1	0|0	0|1	0|0	0|1	0|1	0|0	0|1	0|1	0|0	0|0	0|0	0|1	0|1	0|0	0|1	0|1	0|1	1|1	0|0	0|1	0|1	1|1	0|0	0|1	0|1	1|1
KB742619.1	3347518	C	T	0|1	1|1	1|1	1|1	1|1	0|1	0|1	1|1	1|1	1|1	0|0	1|1	1|1	1|1	1|1	0|1	0|1	1|1	1|1	0|1	0|0	0|1	0|0	1|1	1|1	1|1	0|1	0|1	1|1	0|0	0|0	1|1	0|1	0|1	1|1	0|1	1|1	1|1	0|1	0|1	1|1	1|1	0|1	0|1	1|1	1|1
KB742619.1	3347519	A	G	0|1	1|1	1|1	1|1	1|1	0|1	0|1	1|1	1|1	1|1	0|0	1|1	1|1	1|1	1|1	0|1	0|1	1|1	1|1	0|1	0|0	0|1	0|0	1|1	1|1	1|1	0|1	0|1	1|1	0|0	0|0	1|1	0|1	0|1	1|1	0|1	1|1	1|1	0|1	0|1	1|1	1|1	0|1	0|1	1|1	1|1
KB742619.1	3347601	A	G	0|0	0|1	1|1	1|1	0|0	0|1	0|0	0|1	0|1	1|1	.|.	1|1	1|1	1|1	1|1	0|0	0|0	0|1	1|1	0|1	0|0	1|1	0|0	0|1	0|1	0|0	0|1	0|1	0|0	0|0	0|0	0|1	0|1	0|0	0|1	0|0	0|1	1|1	0|0	0|1	0|1	1|1	0|0	0|1	1|1	1|1
KB742619.1	3347690	A	T	0|0	0|0	0|0	0|1	0|0	0|0	0|0	0|0	0|0	0|0	0|0	0|0	0|1	0|0	0|1	0|0	0|0	0|0	0|0	0|1	0|0	0|1	0|0	0|0	0|0	0|0	0|1	0|0	0|0	0|0	0|0	0|0	0|0	0|0	0|0	0|0	0|0	0|0	0|0	0|0	0|0	0|0	0|0	0|1	0|1	0|1
KB742619.1	3347690	A	AATAATT	0|0	1|1	1|1	1|1	0|1	0|1	0|0	0|1	0|0	1|1	0|0	1|1	1|1	1|1	0|1	0|0	0|0	0|1	1|1	0|1	0|0	0|1	0|0	0|1	0|1	0|0	0|1	1|1	0|0	0|0	0|0	0|1	0|1	0|0	0|1	0|1	0|1	1|1	0|0	0|1	1|1	1|1	0|0	0|1	0|1	1|1
KB742619.1	3347816	C	CT	0|0	1|1	1|1	1|1	0|1	0|1	0|0	0|1	0|1	1|1	0|0	1|1	1|1	1|1	0|1	0|0	0|0	0|1	1|1	0|1	0|0	0|1	0|0	0|1	0|1	0|0	0|1	0|1	0|0	0|0	0|0	0|1	0|1	0|0	0|1	0|0	0|1	1|1	0|0	0|1	0|1	1|1	0|0	0|1	0|1	1|1
KB742619.1	3347896	C	CAAAAAA	0|0	0|0	0|0	0|0	0|0	0|0	0|0	0|0	0|0	0|0	0|0	0|0	0|0	0|0	0|0	0|0	0|0	0|0	0|0	0|0	0|0	0|0	0|0	0|0	0|0	0|0	0|0	0|0	0|0	0|0	0|0	0|0	0|0	0|0	0|0	0|0	0|0	0|0	0|0	0|0	0|0	0|0	0|0	0|0	0|1	0|0
KB742619.1	3347904	A	G	0|1	1|1	1|1	1|1	0|1	0|1	0|1	1|1	1|1	1|1	0|0	1|1	1|1	1|1	0|1	0|1	0|1	1|1	1|1	0|1	0|0	0|1	0|0	1|1	1|1	1|1	0|1	0|1	1|1	0|0	0|0	1|1	0|1	0|1	1|1	0|1	1|1	1|1	0|1	0|1	1|1	1|1	0|1	0|1	1|1	1|1
KB742619.1	3347918	G	GCTT	0|0	0|0	0|0	0|0	0|0	0|0	0|0	0|0	0|0	0|0	0|0	0|0	0|0	0|0	0|0	0|0	0|0	0|0	0|0	0|0	0|0	0|0	0|0	0|0	0|0	0|0	0|0	0|0	0|0	0|0	0|0	0|0	0|0	0|0	0|0	0|0	0|0	0|0	0|0	0|0	0|0	0|0	0|0	0|0	0|1	0|0
KB742619.1	3347959	T	C	0|1	0|0	0|0	0|0	0|0	0|1	0|1	0|1	1|1	0|1	0|0	0|0	0|1	0|1	0|1	0|1	0|1	0|1	0|0	0|1	0|0	0|0	0|0	1|1	0|1	1|1	0|1	0|1	1|1	0|0	0|0	0|1	0|1	0|1	1|1	0|0	0|1	0|0	0|1	0|0	0|1	0|1	0|1	0|0	0|0	0|0
KB742619.1	3347980	T	C	0|1	0|0	0|0	0|0	0|0	0|1	0|1	0|1	1|1	0|1	0|0	0|0	0|1	0|1	0|1	0|1	0|1	0|1	0|0	0|1	0|0	0|0	0|0	1|1	0|1	1|1	0|1	0|1	1|1	0|0	0|0	0|1	0|1	0|1	1|1	0|0	0|1	0|0	0|1	0|0	0|1	0|1	0|1	0|0	0|0	0|0
KB742619.1	3347982	T	C	0|0	1|1	1|1	1|1	0|1	0|0	0|0	0|1	0|0	0|1	0|0	1|1	0|1	0|1	0|0	0|0	0|0	0|1	1|1	0|0	0|0	0|1	0|0	0|0	0|1	0|0	0|0	0|0	0|0	0|0	0|0	0|1	0|0	0|0	0|0	0|1	0|1	1|1	0|0	0|1	0|1	0|1	0|0	0|1	1|1	1|1
KB742619.1	3347983	A	G	0|0	1|1	1|1	1|1	0|1	0|0	0|0	0|1	0|0	0|1	0|0	1|1	0|1	0|1	0|0	0|0	0|0	0|1	1|1	0|0	0|0	0|1	0|0	0|0	0|1	0|0	0|0	0|0	0|0	0|0	0|0	0|1	0|0	0|0	0|0	0|1	0|1	1|1	0|0	0|1	0|1	0|1	0|0	0|1	1|1	1|1
KB742619.1	3347987	A	G	0|0	1|1	1|1	1|1	0|1	0|0	0|0	0|1	0|0	0|1	0|0	1|1	0|1	0|1	0|0	0|0	0|0	0|1	1|1	0|0	0|0	0|1	0|0	0|0	0|1	0|0	0|0	0|0	0|0	0|0	0|0	0|1	0|0	0|0	0|0	0|1	0|1	1|1	0|0	0|1	0|1	0|1	0|0	0|1	1|1	1|1
KB742619.1	3347992	A	G	0|0	1|1	1|1	1|1	0|1	0|0	0|0	0|1	0|0	0|1	0|0	1|1	0|1	0|1	0|0	0|0	0|0	0|1	1|1	0|0	0|0	0|1	0|0	0|0	0|1	0|0	0|0	0|0	0|0	0|0	0|0	0|1	0|0	0|0	0|0	0|1	0|1	1|1	0|0	0|1	0|1	0|1	0|0	0|1	1|1	1|1
KB742619.1	3347999	C	T	0|0	1|1	1|1	1|1	0|1	0|0	0|0	0|1	0|0	0|1	0|0	1|1	0|1	0|1	0|0	0|0	0|0	0|1	1|1	0|0	0|0	0|1	0|0	0|0	0|1	0|0	0|0	0|0	0|0	0|0	0|0	0|1	0|0	0|0	0|0	0|1	0|1	1|1	0|0	0|1	0|1	0|1	0|0	0|1	1|1	1|1
KB742619.1	3348008	A	T	0|0	0|0	0|0	0|0	0|0	0|1	0|0	0|0	0|1	0|1	0|0	0|0	0|1	0|1	0|1	0|0	0|0	0|0	0|0	0|1	0|0	0|0	0|0	0|1	0|0	0|0	0|1	0|1	0|0	0|0	0|0	0|0	0|1	0|0	0|1	0|0	0|0	0|0	0|0	0|0	0|0	0|1	0|0	0|0	0|0	0|0
KB742619.1	3348038	T	TA	0|0	0|0	0|0	0|0	0|0	0|0	0|0	0|0	0|0	0|0	0|0	0|0	0|0	0|0	0|0	0|0	0|0	0|0	0|0	0|0	0|0	0|0	0|0	0|0	0|0	0|0	0|0	0|0	0|0	0|0	0|0	0|0	0|0	0|0	0|0	0|0	0|0	0|0	0|0	0|0	0|0	0|0	0|0	0|0	0|1	0|0
KB742619.1	3348053	G	A	0|1	0|0	0|0	0|0	0|0	0|0	0|0	0|0	0|1	0|0	0|0	0|0	0|0	0|0	0|0	0|1	1|1	0|1	0|0	0|0	0|0	0|0	0|0	0|0	0|1	1|1	0|0	0|0	1|1	0|0	0|0	0|1	0|0	0|1	0|1	0|0	0|1	0|0	0|1	0|0	0|1	0|0	0|1	0|0	0|0	0|0
KB742619.1	3348056	TCTGAGCATGAGA	T	0|0	0|0	0|0	0|0	0|0	0|0	0|0	0|0	0|0	0|0	0|0	0|0	0|0	0|0	0|0	0|0	0|0	0|0	0|0	0|0	0|0	0|0	0|0	0|1	0|0	0|0	0|0	0|0	0|0	0|0	0|0	0|0	0|0	0|0	0|0	0|0	0|0	0|0	0|0	0|0	0|0	0|0	0|0	0|0	0|0	0|0
KB742619.1	3348079	C	T	0|0	1|1	1|1	1|1	0|1	0|0	0|0	0|1	0|0	0|1	0|0	1|1	0|1	0|1	0|0	0|0	0|0	0|1	1|1	0|0	0|0	0|1	0|0	0|0	0|1	0|0	0|0	0|0	0|0	0|0	0|0	0|1	0|0	0|0	0|0	0|1	0|1	1|1	0|0	0|1	0|1	0|1	0|0	0|1	1|1	1|1
KB742619.1	3348178	G	A	0|0	0|0	0|0	0|0	0|0	0|0	0|0	0|0	0|0	0|0	0|0	0|0	0|0	0|0	0|1	0|1	0|1	0|0	0|0	0|1	0|1	0|1	0|1	0|0	0|0	0|0	0|1	0|0	0|0	1|1	1|1	0|0	0|0	0|0	0|0	0|1	0|0	0|0	0|1	0|0	0|0	0|0	0|0	0|1	0|1	0|0
KB742619.1	3348187	A	C	0|0	0|0	0|0	0|0	0|0	0|0	0|0	0|0	0|0	0|0	0|0	0|0	0|0	0|0	0|1	0|1	0|1	0|0	0|0	0|1	0|1	0|1	0|1	0|0	0|0	0|0	0|1	0|0	0|0	1|1	1|1	0|0	0|0	0|0	0|0	0|1	0|0	0|0	0|1	0|0	0|0	0|0	0|0	0|1	0|1	0|0
KB742619.1	3348223	C	T	0|1	1|1	1|1	1|1	0|1	0|0	0|0	0|1	0|1	0|1	0|0	1|1	0|1	0|1	0|1	1|1	1|1	1|1	1|1	0|1	0|1	1|1	0|1	0|0	1|1	1|1	0|1	0|0	1|1	1|1	1|1	1|1	0|0	0|1	0|1	1|1	1|1	1|1	1|1	0|1	1|1	0|1	0|1	1|1	1|1	1|1
KB742619.1	3348248	C	T	0|1	0|0	0|0	0|0	0|0	0|0	0|0	0|0	0|1	0|0	0|0	0|0	0|0	0|0	0|1	1|1	1|1	0|1	0|0	0|1	0|1	0|1	0|1	0|0	0|1	1|1	0|0	0|0	1|1	1|1	1|1	0|1	0|0	0|1	0|1	0|1	0|1	0|0	1|1	0|0	0|1	0|0	0|1	0|1	0|1	0|0
KB742619.1	3348250	T	C	0|1	0|0	0|0	0|0	0|0	0|1	0|1	0|0	0|1	0|1	0|1	0|0	0|1	0|1	0|1	0|0	0|0	0|0	0|0	0|1	0|0	0|0	0|0	0|1	0|0	0|0	1|1	0|1	0|0	0|0	0|0	0|0	1|1	0|0	0|1	0|0	0|0	0|0	0|0	0|0	0|0	0|1	0|0	0|0	0|0	0|0
KB742619.1	3348266	A	T	0|1	0|0	0|0	0|0	0|0	0|0	0|0	0|0	0|1	0|0	0|0	0|0	0|0	0|0	0|0	0|1	0|1	0|1	0|0	0|0	0|0	0|0	0|0	0|0	0|1	1|1	0|0	0|0	1|1	0|0	0|0	0|1	0|0	0|1	0|1	0|0	0|1	0|0	0|1	0|0	0|1	0|0	0|1	0|0	0|0	0|0
KB742619.1	3348268	A	G	0|1	1|1	1|1	1|1	0|1	0|1	0|1	0|1	0|1	1|1	0|1	1|1	1|1	1|1	1|1	0|1	0|1	0|1	1|1	1|1	0|1	1|1	0|1	0|1	0|1	0|0	1|1	0|1	0|0	1|1	1|1	0|1	1|1	0|0	0|1	1|1	0|1	1|1	0|1	0|1	0|1	1|1	0|0	1|1	1|1	1|1
KB742619.1	3348292	T	TTA	0|0	1|1	1|1	1|1	0|1	0|0	0|0	0|1	0|0	0|1	0|0	1|1	0|1	0|1	0|0	0|0	0|0	0|1	1|1	0|0	0|0	0|1	0|0	0|0	0|1	0|0	0|0	0|0	0|0	0|0	0|0	0|1	0|0	0|0	0|0	0|1	0|1	1|1	0|0	0|1	0|1	0|1	0|0	0|1	0|1	1|1
KB742619.1	3348302	G	T	0|1	0|0	0|0	0|0	0|0	0|0	0|1	0|1	0|1	0|0	0|0	0|0	0|0	0|0	0|0	0|1	0|1	0|1	0|0	0|0	0|0	0|0	0|0	0|1	0|1	1|1	0|0	0|0	1|1	0|0	0|0	0|1	0|0	0|1	0|1	0|0	0|1	0|0	0|1	0|0	0|1	0|0	0|1	0|0	0|0	0|0
KB742619.1	3348306	G	A	0|1	1|1	1|1	1|1	0|1	0|1	0|1	0|1	0|1	1|1	0|1	1|1	1|1	1|1	0|1	0|0	0|0	0|1	1|1	0|1	0|0	0|1	0|0	0|1	0|1	0|0	1|1	0|1	0|0	0|0	0|0	0|1	1|1	0|0	0|1	0|1	0|1	1|1	0|0	0|1	0|1	1|1	0|0	0|1	0|0	1|1
KB742619.1	3348338	C	T	0|0	0|0	0|0	0|0	0|0	0|0	0|0	0|0	0|0	0|0	0|0	0|0	0|0	0|0	0|1	0|1	0|1	0|0	0|0	0|1	0|1	0|1	0|1	0|0	0|0	0|0	0|1	0|0	0|0	1|1	1|1	0|0	0|0	0|0	0|0	0|1	0|0	0|0	0|1	0|0	0|0	0|0	0|0	0|1	1|1	0|0
KB742619.1	3348352	T	G	0|0	1|1	1|1	1|1	0|1	0|0	0|0	0|1	0|0	0|1	0|0	1|1	0|1	0|1	0|0	0|0	0|0	0|1	1|1	0|0	0|0	0|1	0|0	0|0	0|1	0|0	0|0	0|0	0|0	0|0	0|0	0|1	0|0	0|0	0|0	0|1	0|1	1|1	0|0	0|1	0|1	0|1	0|0	0|1	0|0	1|1
KB742619.1	3348361	A	G	0|1	0|0	0|0	0|0	0|0	0|0	0|1	0|1	0|1	0|0	0|0	0|0	0|0	0|0	0|0	0|1	0|1	0|1	0|0	0|0	0|0	0|0	0|0	0|1	0|1	1|1	0|0	0|0	1|1	0|0	0|0	0|1	0|0	0|1	0|1	0|0	0|1	0|0	0|1	0|0	0|1	0|0	0|0	0|0	0|0	0|0
KB742619.1	3348373	G	A	0|1	1|1	1|1	1|1	0|1	0|1	0|1	0|1	0|1	1|1	0|0	1|1	1|1	1|1	1|1	0|1	0|0	0|1	1|1	1|1	0|1	1|1	0|1	0|1	0|1	0|0	1|1	0|1	0|0	1|1	1|1	0|1	1|1	0|0	0|1	1|1	0|1	1|1	0|1	0|1	0|1	1|1	0|0	1|1	1|1	1|1
KB742619.1	3348376	G	GA	0|0	0|0	0|0	0|0	0|0	0|0	0|0	0|0	0|0	0|0	0|0	0|0	0|0	0|0	0|1	0|1	0|0	0|0	0|0	0|1	0|1	0|1	0|1	0|0	0|0	0|0	0|1	0|0	0|0	1|1	1|1	0|0	0|0	0|0	0|0	0|1	0|0	0|0	0|1	0|0	0|0	0|0	0|0	0|1	1|1	0|0
KB742619.1	3348377	G	A	0|0	0|0	0|0	0|0	0|0	0|0	0|0	0|0	0|0	0|0	0|0	0|0	0|0	0|0	0|1	0|0	0|0	0|0	0|0	0|0	0|0	0|1	0|0	0|0	0|0	0|0	0|0	0|0	0|0	0|1	0|1	0|0	0|0	0|0	0|0	0|1	0|0	0|0	0|0	0|0	0|0	0|0	0|0	0|0	1|1	0|0
KB742619.1	3348378	G	A	0|0	0|0	0|0	0|0	0|0	0|0	0|0	0|0	0|0	0|0	0|0	0|0	0|0	0|0	0|1	0|1	0|0	0|0	0|0	0|1	0|1	0|1	0|1	0|0	0|0	0|0	0|1	0|0	0|0	0|1	0|1	0|0	0|0	0|0	0|0	0|1	0|0	0|0	0|1	0|0	0|0	0|0	0|0	0|1	0|0	0|0
KB742619.1	3348382	A	AAG	0|0	0|0	0|0	0|0	0|0	0|0	0|0	0|0	0|0	0|0	0|0	0|0	0|0	0|0	0|1	0|1	0|0	0|0	0|0	0|1	0|1	0|1	0|1	0|0	0|0	0|0	0|1	0|0	0|0	1|1	1|1	0|0	0|0	0|0	0|0	0|1	0|0	0|0	0|1	0|0	0|0	0|0	0|0	0|1	1|1	0|0
KB742619.1	3348384	T	G	0|0	0|0	0|0	0|0	0|0	0|0	0|0	0|0	0|0	0|0	0|0	0|0	0|0	0|0	0|1	0|1	0|0	0|0	0|0	0|1	0|1	0|1	0|1	0|0	0|0	0|0	0|1	0|0	0|0	0|1	0|1	0|0	0|0	0|0	0|0	0|1	0|0	0|0	0|1	0|0	0|0	0|0	0|0	0|1	0|0	0|0
KB742619.1	3348385	T	TA	0|0	0|0	0|0	0|0	0|0	0|0	0|0	0|0	0|0	0|0	0|0	0|0	0|0	0|0	0|0	0|0	0|0	0|0	0|0	0|0	0|1	0|1	0|1	0|0	0|0	0|0	0|1	0|0	0|0	1|1	1|1	0|0	0|0	0|0	0|0	0|1	0|0	0|0	0|0	0|0	0|0	0|0	0|0	0|1	1|1	0|0
KB742619.1	3348388	T	A	0|0	0|0	0|0	0|0	0|0	0|0	0|0	0|0	0|0	0|0	0|0	0|0	0|0	0|0	0|1	0|0	0|0	0|0	0|0	0|0	0|0	0|0	0|0	0|0	0|0	0|0	0|0	0|0	0|0	0|1	0|1	0|0	0|0	0|0	0|0	0|1	0|0	0|0	0|0	0|0	0|0	0|0	0|0	0|0	1|1	0|0
KB742619.1	3348388	T	TA	0|0	0|0	0|0	0|0	0|0	0|0	0|0	0|0	0|0	0|0	0|0	0|0	0|0	0|0	0|1	0|1	0|0	0|0	0|0	0|0	0|1	0|1	0|1	0|0	0|0	0|0	0|1	0|0	0|0	1|1	1|1	0|0	0|0	0|0	0|0	0|1	0|0	0|0	0|0	0|0	0|0	0|0	0|0	0|1	1|1	0|0
KB742619.1	3348392	T	TAAA	0|1	0|0	0|1	0|1	0|0	0|0	0|1	0|1	0|1	0|0	0|0	0|0	0|0	0|0	0|1	1|1	1|1	0|1	0|0	0|0	0|1	0|1	0|1	0|1	0|1	1|1	0|1	0|0	1|1	1|1	1|1	0|1	0|0	0|1	0|1	1|1	0|1	0|0	1|1	0|0	0|1	0|0	0|0	0|1	1|1	0|0
KB742619.1	3348400	T	A	0|0	1|1	1|1	1|1	0|1	0|0	0|0	0|1	0|0	0|1	0|0	1|1	0|1	0|1	0|1	0|1	0|0	0|1	1|1	0|0	0|1	1|1	0|1	0|0	0|1	0|0	0|1	0|0	0|0	1|1	1|1	0|1	0|0	0|0	0|0	1|1	0|1	1|1	0|1	0|1	0|1	0|1	0|0	1|1	1|1	1|1
KB742619.1	3348406	A	C	1|1	1|1	1|1	1|1	0|1	0|1	1|1	1|1	1|1	1|1	0|0	1|1	1|1	1|1	1|1	1|1	1|1	1|1	1|1	1|1	0|1	1|1	0|1	1|1	1|1	1|1	1|1	0|1	1|1	1|1	1|1	1|1	1|1	0|1	1|1	1|1	1|1	1|1	1|1	0|1	1|1	1|1	0|0	1|1	1|1	1|1
KB742619.1	3348420	G	GTGTT	0|1	1|1	1|1	0|1	0|0	0|0	0|0	1|1	0|1	0|1	0|0	1|1	0|1	0|1	0|1	1|1	1|1	1|1	1|1	0|1	0|0	1|1	0|1	0|1	1|1	.|.	0|0	0|0	1|1	0|1	0|1	1|1	0|0	0|0	0|0	0|1	1|1	1|1	1|1	0|1	1|1	0|1	0|0	0|1	0|0	1|1
KB742619.1	3348423	T	G	0|0	1|1	.|.	.|.	0|0	0|0	0|0	0|0	0|0	0|1	0|0	.|.	0|1	0|0	0|0	0|0	0|0	0|0	.|.	0|0	0|0	0|0	0|0	0|0	0|0	0|0	0|0	0|0	0|0	0|0	0|0	0|0	0|0	0|0	0|0	0|0	0|0	1|1	0|0	0|0	0|0	0|0	0|0	0|0	0|0	0|1
KB742619.1	3348426	TG	T	1|1	.|.	.|.	.|.	0|0	0|0	.|.	.|.	1|1	.|.	0|0	.|.	1|1	.|.	1|1	1|1	1|1	.|.	.|.	1|1	0|0	1|1	0|1	1|1	.|.	.|.	1|1	0|0	1|1	1|1	1|1	.|.	.|.	0|0	.|.	1|1	1|1	.|.	1|1	0|0	1|1	.|.	0|0	1|1	1|1	.|.
KB742619.1	3348428	G	GTTTGTTTGTT	1|1	.|.	.|.	.|.	0|0	0|1	.|.	.|.	1|1	.|.	0|0	.|.	1|1	0|0	0|1	0|0	0|1	.|.	.|.	0|0	0|0	0|0	0|0	1|1	.|.	.|.	1|1	0|0	1|1	0|0	0|0	.|.	.|.	0|0	.|.	0|0	1|1	.|.	0|1	0|0	1|1	.|.	0|0	0|0	0|0	.|.
KB742619.1	3348434	T	TTTTTTGTTTGTTTTGTTTTGTTTTG	1|1	.|.	.|.	.|.	0|0	0|1	.|.	.|.	1|1	.|.	0|0	.|.	1|1	.|.	0|1	0|0	0|1	.|.	0|0	0|0	0|0	0|0	0|0	1|1	.|.	.|.	1|1	0|0	0|1	0|0	0|0	.|.	.|.	0|0	.|.	0|0	1|1	.|.	0|0	0|0	1|1	.|.	0|0	0|0	0|0	.|.
KB742619.1	3348442	A	C	0|0	0|0	0|0	0|0	0|0	0|0	0|0	.|.	0|0	0|0	0|0	0|0	0|0	0|0	0|1	1|1	0|0	0|0	0|0	0|1	0|0	0|1	0|1	0|0	0|0	.|.	0|0	0|0	0|0	1|1	1|1	0|0	0|0	0|0	0|0	0|1	0|0	0|0	0|1	0|0	0|0	0|0	0|0	0|1	1|1	0|0
KB742619.1	3348443	G	A	0|0	0|0	0|0	0|0	0|0	0|0	0|0	0|0	0|0	0|0	0|0	0|0	0|0	0|0	0|1	1|1	0|1	0|0	0|0	0|1	0|0	0|1	0|1	0|0	0|0	.|.	0|0	0|0	0|0	1|1	1|1	0|0	0|0	0|0	0|0	0|1	0|0	0|0	0|1	0|0	0|0	0|0	0|0	0|1	1|1	0|0
KB742619.1	3348446	TG	T	0|1	0|0	0|0	0|0	0|0	0|0	0|0	0|0	0|0	0|0	0|0	0|0	0|0	0|0	0|0	0|0	0|1	0|0	0|0	0|0	0|0	0|0	0|0	0|1	0|0	.|.	0|0	0|0	1|1	0|0	0|0	0|0	0|0	0|0	0|0	0|0	0|1	0|0	0|1	0|0	0|1	0|0	0|0	0|0	0|0	0|0
KB742619.1	3348448	G	T	0|1	0|0	0|0	0|0	0|0	0|0	0|0	0|0	0|1	0|0	0|0	0|0	0|0	0|0	0|0	0|0	0|1	0|0	0|0	0|0	0|0	0|0	0|0	0|1	0|0	.|.	0|0	0|0	1|1	0|0	0|0	0|0	0|0	0|0	0|0	0|0	0|1	0|0	0|1	0|0	0|1	0|0	0|0	0|0	0|0	0|0
KB742619.1	3348449	C	A	0|1	0|0	0|0	0|0	0|0	0|0	0|0	0|0	0|1	0|0	0|0	0|0	0|0	0|0	0|0	0|0	0|1	0|0	0|0	0|0	0|0	0|0	0|0	0|1	0|0	.|.	0|0	0|0	1|1	0|0	0|0	0|0	0|0	0|1	0|0	0|0	0|1	0|0	0|1	0|0	0|1	0|0	0|0	0|0	0|0	0|0
KB742619.1	3348465	CTG	C	0|1	0|0	0|0	0|0	0|0	0|1	0|1	0|0	0|1	0|1	0|1	0|0	0|1	0|1	0|1	0|0	0|0	0|0	0|0	0|1	0|0	0|0	0|0	0|1	0|0	0|0	0|1	0|1	0|0	0|0	0|0	0|0	1|1	0|0	0|1	0|0	0|0	0|0	0|0	0|0	0|0	0|1	0|0	0|0	0|0	0|0
KB742619.1	3348472	A	C	0|0	1|1	1|1	1|1	0|1	0|0	0|0	0|1	0|0	0|1	0|0	1|1	0|1	0|1	0|0	0|0	0|0	0|1	1|1	0|0	0|1	0|1	0|1	0|0	0|1	0|0	0|0	0|0	0|0	0|0	0|0	0|1	0|0	0|0	0|0	0|1	0|1	1|1	0|0	1|1	0|1	0|1	0|1	0|1	0|0	1|1
KB742619.1	3348485	C	T	0|0	0|0	0|0	0|0	0|0	0|0	0|0	0|0	0|0	0|0	0|0	0|0	0|0	0|0	0|1	0|1	0|1	0|0	0|0	0|1	0|1	0|1	0|1	0|0	0|0	0|0	0|1	0|0	0|0	1|1	1|1	0|0	0|0	0|0	0|0	0|1	0|0	0|0	0|1	0|0	0|0	0|0	0|0	0|1	1|1	0|0
KB742619.1	3348486	G	A	1|1	0|0	0|0	0|0	0|0	0|1	1|1	0|1	1|1	0|1	0|1	0|0	0|1	0|1	0|1	0|1	0|1	0|1	0|0	0|1	0|0	0|0	0|0	1|1	1|1	1|1	0|1	0|1	1|1	0|0	0|0	0|1	1|1	0|1	1|1	0|0	0|1	0|0	0|1	0|0	0|1	0|1	0|1	0|0	0|0	0|0
KB742619.1	3348491	T	G	0|0	1|1	1|1	1|1	0|1	0|0	0|0	0|1	0|0	0|1	0|0	1|1	0|1	0|1	0|0	0|0	0|0	0|1	1|1	0|0	0|0	0|1	0|0	0|0	0|0	0|0	0|0	0|0	0|0	0|0	0|0	0|1	0|0	0|0	0|0	0|1	0|1	1|1	0|0	0|1	0|1	0|1	0|0	0|1	0|0	1|1
KB742619.1	3348493	T	C	0|1	0|0	0|0	0|0	0|0	0|1	0|1	0|0	0|1	0|1	0|1	0|0	0|1	0|1	0|1	0|0	0|0	0|0	0|0	0|1	0|0	0|0	0|0	0|1	0|0	0|0	1|1	0|1	0|0	0|0	0|0	0|0	1|1	0|0	0|1	0|0	0|0	0|0	0|0	0|0	0|0	0|1	0|0	0|0	0|0	0|0
KB742619.1	3348506	G	A	0|0	1|1	1|1	1|1	0|1	0|0	0|0	0|1	0|0	0|1	0|0	1|1	1|1	0|1	0|0	0|0	0|0	0|1	1|1	0|0	0|0	0|1	0|0	0|0	0|1	0|0	0|0	0|0	0|0	0|0	0|0	0|1	0|0	0|0	0|0	0|1	0|1	1|1	0|0	0|1	0|1	0|1	0|0	0|1	0|0	1|1
KB742619.1	3348513	T	C	0|0	1|1	1|1	1|1	0|1	0|0	0|0	0|1	0|0	0|1	0|0	1|1	0|1	0|1	0|1	0|1	0|1	0|1	1|1	0|1	0|1	1|1	0|1	0|0	0|1	0|0	0|0	0|0	0|0	1|1	1|1	0|1	0|0	0|0	0|0	1|1	0|1	1|1	0|1	0|1	0|1	0|1	0|0	1|1	1|1	1|1
KB742619.1	3348548	C	T	0|1	0|0	0|0	0|0	0|0	0|1	0|1	0|0	0|1	0|1	0|0	0|0	0|1	0|1	0|1	0|0	0|0	0|0	0|0	0|1	0|0	0|0	0|0	0|1	0|0	0|0	0|1	0|1	0|0	0|0	0|0	0|0	1|1	0|0	0|1	0|0	0|0	0|0	0|0	0|0	0|0	0|1	0|0	0|0	0|0	0|0
KB742619.1	3348563	T	TTGAAGTGCACAGCC	1|1	0|0	0|1	0|0	0|0	0|1	1|1	0|1	1|1	0|1	0|0	0|0	0|1	0|1	0|1	0|1	0|1	0|1	0|1	0|1	0|0	0|0	0|0	1|1	0|1	1|1	0|1	0|1	1|1	0|0	0|0	0|1	1|1	0|1	1|1	0|0	0|1	0|0	0|1	0|0	0|1	0|1	0|1	0|0	0|0	0|1
KB742619.1	3348564	C	T	1|1	1|1	1|1	1|1	0|1	0|1	1|1	1|1	1|1	1|1	0|0	1|1	1|1	1|1	1|1	1|1	1|1	1|1	1|1	1|1	0|1	1|1	0|1	1|1	1|1	1|1	1|1	0|1	1|1	1|1	1|1	1|1	1|1	0|1	1|1	1|1	1|1	1|1	1|1	0|1	1|1	1|1	0|1	1|1	1|1	1|1
KB742619.1	3348571	C	CACAGCCTGAAGTGT	1|1	0|0	0|0	0|0	0|0	0|1	1|1	0|1	1|1	0|1	0|0	0|0	0|1	0|1	0|1	0|1	0|1	0|1	0|0	0|1	0|0	0|0	0|0	1|1	0|1	1|1	0|1	0|1	1|1	0|0	0|0	0|1	1|1	0|1	1|1	0|0	0|1	0|0	0|1	0|0	0|1	0|1	0|1	0|0	0|0	0|0
KB742619.1	3348582	T	C	1|1	1|1	1|1	1|1	0|1	0|1	1|1	1|1	1|1	1|1	0|0	1|1	1|1	1|1	1|1	1|1	1|1	1|1	1|1	1|1	0|1	1|1	0|1	1|1	1|1	1|1	1|1	0|1	1|1	1|1	1|1	1|1	1|1	0|1	1|1	1|1	1|1	1|1	1|1	0|1	1|1	1|1	1|1	1|1	1|1	1|1
KB742619.1	3348597	C	T	1|1	1|1	1|1	1|1	0|1	0|1	1|1	1|1	1|1	1|1	0|0	1|1	1|1	1|1	1|1	1|1	1|1	1|1	1|1	1|1	0|1	1|1	0|1	1|1	1|1	1|1	1|1	0|1	1|1	1|1	1|1	1|1	1|1	0|1	1|1	1|1	1|1	1|1	1|1	0|1	1|1	1|1	0|1	1|1	1|1	1|1
KB742619.1	3348598	A	G	1|1	1|1	1|1	1|1	0|1	0|1	1|1	1|1	1|1	1|1	0|0	1|1	1|1	1|1	1|1	1|1	1|1	1|1	1|1	1|1	0|1	1|1	0|1	1|1	1|1	1|1	1|1	0|1	1|1	1|1	1|1	1|1	1|1	0|1	1|1	1|1	1|1	1|1	1|1	0|1	1|1	1|1	0|1	1|1	1|1	1|1
KB742619.1	3348621	A	G	1|1	0|0	0|0	0|0	0|0	0|1	0|1	0|0	1|1	0|1	0|1	0|0	0|1	0|1	0|1	0|1	0|0	0|1	0|0	0|1	0|0	0|0	0|0	1|1	0|1	1|1	0|1	0|1	1|1	0|0	0|0	0|1	1|1	0|1	0|1	0|0	0|0	0|0	0|1	0|0	0|0	0|1	0|1	0|0	0|0	0|0
KB742619.1	3348691	C	T	0|1	1|1	1|1	1|1	0|1	0|0	0|1	1|1	0|1	0|1	0|0	1|1	0|1	0|1	0|1	1|1	1|1	1|1	1|1	0|1	0|1	1|1	0|1	0|1	1|1	1|1	0|1	0|0	0|1	1|1	1|1	1|1	0|0	0|1	1|1	1|1	1|1	1|1	1|1	0|1	1|1	0|1	0|1	1|1	1|1	1|1
KB742619.1	3348695	A	G	0|1	0|0	0|0	0|0	0|0	0|1	0|1	0|0	0|1	0|1	0|1	0|0	0|1	0|1	0|1	0|0	0|0	0|0	0|0	0|1	0|0	0|0	0|0	0|1	0|0	0|0	0|1	0|1	0|1	0|0	0|0	0|0	1|1	0|0	0|0	0|0	0|0	0|0	0|0	0|0	0|0	0|1	0|0	0|0	0|0	0|0
KB742619.1	3348706	C	T	0|1	0|0	0|0	0|0	0|0	0|0	0|1	0|1	0|1	0|0	0|0	0|0	0|0	0|0	0|0	0|1	0|1	0|1	0|0	0|0	0|0	0|0	0|0	0|1	0|1	1|1	0|0	0|0	0|1	0|0	0|0	0|1	0|0	0|1	1|1	0|0	0|1	0|0	0|1	0|0	0|1	0|0	0|1	0|0	0|0	0|0
KB742619.1	3348724	G	A	0|0	0|0	0|0	0|0	0|0	0|0	0|0	0|0	0|0	0|0	0|0	0|0	0|0	0|0	0|1	0|1	0|1	0|0	0|0	0|1	0|1	0|1	0|1	0|0	0|0	0|0	0|1	0|1	0|0	1|1	1|1	0|0	0|0	0|0	0|0	1|1	0|0	0|0	0|1	0|0	0|0	0|0	0|0	0|1	0|0	0|0
KB742619.1	3348745	G	A	0|1	0|0	0|0	0|0	0|0	0|1	0|1	0|0	0|1	0|1	0|1	0|0	0|1	0|1	0|1	0|0	0|0	0|0	0|0	0|1	0|0	0|0	0|0	0|1	0|0	0|0	0|1	0|1	0|0	0|0	0|0	0|0	1|1	0|0	0|0	0|0	0|0	0|0	0|0	0|0	0|0	0|1	0|0	0|0	0|0	0|0
KB742619.1	3348789	C	T	0|1	1|1	1|1	1|1	0|1	0|1	0|1	0|1	0|1	1|1	0|1	1|1	1|1	1|1	0|1	0|0	0|0	0|1	1|1	0|1	0|0	1|1	0|0	0|1	0|1	0|0	0|1	0|1	0|0	0|0	0|0	0|1	1|1	0|0	0|1	0|1	0|1	1|1	0|0	0|1	0|1	1|1	0|0	0|1	1|1	1|1
KB742619.1	3348859	C	T	0|1	0|0	0|0	0|0	0|0	0|1	0|1	0|0	0|1	0|1	0|0	0|0	0|1	0|1	0|1	0|0	0|0	0|0	0|0	0|1	0|0	0|0	0|0	0|1	0|0	0|0	0|1	0|1	0|0	0|0	0|0	0|0	1|1	0|0	0|1	0|0	0|0	0|0	0|0	0|0	0|0	0|1	0|0	0|0	0|0	0|0
KB742619.1	3348885	T	C	1|1	1|1	1|1	1|1	0|1	1|1	1|1	1|1	1|1	1|1	0|0	1|1	1|1	1|1	1|1	1|1	1|1	1|1	1|1	1|1	1|1	1|1	1|1	1|1	1|1	1|1	0|1	0|1	1|1	1|1	1|1	1|1	1|1	0|1	1|1	1|1	1|1	1|1	1|1	1|1	1|1	1|1	1|1	1|1	1|1	1|1
KB742619.1	3348887	C	T	1|1	1|1	1|1	1|1	0|1	0|1	1|1	1|1	1|1	1|1	0|0	1|1	1|1	1|1	1|1	1|1	1|1	1|1	1|1	1|1	0|1	1|1	0|1	1|1	1|1	1|1	1|1	0|1	1|1	1|1	1|1	1|1	1|1	0|1	1|1	1|1	1|1	1|1	1|1	0|1	1|1	1|1	0|1	1|1	1|1	1|1
KB742619.1	3348899	C	G	0|1	0|0	0|0	0|0	0|0	0|0	0|1	0|1	0|1	0|0	0|0	0|0	0|0	0|0	0|0	0|1	0|1	0|1	0|0	0|0	0|0	0|0	0|0	0|1	0|1	1|1	0|0	0|0	0|1	0|0	0|0	0|1	0|0	0|1	0|1	0|0	0|1	0|0	0|1	0|0	0|1	0|0	0|1	0|0	0|0	0|0
KB742619.1	3348920	T	C	0|1	1|1	1|1	1|1	0|1	0|1	0|1	0|1	0|1	1|1	0|1	1|1	1|1	1|1	1|1	0|1	0|1	0|1	1|1	1|1	1|1	1|1	1|1	0|1	0|1	0|0	1|1	0|1	0|1	1|1	1|1	0|1	1|1	0|0	0|1	1|1	0|1	1|1	0|1	1|1	0|1	1|1	0|0	1|1	1|1	1|1
KB742619.1	3348925	C	T	0|1	0|0	0|0	0|0	0|0	0|1	0|1	0|0	0|1	0|1	0|1	0|0	0|1	0|1	0|1	0|0	0|0	0|0	0|0	0|1	0|0	0|0	0|0	0|1	0|0	0|0	0|1	0|1	0|0	0|0	0|0	0|0	1|1	0|0	0|1	0|0	0|0	0|0	0|0	0|0	0|0	0|1	0|0	0|0	0|0	0|0
KB742619.1	3348926	AG	A	0|1	0|0	0|0	0|0	0|0	0|0	0|1	0|1	0|1	0|0	0|0	0|0	0|0	0|0	0|0	0|1	0|1	0|1	0|0	0|0	0|0	0|0	0|0	0|1	0|1	1|1	0|0	0|0	0|1	0|0	0|0	0|1	0|0	0|1	0|1	0|0	0|1	0|0	0|1	0|0	0|1	0|0	1|1	0|0	0|0	0|0
KB742619.1	3348943	C	G	0|1	1|1	1|1	1|1	0|1	0|1	0|1	0|1	0|1	1|1	0|1	1|1	1|1	1|1	1|1	0|1	0|1	0|1	1|1	1|1	0|1	0|1	0|1	0|1	0|1	0|0	1|1	0|1	0|0	1|1	1|1	0|1	1|1	0|0	0|1	1|1	0|1	1|1	0|1	0|1	0|1	1|1	0|0	1|1	1|1	1|1
KB742619.1	3348951	G	A	0|1	1|1	1|1	1|1	0|1	0|1	0|1	0|1	0|1	1|1	0|1	1|1	1|1	1|1	1|1	0|1	0|1	0|1	1|1	1|1	0|1	0|1	0|1	0|1	0|1	0|0	1|1	0|1	0|1	1|1	1|1	0|1	1|1	0|0	0|1	1|1	0|1	1|1	0|1	0|1	0|1	1|1	0|0	1|1	1|1	1|1
KB742619.1	3348960	T	G	0|1	1|1	1|1	1|1	0|1	0|1	0|1	0|1	0|1	1|1	0|1	1|1	1|1	1|1	1|1	0|1	0|1	0|1	1|1	1|1	0|1	0|1	0|1	0|1	0|1	0|0	1|1	0|1	0|1	1|1	1|1	0|1	1|1	0|0	0|1	1|1	0|1	1|1	0|1	0|1	0|1	1|1	0|0	1|1	1|1	1|1
KB742619.1	3348961	G	T	0|1	1|1	1|1	1|1	0|1	0|1	0|1	0|1	0|1	1|1	0|1	1|1	1|1	1|1	1|1	0|1	0|1	0|1	1|1	1|1	0|1	0|1	0|1	0|1	0|1	0|0	1|1	0|1	0|1	1|1	1|1	0|1	1|1	0|0	0|1	1|1	0|1	1|1	0|1	0|1	0|1	1|1	0|0	1|1	1|1	1|1
KB742619.1	3348975	C	T	0|1	1|1	1|1	1|1	0|1	0|1	0|1	0|1	0|1	1|1	0|1	1|1	1|1	1|1	1|1	0|1	0|1	0|1	1|1	1|1	0|1	0|1	0|1	0|1	0|1	0|0	1|1	0|1	0|1	1|1	1|1	0|1	1|1	0|0	0|1	1|1	0|1	1|1	0|1	0|1	0|1	1|1	0|0	1|1	1|1	1|1
KB742619.1	3348976	A	G	1|1	1|1	1|1	1|1	0|1	0|1	1|1	1|1	1|1	1|1	1|1	1|1	1|1	1|1	1|1	1|1	1|1	1|1	1|1	1|1	0|1	0|1	0|1	1|1	1|1	1|1	1|1	0|1	1|1	1|1	1|1	0|1	1|1	0|1	1|1	1|1	1|1	1|1	1|1	0|1	1|1	1|1	0|1	1|1	1|1	1|1
KB742619.1	3348979	C	T	1|1	1|1	1|1	1|1	0|1	0|1	1|1	1|1	1|1	1|1	1|1	1|1	1|1	1|1	1|1	1|1	1|1	1|1	1|1	1|1	0|1	0|1	0|1	1|1	1|1	1|1	1|1	0|1	1|1	1|1	1|1	1|1	1|1	0|1	1|1	1|1	1|1	1|1	1|1	0|1	1|1	1|1	0|1	1|1	1|1	1|1
KB742619.1	3348980	G	T	0|1	1|1	1|1	1|1	0|1	0|1	0|1	0|1	0|1	1|1	1|1	1|1	1|1	1|1	1|1	0|1	0|1	0|1	1|1	1|1	0|1	0|1	0|1	0|1	0|1	0|0	1|1	0|1	0|1	1|1	1|1	0|1	1|1	0|0	0|1	1|1	0|1	1|1	0|1	0|1	0|1	1|1	0|0	1|1	1|1	1|1
KB742619.1	3348985	A	G	1|1	1|1	1|1	1|1	0|1	0|1	1|1	1|1	1|1	1|1	0|1	1|1	1|1	1|1	1|1	1|1	1|1	1|1	1|1	1|1	0|1	0|1	0|1	1|1	1|1	1|1	1|1	0|1	1|1	1|1	1|1	1|1	1|1	0|1	1|1	1|1	1|1	1|1	1|1	0|1	1|1	1|1	0|1	1|1	1|1	1|1
KB742619.1	3349005	C	T	0|1	0|0	0|0	0|0	0|0	0|0	0|0	0|0	0|1	0|0	0|0	0|0	0|0	0|0	0|0	0|1	0|1	0|1	0|0	0|0	0|0	0|0	0|0	0|0	0|1	1|1	0|0	0|0	1|1	0|0	0|0	0|1	0|0	0|1	0|1	0|0	0|1	0|0	0|1	0|0	0|1	0|0	0|1	0|0	0|0	0|0
KB742619.1	3349018	G	A	0|1	0|0	0|0	0|0	0|0	0|0	0|1	0|1	0|1	0|0	0|0	0|0	0|0	0|0	0|1	1|1	1|1	0|1	0|0	0|1	0|1	0|1	0|1	0|1	0|1	1|1	0|1	0|0	1|1	1|1	1|1	0|1	0|0	0|1	0|1	0|1	0|1	0|0	1|1	0|0	0|1	0|0	0|1	0|1	0|1	0|0
KB742619.1	3349028	G	A	0|0	0|0	0|0	0|0	0|0	0|0	0|0	0|0	0|0	0|0	0|0	0|0	0|0	0|0	0|1	0|1	0|1	0|0	0|0	0|1	0|1	0|1	0|1	0|0	0|0	0|0	0|1	0|0	0|0	1|1	1|1	0|0	0|0	0|0	0|0	0|1	0|0	0|0	0|1	0|0	0|0	0|0	0|0	0|1	0|1	0|0
KB742619.1	3349044	A	AGG	0|1	1|1	1|1	1|1	0|0	0|1	0|1	0|1	0|1	0|1	0|1	1|1	1|1	0|0	0|0	0|0	0|0	1|1	1|1	0|0	0|0	0|1	0|0	0|1	0|1	0|0	0|0	0|0	0|0	0|0	0|0	0|1	0|1	0|0	0|0	0|1	0|1	1|1	0|0	0|1	0|1	0|1	0|0	0|1	0|1	1|1
KB742619.1	3349046	G	A	0|1	0|0	0|0	0|0	0|0	0|0	0|1	0|1	0|1	0|0	0|0	0|0	0|0	0|0	0|0	0|1	0|1	0|0	0|0	0|0	0|0	0|0	0|0	0|1	0|1	1|1	0|0	0|0	1|1	0|0	0|0	0|1	0|0	0|1	0|1	0|0	0|1	0|0	0|1	0|0	0|1	0|0	0|1	0|0	0|0	0|0
KB742619.1	3349078	TATAAATCATAA	T	0|0	0|0	0|0	0|0	0|0	0|0	0|0	0|0	0|0	0|1	0|0	0|0	0|0	0|1	1|1	0|1	0|1	0|0	0|0	1|1	0|1	0|1	0|1	0|0	0|0	0|0	1|1	0|1	0|0	1|1	1|1	0|0	0|1	0|0	0|1	0|1	0|0	0|0	0|1	0|0	0|0	0|1	0|0	0|1	0|1	0|0
KB742619.1	3349094	G	A	0|1	0|0	0|0	0|0	0|0	0|0	0|1	0|1	0|1	0|1	0|0	0|0	0|0	0|1	1|1	1|1	1|1	0|1	0|0	1|1	0|1	0|0	0|1	0|1	0|1	1|1	1|1	0|1	1|1	1|1	0|1	0|1	0|1	0|1	1|1	0|1	0|1	0|0	1|1	0|0	0|1	0|1	0|0	0|1	0|1	0|0
KB742619.1	3349104	CCTCCCTTTTAAAGTGT	C	0|1	0|0	0|0	0|0	0|0	0|0	0|0	0|0	0|0	0|0	0|0	0|0	0|0	0|0	0|0	0|1	0|1	0|1	0|0	0|0	0|0	0|0	0|0	0|0	0|1	1|1	0|0	0|0	1|1	0|0	0|0	0|1	0|0	0|1	0|1	0|0	0|1	0|0	0|1	0|0	0|1	0|0	0|0	0|0	0|0	0|0
KB742619.1	3349146	A	T	0|0	0|0	0|0	0|0	0|0	0|0	0|0	0|0	0|0	0|0	0|0	0|0	0|0	0|1	1|1	0|1	0|1	0|0	0|0	1|1	0|1	0|0	0|1	0|0	0|0	0|0	1|1	0|1	0|0	1|1	0|1	0|0	0|1	0|0	0|1	0|1	0|0	0|0	0|1	0|0	0|0	0|1	0|0	0|1	0|1	0|0
KB742619.1	3349155	T	C	0|1	0|0	0|0	0|0	0|0	0|0	0|1	0|1	0|1	0|0	0|0	0|0	0|0	0|0	0|0	0|1	0|1	0|1	0|0	0|0	0|0	0|0	0|0	0|1	0|1	1|1	0|0	0|0	1|1	0|0	0|0	0|1	0|0	0|1	0|1	0|0	0|1	0|0	0|1	0|0	0|1	0|0	0|0	0|0	0|0	0|0
KB742619.1	3349166	A	C	1|1	1|1	1|1	1|1	0|1	0|1	1|1	1|1	1|1	1|1	0|1	1|1	1|1	1|1	1|1	1|1	1|1	1|1	1|1	1|1	0|1	1|1	0|1	1|1	1|1	1|1	1|1	0|1	1|1	1|1	1|1	1|1	1|1	0|1	1|1	1|1	1|1	1|1	1|1	0|1	1|1	1|1	0|0	1|1	1|1	1|1
KB742619.1	3349167	G	A	0|0	0|0	0|0	0|0	0|0	0|0	0|0	0|0	0|0	0|1	0|0	0|0	0|0	0|1	0|1	0|0	0|0	0|0	0|0	0|1	0|0	0|0	0|0	0|0	0|0	0|0	0|1	0|1	0|0	0|0	0|0	0|0	0|1	0|0	0|1	0|0	0|0	0|0	0|0	0|0	0|0	0|1	0|0	0|0	0|0	0|0
KB742619.1	3349187	T	A	0|1	1|1	1|1	1|1	0|1	0|1	0|1	0|1	0|1	1|1	0|1	1|1	1|1	1|1	1|1	0|1	0|1	0|1	1|1	1|1	1|1	1|1	1|1	0|1	0|1	0|0	1|1	0|1	0|0	1|1	1|1	0|1	1|1	0|0	0|1	1|1	0|1	1|1	0|1	1|1	0|1	1|1	1|1	1|1	1|1	1|1
KB742619.1	3349189	G	A	0|0	0|0	0|0	0|0	0|0	0|0	0|0	0|0	0|0	0|1	0|0	0|0	0|0	0|1	1|1	0|1	0|1	0|0	0|0	1|1	0|1	0|1	0|0	0|0	0|0	0|0	1|1	0|1	0|0	1|1	0|1	0|0	0|1	0|0	0|1	0|1	0|0	0|0	0|1	0|0	0|0	0|1	0|0	0|1	0|1	0|0
KB742619.1	3349195	A	G	0|1	1|1	1|1	1|1	0|1	0|1	0|1	0|1	0|1	0|1	0|1	1|1	1|1	0|1	0|0	0|0	0|0	0|1	1|1	0|0	0|0	0|1	0|0	0|0	0|1	0|0	0|0	0|0	0|0	0|0	0|1	0|1	0|1	0|0	0|0	0|1	0|1	1|1	0|0	0|1	0|1	0|1	0|0	0|1	0|1	1|1
KB742619.1	3349205	C	G	0|1	1|1	1|1	1|1	0|1	0|1	0|1	0|1	0|1	0|1	0|1	1|1	1|1	0|1	0|0	0|0	0|0	0|1	1|1	0|0	0|0	0|1	0|0	0|1	0|1	0|0	0|0	0|0	0|0	0|0	0|1	0|1	0|1	0|0	0|0	0|1	0|1	1|1	0|0	0|1	0|1	0|1	0|0	0|1	0|1	1|1
KB742619.1	3349215	G	C	0|1	1|1	1|1	1|1	0|1	0|1	0|1	0|1	0|1	1|1	0|1	1|1	1|1	1|1	1|1	0|1	0|1	0|1	1|1	1|1	0|1	0|1	0|0	0|1	0|1	0|0	1|1	0|1	0|0	1|1	1|1	0|1	1|1	0|0	0|1	1|1	0|1	1|1	0|1	0|1	0|1	1|1	0|0	1|1	1|1	1|1
KB742619.1	3349219	C	T	0|1	1|1	1|1	1|1	0|1	0|1	0|1	0|1	0|1	0|1	0|1	1|1	1|1	0|1	0|0	0|0	0|0	0|1	1|1	0|0	0|0	0|1	0|0	0|1	0|1	0|0	0|0	0|0	0|0	0|0	0|0	0|1	0|1	0|0	0|0	0|1	0|1	1|1	0|0	0|1	0|1	0|1	0|0	0|1	0|1	1|1
KB742619.1	3349229	G	A	0|1	1|1	1|1	1|1	0|1	0|1	0|1	0|1	0|1	0|1	0|1	1|1	1|1	0|1	0|0	0|0	0|0	0|1	1|1	0|0	0|0	0|1	0|0	0|1	0|1	0|0	0|0	0|0	0|0	0|0	0|0	0|1	0|1	0|0	0|0	0|1	0|1	1|1	0|0	0|1	0|1	0|1	0|0	0|1	0|1	1|1
KB742619.1	3349237	A	G	0|1	1|1	1|1	1|1	0|1	0|1	0|1	0|1	0|1	0|1	0|1	1|1	1|1	0|1	0|0	0|0	0|0	0|1	1|1	0|0	0|0	0|1	0|0	0|1	0|1	0|0	0|0	0|0	0|0	0|0	0|0	0|1	0|1	0|0	0|0	0|1	0|1	1|1	0|0	0|1	0|1	0|1	0|0	0|1	0|1	1|1
KB742619.1	3349259	C	T	0|1	0|0	0|0	0|0	0|0	0|0	0|1	0|1	0|0	0|0	0|0	0|0	0|0	0|0	0|0	0|1	0|1	0|1	0|0	0|0	0|0	0|0	0|0	0|1	0|1	1|1	0|0	0|0	1|1	0|0	0|0	0|1	0|0	0|1	0|1	0|0	0|1	0|0	1|1	0|0	0|1	0|0	0|1	0|0	0|0	0|0
KB742619.1	3349260	G	A	0|1	1|1	1|1	1|1	0|1	0|1	0|1	0|1	1|1	0|1	0|1	1|1	1|1	0|1	0|0	0|0	0|0	0|1	1|1	0|0	0|0	0|1	0|0	0|1	0|1	0|0	0|0	0|0	0|0	0|0	0|0	0|1	0|1	0|0	0|0	0|1	0|1	1|1	0|0	0|1	0|1	0|1	0|0	0|1	0|1	1|1
KB742619.1	3349276	T	A	0|0	0|0	0|0	0|0	0|0	0|0	0|1	0|1	0|0	0|0	0|0	0|0	0|0	0|0	0|0	0|1	0|1	0|1	0|0	0|0	0|0	0|0	0|0	0|1	0|1	1|1	0|0	0|0	1|1	0|0	0|0	0|1	0|0	0|1	0|1	0|0	0|1	0|0	.|.	0|0	0|1	0|0	0|1	0|0	0|0	0|0
KB742619.1	3349277	C	T	0|0	0|0	0|0	0|0	0|0	0|0	0|0	0|0	0|0	0|0	0|0	0|0	0|0	0|0	0|0	0|1	0|0	0|1	0|0	0|0	0|0	0|0	0|0	0|0	0|1	1|1	0|0	0|0	1|1	0|0	0|0	0|1	0|0	0|1	0|0	0|0	0|0	0|0	.|.	0|0	0|0	0|0	0|1	0|0	0|0	0|0
KB742619.1	3349285	A	G	1|1	1|1	1|1	1|1	0|1	0|1	1|1	1|1	1|1	1|1	0|1	1|1	1|1	1|1	1|1	1|1	1|1	1|1	1|1	1|1	0|1	0|1	0|1	1|1	1|1	1|1	1|1	0|1	1|1	1|1	1|1	0|1	1|1	0|1	1|1	1|1	1|1	1|1	1|1	0|1	1|1	1|1	0|1	1|1	1|1	1|1
KB742619.1	3349291	C	G	1|1	1|1	1|1	1|1	0|1	0|1	0|1	0|1	1|1	0|1	0|1	1|1	1|1	0|1	0|0	0|0	0|0	0|1	1|1	0|0	0|0	0|1	0|0	0|1	0|1	0|0	0|0	0|0	0|0	0|0	0|1	0|1	0|1	0|0	0|0	0|1	0|1	1|1	0|0	0|1	0|1	0|1	0|0	0|1	0|1	1|1
KB742619.1	3349292	G	A	0|0	0|0	0|0	0|0	0|0	0|0	0|1	0|1	0|0	0|0	0|0	0|0	0|0	0|0	0|0	0|1	0|1	0|1	0|0	0|0	0|0	0|0	0|0	0|1	0|1	1|1	0|0	0|0	1|1	0|0	0|0	0|1	0|0	0|1	0|1	0|0	0|1	0|0	0|0	0|0	0|1	0|0	0|1	0|0	0|0	0|0
KB742619.1	3349297	C	CTATCA	0|0	0|0	0|0	0|0	0|0	0|0	0|1	0|1	0|0	0|0	0|0	0|0	0|0	0|0	0|0	0|1	0|1	0|1	0|0	0|0	0|0	0|0	0|0	0|1	1|1	1|1	0|0	0|0	1|1	0|0	0|0	0|1	0|0	0|1	0|1	0|0	0|1	0|0	0|0	0|0	0|1	0|0	0|1	0|0	0|0	0|0
KB742619.1	3349299	TGGGCA	T	0|0	0|0	0|0	0|0	0|0	0|0	0|0	0|1	0|0	0|0	0|0	0|0	0|0	0|0	0|0	0|1	0|1	0|1	0|0	0|0	0|0	0|0	0|0	0|1	1|1	1|1	0|0	0|0	1|1	0|0	0|0	0|1	0|0	0|1	0|1	0|0	0|1	0|0	0|0	0|0	0|1	0|0	0|1	0|0	0|0	0|0
KB742619.1	3349305	G	T	0|0	0|0	0|0	0|0	0|0	0|0	0|0	0|1	0|0	0|0	0|0	0|0	0|0	0|0	0|0	0|1	0|1	0|1	0|0	0|0	0|0	0|0	0|0	0|1	1|1	1|1	0|0	0|0	1|1	0|0	0|0	0|1	0|0	0|1	0|1	0|0	0|1	0|0	0|0	0|0	0|1	0|0	0|1	0|0	0|0	0|0
KB742619.1	3349307	A	C	0|0	0|0	0|0	0|0	0|0	0|0	0|0	0|1	0|0	0|0	0|0	0|0	0|0	0|0	0|0	0|1	0|1	0|1	0|0	0|0	0|0	0|0	0|0	0|1	1|1	1|1	0|0	0|0	1|1	0|0	0|0	0|1	0|0	0|1	0|1	0|0	0|1	0|0	0|0	0|0	0|1	0|0	0|1	0|0	0|0	0|0
KB742619.1	3349328	C	T	0|1	0|0	0|0	0|0	0|0	0|0	0|1	0|1	0|1	0|0	0|0	0|0	0|0	0|0	0|0	0|1	0|1	0|1	0|0	0|0	0|0	0|0	0|0	0|1	1|1	1|1	0|0	0|0	1|1	0|0	0|0	0|1	0|0	0|1	0|1	0|0	0|1	0|0	0|1	0|0	0|1	0|0	0|1	0|0	0|0	0|0
KB742619.1	3349330	T	C	0|1	1|1	1|1	1|1	0|1	0|1	0|1	0|1	0|1	1|1	0|1	1|1	1|1	1|1	1|1	0|1	0|1	0|1	1|1	1|1	0|1	0|1	0|1	0|1	0|0	0|0	1|1	0|1	0|0	1|1	1|1	0|1	1|1	0|0	0|1	1|1	0|1	1|1	0|1	0|1	0|1	1|1	0|0	1|1	1|1	1|1
KB742619.1	3349358	A	G	0|0	0|0	0|0	0|0	0|0	0|0	0|0	0|0	0|0	0|1	0|0	0|0	0|0	0|1	1|1	0|1	0|1	0|0	0|0	1|1	0|1	0|1	0|1	0|1	0|0	0|0	1|1	0|1	0|0	1|1	0|1	0|0	0|1	0|0	0|1	0|1	0|0	0|0	0|1	0|0	0|0	0|1	0|0	0|1	0|1	0|0
KB742619.1	3349375	G	A	0|1	0|0	0|0	0|0	0|0	0|0	0|1	0|1	0|1	0|0	0|0	0|0	0|0	0|0	0|0	0|1	0|1	0|1	0|0	0|0	0|0	0|0	0|0	0|1	0|1	1|1	0|0	0|0	1|1	0|0	0|0	0|1	0|0	0|1	0|1	0|0	0|1	0|0	0|1	0|0	0|1	0|0	0|1	0|0	0|0	0|0
KB742619.1	3349378	C	T	0|1	0|0	0|0	0|0	0|0	0|0	0|1	0|1	0|1	0|0	0|0	0|0	0|0	0|0	0|0	0|1	0|1	0|1	0|0	0|0	0|0	0|0	0|0	0|1	0|1	1|1	0|0	0|0	1|1	0|0	0|0	0|1	0|0	0|1	0|1	0|0	0|1	0|0	0|1	0|0	0|1	0|0	0|1	0|0	0|0	0|0
KB742619.1	3349389	T	C	0|1	1|1	1|1	1|1	0|1	0|1	0|1	0|1	0|1	0|1	0|1	1|1	1|1	0|1	0|0	0|0	0|0	0|1	1|1	0|0	0|0	0|1	0|0	0|1	0|1	0|0	0|0	0|0	0|0	0|0	0|1	0|1	0|1	0|0	0|0	0|1	0|1	1|1	0|0	0|1	0|1	0|1	0|0	0|1	0|0	1|1
KB742619.1	3349397	G	T	1|1	.|.	1|1	.|.	0|1	0|1	1|1	1|1	1|1	0|1	0|1	1|1	1|1	0|1	0|0	0|1	0|1	1|1	1|1	0|0	0|0	0|1	0|0	1|1	1|1	1|1	0|0	0|0	1|1	0|0	0|0	1|1	0|1	0|1	0|1	0|1	1|1	1|1	0|1	0|1	1|1	0|0	0|1	0|1	0|0	1|1
KB742619.1	3349399	GTCTGTGTTTTTGTTT	G	1|1	.|.	1|1	.|.	0|1	0|1	1|1	1|1	1|1	1|1	0|1	1|1	1|1	1|1	1|1	1|1	1|1	1|1	1|1	1|1	0|1	1|1	0|0	1|1	1|1	1|1	.|.	0|1	1|1	1|1	1|1	0|1	1|1	0|1	1|1	1|1	1|1	1|1	1|1	0|1	1|1	1|1	0|1	1|1	1|1	1|1
KB742619.1	3349400	T	TGG	1|1	.|.	0|0	.|.	0|0	0|0	0|1	1|1	1|1	0|0	0|0	0|0	0|0	0|0	0|0	0|1	0|1	1|1	0|0	0|0	0|0	0|0	0|0	1|1	0|1	1|1	0|0	0|0	1|1	0|0	0|0	0|1	0|0	0|1	0|1	0|0	0|1	0|0	0|1	0|0	1|1	0|0	0|1	0|1	0|0	0|0
KB742619.1	3349412	T	TTTTTTGTTTTTTTTTG	0|0	.|.	1|1	.|.	0|0	0|0	0|1	0|0	0|0	0|1	0|0	.|.	0|1	0|1	0|0	0|0	0|0	0|0	0|0	0|0	0|1	0|0	1|1	0|0	0|0	0|0	.|.	0|0	0|0	0|0	0|0	0|1	0|1	0|0	0|0	0|0	0|1	1|1	0|0	0|1	0|0	0|0	0|1	0|0	0|0	0|0
KB742619.1	3349414	T	TG	1|1	.|.	0|0	.|.	0|0	0|0	0|1	1|1	1|1	0|0	0|0	.|.	0|0	0|0	0|0	1|1	1|1	1|1	0|0	.|.	0|0	0|0	0|0	0|0	0|1	1|1	.|.	0|0	1|1	0|0	0|0	0|1	0|0	0|1	1|1	0|0	0|1	0|0	1|1	0|0	1|1	0|0	0|1	.|.	0|0	0|0
KB742619.1	3349421	TTTG	T	1|1	1|1	1|1	.|.	0|0	0|1	0|1	1|1	1|1	0|1	0|1	1|1	1|1	1|1	1|1	1|1	1|1	1|1	1|1	0|1	0|1	1|1	0|0	.|.	1|1	1|1	.|.	0|1	1|1	1|1	1|1	0|1	0|1	0|1	1|1	1|1	1|1	1|1	1|1	0|1	1|1	0|1	0|1	1|1	1|1	1|1
KB742619.1	3349425	T	G	0|1	0|0	0|0	.|.	0|0	0|0	0|1	0|1	0|1	0|0	0|0	0|0	0|0	0|0	0|0	0|1	0|1	0|0	0|0	0|0	0|0	0|0	0|0	0|0	0|1	0|1	.|.	0|0	1|1	0|0	0|0	0|1	0|0	1|1	0|1	0|0	0|1	0|0	0|1	0|0	1|1	0|0	0|1	0|0	.|.	0|0
KB742619.1	3349428	TTG	T	0|1	1|1	1|1	.|.	0|1	0|1	0|1	0|1	0|0	1|1	0|1	1|1	1|1	1|1	1|1	0|1	0|1	0|1	1|1	1|1	0|1	1|1	0|0	0|0	0|1	0|0	.|.	0|1	0|0	1|1	1|1	0|1	1|1	0|0	0|1	1|1	1|1	1|1	0|1	0|1	0|0	1|1	0|0	1|1	1|1	1|1
KB742619.1	3349429	TG	T	0|1	1|1	1|1	.|.	0|1	0|1	0|1	0|1	0|0	1|1	0|1	1|1	1|1	1|1	1|1	0|1	0|1	0|1	1|1	1|1	0|1	1|1	0|0	0|0	0|1	0|0	.|.	0|1	0|0	1|1	1|1	0|1	1|1	0|0	0|1	1|1	0|1	1|1	0|1	0|1	0|0	1|1	0|0	1|1	1|1	1|1
KB742619.1	3349433	T	TG	0|1	0|0	0|0	0|0	0|0	0|0	0|1	0|1	1|1	0|0	0|0	0|0	0|0	0|0	0|0	0|1	0|1	0|1	0|0	0|0	0|0	0|0	0|0	1|1	0|1	1|1	.|.	0|0	1|1	0|0	0|0	0|1	0|0	0|1	0|1	0|0	0|1	0|0	0|1	0|0	1|1	0|0	0|1	0|0	0|0	0|0
KB742619.1	3349434	T	TTG	0|0	0|0	0|0	0|0	0|0	0|0	0|0	0|0	0|0	0|0	0|0	0|0	0|0	0|0	0|0	0|0	0|0	0|0	0|0	0|0	0|1	0|0	0|1	0|0	0|0	0|0	.|.	0|0	0|0	0|0	0|0	0|1	0|0	0|0	0|0	0|0	0|0	0|0	0|0	0|1	0|0	0|0	0|1	0|0	0|0	0|0
KB742619.1	3349447	T	C	0|1	1|1	1|1	1|1	0|1	0|1	0|1	0|1	0|0	0|1	0|1	1|1	1|1	0|1	0|0	0|0	0|0	0|1	1|1	0|0	0|0	0|1	0|0	0|0	0|1	0|0	0|0	0|0	0|0	0|0	0|0	0|1	0|1	0|0	0|0	0|1	0|1	1|1	0|0	0|1	0|0	0|1	0|0	0|1	0|0	1|1
KB742619.1	3349448	G	A	0|1	1|1	1|1	1|1	0|1	0|1	0|1	0|1	0|0	0|0	0|1	1|1	1|1	0|1	0|0	0|0	0|0	0|1	1|1	0|0	0|0	0|1	0|0	0|0	0|1	0|0	0|0	0|0	0|0	0|0	0|0	0|1	0|1	0|0	0|0	0|1	0|1	1|1	0|0	0|1	0|0	0|1	0|0	0|1	0|0	1|1
KB742619.1	3349452	G	T	0|1	1|1	1|1	1|1	0|1	0|1	0|1	0|1	0|0	0|1	0|1	1|1	1|1	0|1	0|0	0|0	0|0	0|1	1|1	0|1	0|0	0|1	0|0	0|0	0|1	0|0	0|0	0|0	0|0	0|0	0|0	0|1	0|1	0|0	0|0	0|1	0|1	1|1	0|0	0|1	0|0	0|1	0|0	0|1	0|0	1|1
KB742619.1	3349456	C	T	0|1	1|1	1|1	1|1	0|1	0|1	0|1	0|1	0|0	0|1	0|1	1|1	1|1	0|1	0|0	0|0	0|0	0|1	1|1	0|0	0|0	0|1	0|0	0|0	0|1	0|0	0|0	0|0	0|0	0|0	0|0	0|1	0|1	0|0	0|0	0|1	0|1	1|1	0|0	0|1	0|0	0|1	0|0	0|1	0|0	1|1
KB742619.1	3349459	C	T	0|1	1|1	1|1	1|1	0|1	0|1	0|1	0|1	0|0	0|1	0|1	1|1	1|1	0|1	0|0	0|0	0|0	0|1	1|1	0|0	0|0	0|1	0|0	0|0	0|1	0|0	0|0	0|0	0|0	0|0	0|0	0|1	0|1	0|0	0|0	0|1	0|1	1|1	0|0	0|1	0|0	0|1	0|0	0|1	0|0	1|1
KB742619.1	3349460	G	C	0|1	0|0	0|0	0|0	0|0	0|0	0|1	0|1	1|1	0|0	0|0	0|0	0|0	0|0	0|0	0|1	0|1	0|1	0|0	0|0	0|0	0|0	0|0	1|1	0|1	1|1	0|0	0|0	1|1	0|0	0|0	0|1	0|0	0|1	0|1	0|0	0|1	0|0	0|1	0|0	0|1	0|0	0|1	0|0	0|0	0|0
KB742619.1	3349461	T	G	0|1	1|1	1|1	1|1	0|1	0|1	0|1	0|1	0|0	0|1	0|1	1|1	1|1	0|1	0|0	0|0	0|0	0|1	1|1	0|0	0|0	0|1	0|0	0|0	0|1	0|0	0|0	0|0	0|0	0|0	0|0	0|1	0|1	0|0	0|0	0|1	0|1	1|1	0|0	0|1	0|1	0|1	0|0	0|1	0|0	1|1
KB742619.1	3349462	A	G	0|1	0|0	0|0	0|0	0|0	0|0	0|1	0|1	0|1	0|0	0|0	0|0	0|0	0|0	0|0	0|1	0|1	0|1	0|0	0|0	0|0	0|0	0|0	0|1	0|1	1|1	0|0	0|0	1|1	0|0	0|0	0|1	0|0	0|1	0|1	0|0	0|1	0|0	0|1	0|0	0|1	0|0	0|1	0|0	0|0	0|0
KB742619.1	3349473	G	A	0|1	0|0	0|0	0|0	0|0	0|0	0|1	0|1	0|1	0|0	0|0	0|0	0|0	0|0	0|0	0|1	0|1	0|1	0|0	0|0	0|0	0|0	0|0	0|1	0|1	1|1	0|0	0|0	1|1	0|0	0|0	0|1	0|0	0|1	0|1	0|0	0|1	0|0	1|1	0|0	0|1	0|0	0|1	0|0	0|0	0|0
KB742619.1	3349475	A	ATATC	1|1	1|1	1|1	1|1	0|1	0|1	1|1	1|1	1|1	0|1	0|1	1|1	1|1	0|1	0|0	0|1	0|1	1|1	1|1	0|0	0|0	0|1	0|0	1|1	1|1	1|1	0|0	0|0	1|1	0|0	0|0	1|1	0|1	0|1	0|0	0|1	1|1	1|1	1|1	0|1	1|1	0|1	0|0	0|1	1|1	1|1
KB742619.1	3349491	A	G	0|1	1|1	1|1	1|1	0|1	0|1	0|1	0|1	0|1	0|1	0|1	1|1	1|1	0|1	0|0	0|0	0|0	0|1	1|1	0|0	0|0	0|1	0|0	0|1	0|1	0|0	0|0	0|0	0|0	0|0	0|0	0|1	0|1	0|0	0|0	0|1	0|1	1|1	0|0	0|1	0|1	0|1	0|0	0|1	0|1	1|1
KB742619.1	3349494	T	C	1|1	1|1	1|1	1|1	0|1	0|1	1|1	1|1	1|1	0|1	0|1	1|1	1|1	0|1	0|0	0|1	0|1	1|1	1|1	0|0	0|0	0|1	0|0	1|1	1|1	1|1	0|0	0|0	1|1	0|0	0|0	1|1	0|1	0|1	0|1	0|1	1|1	1|1	1|1	0|1	1|1	0|1	0|1	0|1	0|1	1|1
KB742619.1	3349495	G	A	0|1	0|0	0|0	0|0	0|0	0|0	0|1	0|1	0|1	0|0	0|0	0|0	0|0	0|0	0|0	0|1	0|1	0|1	0|0	0|0	0|0	0|0	0|0	0|1	0|1	1|1	0|0	0|0	1|1	0|0	0|0	0|1	0|0	0|1	0|1	0|0	0|1	0|0	1|1	0|0	0|1	0|0	0|1	0|0	0|0	0|0
KB742619.1	3349527	T	C	1|1	1|1	1|1	1|1	0|1	0|1	1|1	1|1	1|1	0|1	0|1	1|1	1|1	0|1	0|0	0|1	1|1	1|1	1|1	0|0	0|0	0|1	0|0	1|1	1|1	1|1	0|0	0|0	1|1	0|0	0|0	1|1	0|1	0|1	0|1	0|1	1|1	1|1	0|1	0|1	1|1	0|1	0|1	0|1	1|1	1|1
KB742619.1	3349544	C	A	1|1	1|1	1|1	1|1	0|1	0|1	1|1	1|1	1|1	0|1	0|1	1|1	1|1	0|1	0|0	0|1	0|1	1|1	1|1	0|0	0|0	0|1	0|0	1|1	1|1	1|1	0|0	0|0	1|1	0|0	0|0	1|1	0|1	0|1	0|1	0|1	1|1	1|1	0|1	0|1	1|1	0|1	0|1	0|1	0|1	1|1
KB742619.1	3349545	C	T	0|1	0|0	0|0	0|0	0|0	0|0	0|1	0|1	0|1	0|0	0|0	0|0	0|0	0|0	0|0	0|1	0|1	0|1	0|0	0|0	0|0	0|0	0|0	0|1	0|1	1|1	0|0	0|0	1|1	0|0	0|0	0|1	0|0	0|1	0|1	0|0	0|1	0|0	0|1	0|0	0|1	0|0	0|1	0|0	0|0	0|0
KB742619.1	3349644	T	G	1|1	1|1	1|1	1|1	0|1	0|1	1|1	1|1	1|1	0|1	0|0	1|1	1|1	0|1	0|0	0|1	0|1	1|1	1|1	0|0	0|1	0|1	0|1	0|1	1|1	1|1	0|0	0|0	1|1	0|0	0|0	1|1	0|1	0|1	0|1	0|1	1|1	1|1	0|1	1|1	1|1	0|1	1|1	0|1	1|1	1|1
KB742619.1	3349666	A	C	1|1	1|1	1|1	1|1	0|1	0|1	1|1	1|1	1|1	0|1	0|0	1|1	1|1	0|1	0|0	0|1	0|1	1|1	1|1	0|0	0|0	0|1	0|0	1|1	1|1	1|1	0|0	0|0	1|1	0|0	0|0	1|1	0|1	0|1	0|1	0|1	1|1	1|1	0|1	0|1	1|1	0|1	0|1	0|1	0|1	1|1
KB742619.1	3349747	A	G	0|1	1|1	1|1	1|1	0|1	0|1	0|1	0|1	0|1	0|1	0|1	1|1	1|1	0|1	0|0	0|0	0|0	0|1	1|1	0|0	0|0	0|1	0|0	0|0	0|1	0|0	0|0	0|0	0|0	0|0	0|0	1|1	0|1	0|0	0|0	0|1	0|1	1|1	0|0	0|1	0|1	0|1	0|0	0|1	0|1	1|1
KB742619.1	3349763	C	T	1|1	1|1	1|1	1|1	0|1	0|1	0|1	0|1	1|1	0|1	0|1	1|1	1|1	0|1	0|1	1|1	1|1	1|1	1|1	0|1	1|1	1|1	1|1	1|1	1|1	1|1	0|1	0|0	1|1	1|1	1|1	1|1	0|1	0|1	0|1	1|1	1|1	1|1	1|1	1|1	1|1	0|1	1|1	1|1	0|1	1|1
KB742619.1	3349779	T	C	1|1	1|1	1|1	1|1	0|1	0|1	1|1	1|1	1|1	0|1	0|1	1|1	1|1	0|1	0|1	1|1	1|1	1|1	1|1	0|1	1|1	1|1	1|1	1|1	1|1	1|1	0|1	0|0	1|1	1|1	1|1	1|1	0|1	0|0	0|1	1|1	1|1	1|1	1|1	1|1	1|1	0|1	1|1	1|1	1|1	1|1
KB742619.1	3349788	T	G	0|1	0|0	0|0	0|0	0|0	0|0	0|0	0|0	0|1	0|0	0|0	0|0	0|0	0|0	0|0	0|1	0|1	0|1	0|0	0|0	0|0	0|0	0|0	0|0	0|1	1|1	0|0	0|0	1|1	0|0	0|0	0|1	0|0	0|1	0|1	0|0	0|1	0|0	0|1	0|0	0|1	0|0	0|1	0|0	0|0	0|0
KB742619.1	3349789	C	T	0|1	0|0	0|0	0|0	0|0	0|0	0|1	0|1	0|1	0|0	0|0	0|0	0|0	0|0	0|0	0|1	0|1	0|1	0|0	0|0	0|0	0|0	0|0	0|1	0|1	1|1	0|0	0|0	1|1	0|0	0|0	0|1	0|0	0|1	0|1	0|0	0|1	0|0	0|1	0|0	0|1	0|0	0|1	0|0	0|0	0|0
KB742619.1	3349799	C	T	0|1	0|0	0|0	0|0	0|0	0|0	0|1	0|1	0|1	0|0	0|0	0|0	0|0	0|0	0|0	0|1	0|1	0|1	0|0	0|0	0|0	0|0	0|0	0|1	0|1	1|1	0|0	0|0	1|1	0|0	0|0	0|1	0|0	0|1	0|1	0|0	0|1	0|0	0|1	0|0	0|1	0|0	0|1	0|0	0|0	0|0
KB742619.1	3349804	G	T	0|1	0|0	0|0	0|0	0|0	0|0	0|0	0|1	0|1	0|0	0|0	0|0	0|0	0|0	0|1	1|1	1|1	0|1	0|0	0|1	1|1	0|1	1|1	0|1	0|1	0|1	0|1	0|0	1|1	1|1	1|1	0|1	0|0	0|1	0|1	1|1	0|1	0|0	0|1	0|1	0|1	0|0	1|1	0|1	0|0	0|0
KB742619.1	3349815	G	GT	0|0	0|0	0|0	0|0	0|0	0|0	0|0	0|0	0|0	0|0	0|0	0|0	0|0	0|0	0|1	0|1	0|1	0|0	0|0	0|1	1|1	0|1	1|1	0|0	0|0	0|0	0|1	0|0	0|0	1|1	1|1	0|0	0|0	0|0	0|0	1|1	0|0	0|0	0|1	0|1	0|0	0|0	0|1	0|1	0|0	0|0
KB742619.1	3349817	G	T	0|0	0|0	0|0	0|0	0|0	0|0	0|0	0|0	0|0	0|0	0|0	0|0	0|0	0|0	0|1	0|1	0|1	0|0	0|0	0|1	1|1	0|1	1|1	0|0	0|0	0|0	0|1	0|0	0|0	1|1	1|1	0|0	0|0	0|0	0|0	1|1	0|0	0|0	0|1	0|1	0|0	0|0	0|1	0|1	0|0	0|0
KB742619.1	3349819	A	G	0|1	0|0	0|0	0|0	0|0	0|0	0|0	0|1	0|1	0|0	0|0	0|0	0|0	0|0	0|0	0|1	0|1	0|1	0|0	0|0	0|0	0|0	0|0	0|1	0|1	1|1	0|0	0|0	1|1	0|0	0|0	0|1	0|0	0|1	0|1	0|0	0|1	0|0	0|1	0|0	0|1	0|0	0|1	0|0	0|0	0|0
KB742619.1	3349828	A	G	0|1	1|1	1|1	1|1	0|1	0|1	1|1	0|1	0|1	0|1	0|1	1|1	1|1	0|1	0|0	0|0	0|0	0|1	1|1	0|0	0|0	0|1	0|0	0|0	0|1	0|0	0|0	0|0	0|0	0|0	0|0	0|1	0|1	0|0	0|0	0|0	0|1	1|1	0|0	0|1	0|1	0|1	0|0	1|1	0|1	1|1
KB742619.1	3349849	T	C	0|1	1|1	1|1	1|1	0|1	0|1	1|1	0|1	0|1	0|1	0|1	1|1	1|1	0|1	0|1	0|1	0|1	0|1	1|1	0|1	0|1	1|1	0|1	0|1	0|1	0|0	0|1	0|0	0|0	1|1	1|1	0|1	0|1	0|0	0|0	1|1	0|1	1|1	0|1	0|1	0|1	0|1	0|0	1|1	0|1	1|1
KB742619.1	3349857	C	T	0|1	0|0	0|0	0|0	0|0	0|1	0|0	0|1	0|1	0|1	0|0	0|0	0|0	0|1	0|1	0|1	0|1	0|1	0|0	0|1	0|1	0|0	0|1	0|1	0|1	1|1	0|1	0|1	1|1	0|0	0|0	0|1	0|1	0|1	1|1	0|0	0|1	0|0	0|1	0|1	0|1	0|1	1|1	0|0	0|1	0|0
KB742619.1	3349865	G	A	0|0	0|0	0|0	0|0	0|0	0|1	0|0	0|0	0|0	0|1	0|0	0|0	0|0	0|1	0|1	0|0	0|0	0|0	0|0	0|1	0|1	0|0	0|1	0|0	0|0	0|0	0|1	0|1	0|0	0|0	0|0	0|0	0|1	0|0	0|1	0|0	0|0	0|0	0|0	0|1	0|0	0|1	0|1	0|0	0|0	0|0
KB742619.1	3349919	C	T	0|0	0|0	0|0	0|0	0|0	0|1	0|0	0|0	0|0	0|1	0|0	0|0	0|0	0|1	0|1	0|0	0|0	0|0	0|0	0|1	0|1	0|0	0|1	0|0	0|0	0|0	0|1	0|1	0|0	1|1	0|0	0|0	0|1	0|0	0|1	0|0	0|0	0|0	0|0	0|1	0|0	0|1	0|1	0|0	0|1	0|0
KB742619.1	3349934	T	C	0|0	0|0	0|0	0|0	0|0	0|1	0|0	0|0	0|0	0|1	0|0	0|0	0|0	0|1	0|1	0|0	0|0	0|0	0|0	0|1	0|1	0|0	0|1	0|0	0|0	0|0	0|1	0|1	0|0	1|1	0|0	0|0	0|1	0|0	0|1	0|0	0|0	0|0	0|0	0|1	0|0	0|1	0|1	0|0	0|1	0|0
KB742619.1	3349935	G	T	0|1	0|0	0|0	0|0	0|0	0|0	0|1	0|1	0|1	0|0	0|0	0|0	0|0	0|0	0|0	0|1	0|1	0|1	0|0	0|0	0|0	0|0	0|0	0|1	0|1	1|1	0|0	0|0	1|1	0|0	0|0	0|1	0|0	0|1	0|1	0|0	0|1	0|0	0|1	0|0	0|1	0|0	0|1	0|0	0|0	0|0
KB742619.1	3349949	G	C	0|1	1|1	1|1	1|1	0|1	0|1	0|1	0|1	0|1	0|1	0|1	1|1	1|1	0|1	0|0	0|0	0|0	0|1	1|1	0|0	0|0	0|1	0|0	0|0	0|1	0|0	0|0	0|0	0|0	0|0	0|0	0|1	0|1	0|0	0|0	0|1	0|1	1|1	0|0	0|1	0|1	0|1	0|0	0|1	0|1	1|1
KB742619.1	3349954	A	G	0|0	0|0	0|0	0|0	0|0	0|1	0|0	0|0	0|0	0|1	0|0	0|0	0|0	0|1	0|1	0|0	0|0	0|0	0|0	0|1	0|1	0|0	0|1	0|1	0|0	0|0	0|1	0|1	0|0	0|0	0|0	0|0	0|1	0|0	0|1	0|0	0|0	0|0	0|0	0|1	0|0	0|1	0|1	0|0	0|1	0|0
KB742619.1	3349964	T	C	0|1	1|1	1|1	1|1	0|1	0|1	0|1	0|1	0|1	0|1	0|1	1|1	1|1	0|1	0|1	0|1	0|1	0|1	1|1	0|1	0|1	1|1	0|1	0|0	0|1	0|0	0|1	0|0	0|0	0|0	1|1	0|1	0|1	0|0	0|0	1|1	0|1	1|1	0|1	0|1	0|1	0|1	0|0	1|1	0|1	1|1
KB742619.1	3349969	G	C	1|1	1|1	1|1	1|1	0|1	0|1	1|1	1|1	1|1	1|1	0|1	1|1	1|1	1|1	1|1	1|1	1|1	1|1	1|1	1|1	0|1	1|1	0|1	1|1	1|1	1|1	1|1	0|1	1|1	0|0	1|1	1|1	1|1	0|1	1|1	1|1	1|1	1|1	1|1	0|1	1|1	1|1	0|1	1|1	0|1	1|1
KB742619.1	3349970	G	A	0|1	0|0	0|0	0|0	0|0	0|0	0|1	0|1	0|1	0|0	0|0	0|0	0|0	0|0	0|0	0|1	0|1	0|1	0|0	0|0	0|0	0|0	0|0	0|1	0|1	1|1	0|0	0|0	1|1	0|0	0|0	0|1	0|0	0|1	0|1	0|0	0|1	0|0	0|1	0|0	0|1	0|0	0|1	0|0	0|0	0|0
KB742619.1	3350035	C	A	0|1	1|1	1|1	1|1	0|1	1|1	0|1	0|1	0|1	1|1	0|1	1|1	1|1	1|1	0|1	0|0	0|0	0|1	1|1	0|1	0|1	0|1	0|1	0|1	0|1	0|0	0|1	0|1	0|0	1|1	0|0	0|1	1|1	0|0	0|1	1|1	0|1	1|1	0|0	1|1	0|1	1|1	0|1	0|1	0|1	1|1
KB742619.1	3350037	G	A	0|1	0|0	0|0	0|0	0|0	0|0	0|1	0|1	0|1	0|0	0|0	0|0	0|0	0|0	0|0	0|1	0|1	0|1	0|0	0|0	0|0	0|0	0|0	0|1	0|1	1|1	0|0	0|0	1|1	0|0	0|0	0|1	0|0	0|1	0|1	0|0	0|1	0|0	0|1	0|0	0|1	0|0	0|1	0|0	0|0	0|0
KB742619.1	3350041	C	T	1|1	1|1	1|1	1|1	0|1	1|1	1|1	1|1	1|1	1|1	0|1	1|1	1|1	1|1	0|1	0|1	0|1	1|1	1|1	0|1	0|1	0|1	0|1	1|1	1|1	1|1	0|1	0|1	1|1	0|0	0|0	1|1	1|1	0|1	1|1	1|1	1|1	1|1	0|1	1|1	1|1	1|1	1|1	0|1	0|1	1|1
KB742619.1	3350106	A	G	1|1	1|1	1|1	1|1	0|1	1|1	1|1	1|1	1|1	1|1	0|1	1|1	1|1	1|1	0|1	0|1	0|1	1|1	1|1	0|1	0|1	0|1	0|0	1|1	1|1	1|1	0|1	0|1	1|1	1|1	0|0	1|1	1|1	0|1	1|1	0|1	1|1	1|1	0|1	1|1	1|1	1|1	1|1	0|1	1|1	1|1
KB742619.1	3350120	C	A	0|0	0|0	0|0	0|0	0|0	0|0	0|0	0|0	0|0	0|0	0|0	0|0	0|0	0|0	0|1	0|1	0|1	0|0	0|0	0|1	0|1	0|1	1|1	0|0	0|0	0|0	0|1	0|0	0|0	0|0	1|1	0|0	0|0	0|0	0|0	0|1	0|0	0|0	0|1	0|0	0|0	0|0	0|0	0|1	0|0	0|0
KB742619.1	3350121	A	G	1|1	1|1	1|1	1|1	0|1	1|1	1|1	1|1	1|1	1|1	0|1	1|1	1|1	1|1	1|1	1|1	1|1	1|1	1|1	1|1	1|1	1|1	1|1	1|1	1|1	1|1	1|1	0|1	1|1	1|1	1|1	1|1	1|1	0|0	1|1	1|1	1|1	1|1	1|1	1|1	1|1	1|1	1|1	1|1	1|1	1|1
KB742619.1	3350137	G	A	0|0	0|0	0|0	0|0	0|0	0|0	0|0	0|0	0|0	0|0	0|0	0|0	0|0	0|0	0|1	0|1	0|1	0|0	0|0	0|1	0|1	0|1	1|1	0|0	0|0	0|0	0|1	0|0	0|0	0|0	1|1	0|0	0|0	0|0	0|0	0|1	0|0	0|0	0|1	0|0	0|0	0|0	0|0	0|1	0|0	0|0
KB742619.1	3350155	G	A	0|0	0|0	0|0	0|0	0|0	0|0	0|0	0|0	0|0	0|0	0|0	0|0	0|0	0|0	0|1	0|1	0|1	0|0	0|0	0|1	0|1	0|1	1|1	0|0	0|0	0|0	0|1	0|0	0|0	0|0	1|1	0|0	0|0	0|0	0|0	0|1	0|0	0|0	0|1	0|0	0|0	0|0	0|0	0|1	0|0	0|0
KB742619.1	3350180	C	T	0|0	0|0	0|0	0|0	0|0	0|1	0|0	0|0	0|0	0|1	0|0	0|0	0|0	0|1	0|1	0|0	0|0	0|0	0|0	0|1	0|0	0|0	0|0	0|0	0|0	0|0	0|1	0|1	0|0	0|0	0|0	0|0	0|1	0|0	0|1	0|0	0|0	0|0	0|0	0|0	0|0	0|1	0|0	0|0	0|0	0|0
KB742619.1	3350255	G	A	1|1	1|1	1|1	1|1	0|1	1|1	1|1	1|1	1|1	1|1	0|1	1|1	1|1	1|1	1|1	1|1	1|1	1|1	1|1	1|1	0|1	1|1	0|1	0|1	1|1	1|1	1|1	0|1	1|1	1|1	1|1	1|1	1|1	0|1	1|1	1|1	1|1	1|1	1|1	1|1	1|1	1|1	0|1	1|1	1|1	1|1
KB742619.1	3350262	T	C	0|0	0|0	0|0	0|0	0|0	0|0	0|0	0|0	0|0	0|0	0|0	0|0	0|0	0|0	0|1	0|1	0|1	0|0	0|0	0|1	0|1	0|1	0|1	0|0	0|0	0|0	0|1	0|0	0|0	0|0	1|1	0|0	0|0	0|0	0|0	1|1	0|0	0|0	0|1	0|0	0|0	0|0	0|0	0|1	0|0	0|0
KB742619.1	3350268	A	G	1|1	1|1	1|1	1|1	0|1	1|1	1|1	1|1	1|1	1|1	0|1	1|1	1|1	1|1	1|1	1|1	1|1	1|1	1|1	1|1	0|1	1|1	0|1	1|1	1|1	1|1	1|1	0|1	1|1	1|1	1|1	1|1	1|1	0|1	1|1	1|1	1|1	1|1	1|1	1|1	1|1	1|1	0|1	1|1	1|1	1|1
KB742619.1	3350291	G	A	0|0	0|0	0|0	0|0	0|0	0|0	0|0	0|0	0|0	0|0	0|0	0|0	0|0	0|0	0|1	0|1	0|1	0|0	0|0	0|1	0|1	0|1	0|1	0|0	0|0	0|0	0|1	0|0	0|0	0|0	1|1	0|0	0|0	0|0	0|0	1|1	0|0	0|0	0|1	0|0	0|0	0|0	0|0	0|1	0|0	0|0
KB742619.1	3350329	C	G	0|1	1|1	1|1	1|1	0|1	0|1	0|1	0|1	0|1	0|1	0|1	1|1	1|1	0|1	0|1	0|1	0|1	0|1	1|1	0|1	0|1	1|1	0|1	0|0	0|1	0|0	0|1	0|0	0|0	0|0	1|1	0|1	0|1	0|0	0|0	1|1	0|1	1|1	0|1	1|1	0|1	0|1	0|0	1|1	0|1	1|1
KB742619.1	3350330	A	G	0|1	1|1	1|1	1|1	0|1	0|1	0|1	0|1	0|1	0|1	0|1	1|1	1|1	0|1	0|1	0|1	0|1	0|1	1|1	0|1	0|1	1|1	0|1	0|0	0|1	0|0	0|1	0|0	0|0	0|0	1|1	0|1	0|1	0|0	0|0	1|1	0|1	1|1	0|1	1|1	0|1	0|1	0|0	1|1	0|1	1|1
KB742619.1	3350415	A	C	0|1	1|1	1|1	1|1	0|1	0|1	0|1	0|1	0|1	0|1	0|1	1|1	1|1	0|1	0|0	0|0	0|0	0|1	1|1	0|0	0|0	0|1	0|0	0|0	0|1	0|0	0|0	0|0	0|0	0|0	0|0	0|1	0|0	0|0	0|0	0|1	0|1	1|1	0|0	1|1	0|1	0|1	0|0	0|1	0|1	1|1
KB742619.1	3350423	T	C	1|1	1|1	1|1	1|1	0|1	1|1	1|1	1|1	1|1	1|1	0|1	1|1	1|1	1|1	0|1	0|1	0|1	1|1	1|1	0|1	0|0	0|1	0|0	1|1	1|1	1|1	0|1	0|1	1|1	0|0	0|0	1|1	1|1	0|0	1|1	0|1	1|1	1|1	0|1	1|1	1|1	1|1	0|1	0|1	1|1	1|1
KB742619.1	3350426	A	G	1|1	1|1	1|1	1|1	0|1	1|1	1|1	1|1	1|1	1|1	0|1	1|1	1|1	1|1	0|1	0|1	0|1	1|1	1|1	0|1	0|0	0|1	0|0	1|1	1|1	1|1	0|1	0|1	1|1	0|0	0|0	1|1	1|1	0|0	1|1	0|1	1|1	1|1	0|1	1|1	1|1	1|1	0|1	0|1	1|1	1|1
KB742619.1	3350436	C	T	0|0	0|0	0|0	0|0	0|0	0|0	0|0	0|0	0|0	0|0	0|0	0|0	0|0	0|1	0|1	0|0	0|0	0|0	0|0	0|1	0|0	0|0	0|0	0|0	0|0	0|0	0|1	0|1	0|0	0|0	0|0	0|0	1|1	0|0	0|1	0|0	0|0	0|0	0|0	0|0	0|0	0|1	0|0	0|0	0|0	0|0
KB742619.1	3350442	G	T	1|1	1|1	1|1	1|1	0|1	1|1	1|1	1|1	1|1	.|.	0|1	1|1	1|1	1|1	0|1	0|1	0|1	1|1	1|1	0|1	0|0	0|1	0|0	1|1	1|1	1|1	0|1	0|1	1|1	0|0	0|0	1|1	1|1	0|0	1|1	0|1	1|1	1|1	0|1	1|1	1|1	1|1	0|1	0|1	1|1	1|1
KB742619.1	3350444	T	G	1|1	0|1	1|1	1|1	0|1	1|1	0|1	0|1	1|1	.|.	0|1	1|1	1|1	1|1	0|1	1|1	0|1	1|1	1|1	0|1	0|0	0|1	0|0	0|0	0|1	1|1	0|1	0|1	1|1	0|0	0|0	1|1	1|1	0|0	1|1	0|1	1|1	1|1	0|1	1|1	0|1	1|1	0|1	0|1	0|1	1|1
KB742619.1	3350450	G	C	0|1	1|1	1|1	1|1	0|1	0|1	0|1	0|1	0|1	.|.	0|1	1|1	1|1	0|1	0|0	0|0	0|0	0|1	1|1	0|0	0|0	0|0	0|0	0|0	1|1	0|0	0|0	0|0	0|0	0|0	0|0	0|1	0|0	0|0	0|0	0|1	0|1	1|1	0|0	1|1	0|1	0|1	0|0	0|1	0|1	1|1
KB742619.1	3350451	G	A	1|1	1|1	1|1	1|1	0|1	1|1	1|1	1|1	1|1	.|.	0|1	1|1	1|1	1|1	0|1	1|1	0|1	1|1	1|1	0|1	0|0	0|0	0|0	1|1	1|1	1|1	0|1	0|1	1|1	0|0	0|0	1|1	1|1	0|0	1|1	0|1	1|1	1|1	0|1	1|1	1|1	1|1	0|1	0|1	1|1	1|1
KB742619.1	3350456	A	T	1|1	1|1	1|1	1|1	0|1	1|1	1|1	1|1	1|1	.|.	0|1	1|1	1|1	1|1	0|0	1|1	0|1	1|1	1|1	0|1	0|0	0|0	0|0	1|1	1|1	1|1	0|1	0|1	1|1	0|0	0|0	1|1	1|1	0|0	1|1	0|1	1|1	1|1	0|1	1|1	1|1	1|1	0|1	0|1	1|1	1|1
KB742619.1	3350465	T	G	1|1	1|1	1|1	1|1	0|1	1|1	1|1	1|1	1|1	.|.	0|1	1|1	1|1	1|1	1|1	1|1	1|1	1|1	1|1	1|1	1|1	1|1	1|1	1|1	1|1	1|1	1|1	0|1	1|1	1|1	1|1	1|1	1|1	0|0	1|1	1|1	1|1	1|1	1|1	1|1	1|1	1|1	1|1	1|1	1|1	1|1
KB742619.1	3350480	G	T	0|1	0|0	0|0	0|0	0|0	0|0	0|1	0|1	0|1	.|.	0|0	0|0	0|0	0|1	1|1	1|1	1|1	0|1	0|0	1|1	0|1	1|1	0|1	.|.	0|0	1|1	1|1	0|1	1|1	0|1	1|1	0|1	1|1	0|0	1|1	0|1	0|1	0|0	1|1	0|0	0|1	0|1	0|0	0|1	1|1	0|0
KB742619.1	3350484	A	C	0|1	0|0	0|0	0|0	0|0	0|0	0|1	0|1	0|1	.|.	0|0	0|0	0|0	0|1	1|1	1|1	1|1	0|1	0|0	1|1	0|1	1|1	0|1	.|.	0|0	1|1	1|1	0|1	1|1	0|1	1|1	0|1	1|1	0|0	1|1	0|1	0|1	0|0	1|1	0|0	0|1	0|1	0|0	0|1	1|1	0|0
KB742619.1	3350505	G	GGCTGCTGT	.|.	0|0	.|.	.|.	0|0	.|.	1|1	.|.	.|.	.|.	0|0	.|.	.|.	.|.	.|.	.|.	.|.	.|.	0|0	1|1	0|0	.|.	0|0	.|.	.|.	.|.	.|.	0|0	.|.	0|1	1|1	.|.	.|.	0|0	.|.	1|1	.|.	.|.	.|.	.|.	0|0	.|.	0|0	1|1	.|.	.|.
KB742619.1	3350535	C	A	0|1	0|0	0|0	0|0	0|0	0|0	0|0	0|0	0|1	0|0	0|0	0|0	0|0	0|0	0|0	0|0	0|1	0|1	0|0	0|0	0|0	.|.	0|0	.|.	0|0	1|1	0|0	0|0	1|1	0|0	0|0	0|0	0|0	0|0	0|1	0|0	.|.	.|.	0|1	.|.	0|0	0|0	0|1	0|0	.|.	.|.
KB742619.1	3350725	GCTCTCAACACCCACCAGGCTC	G	1|1	1|1	1|1	1|1	0|0	1|1	1|1	1|1	1|1	1|1	0|1	1|1	1|1	1|1	0|1	0|1	0|1	1|1	1|1	0|1	0|0	0|1	0|0	1|1	1|1	1|1	0|1	1|1	1|1	0|0	0|0	1|1	1|1	0|1	1|1	0|0	1|1	1|1	0|1	1|1	1|1	1|1	0|1	0|1	1|1	1|1
KB742619.1	3350846	T	TA	1|1	1|1	1|1	1|1	0|1	1|1	1|1	1|1	1|1	1|1	0|1	1|1	1|1	1|1	1|1	1|1	1|1	1|1	1|1	1|1	0|1	1|1	0|1	1|1	1|1	1|1	1|1	0|1	1|1	0|1	1|1	1|1	1|1	0|1	1|1	1|1	1|1	1|1	1|1	1|1	1|1	1|1	0|1	1|1	1|1	1|1
KB742619.1	3350857	A	C	1|1	1|1	0|1	1|1	0|1	1|1	1|1	1|1	1|1	1|1	0|1	1|1	1|1	1|1	0|1	0|1	0|1	1|1	1|1	0|1	0|0	0|1	0|0	1|1	1|1	1|1	0|1	0|1	1|1	0|1	0|0	1|1	1|1	0|1	1|1	0|1	1|1	1|1	0|1	1|1	1|1	1|1	0|1	1|1	1|1	1|1
KB742619.1	3350893	A	C	0|0	0|0	0|1	0|0	0|0	0|0	0|0	0|0	0|0	0|0	0|1	0|0	0|0	0|0	0|1	0|1	0|1	0|0	0|0	0|1	0|1	0|1	0|1	0|1	0|0	0|0	0|1	0|0	0|0	1|1	1|1	0|0	0|0	0|0	0|0	0|1	0|0	0|0	0|1	0|1	0|1	0|0	0|0	0|1	.|.	0|0
KB742619.1	3350914	C	A	0|1	0|0	0|0	0|0	0|0	0|1	0|1	0|1	0|1	0|1	0|0	0|0	0|0	0|1	1|1	1|1	1|1	0|1	0|0	1|1	0|1	0|1	0|1	1|1	0|1	1|1	1|1	0|1	1|1	1|1	1|1	0|1	0|1	0|1	1|1	0|1	0|1	0|0	1|1	0|0	0|1	0|1	0|1	0|1	.|.	0|0
KB742619.1	3350938	C	T	0|0	0|0	0|0	0|0	0|0	0|0	0|0	0|0	0|0	0|0	0|0	0|0	0|0	0|0	0|1	0|1	0|1	0|0	0|0	0|1	0|1	0|1	0|1	0|0	0|0	0|0	0|1	0|0	0|0	1|1	1|1	0|0	0|0	0|0	0|0	0|1	0|0	0|0	0|1	0|0	0|0	0|0	0|0	0|1	.|.	0|0
KB742619.1	3350939	A	G	0|0	0|0	0|0	0|0	0|0	0|0	0|0	0|0	0|0	0|0	0|0	0|0	0|0	0|0	0|1	0|1	0|1	0|0	0|0	0|1	0|1	0|1	0|1	0|0	0|0	0|0	0|1	0|0	0|0	1|1	1|1	0|0	0|0	0|0	0|0	0|1	0|0	0|0	0|1	0|0	0|0	0|0	0|0	0|1	.|.	0|0
KB742619.1	3350982	C	T	1|1	1|1	1|1	1|1	0|1	1|1	1|1	1|1	1|1	1|1	0|1	1|1	1|1	1|1	0|1	0|1	0|1	1|1	1|1	0|1	0|0	0|1	0|0	1|1	1|1	1|1	0|1	0|1	1|1	0|0	0|0	1|1	1|1	0|1	1|1	0|1	1|1	1|1	0|1	1|1	1|1	1|1	0|1	0|1	1|1	1|1
KB742619.1	3350989	G	A	1|1	1|1	1|1	1|1	0|1	1|1	1|1	1|1	1|1	1|1	0|1	1|1	1|1	1|1	0|1	0|1	0|1	1|1	1|1	0|1	0|0	0|1	0|0	1|1	1|1	1|1	0|1	0|1	1|1	0|0	0|0	1|1	1|1	0|1	1|1	0|1	1|1	1|1	0|1	1|1	1|1	1|1	0|1	0|1	1|1	1|1
KB742619.1	3351007	T	G	1|1	1|1	1|1	1|1	0|1	1|1	1|1	1|1	1|1	1|1	0|1	1|1	1|1	1|1	0|1	0|1	0|1	1|1	1|1	0|1	0|0	0|1	0|0	1|1	1|1	1|1	0|1	0|1	1|1	0|0	0|0	1|1	1|1	0|1	1|1	0|1	1|1	1|1	0|1	1|1	1|1	1|1	0|1	0|1	1|1	1|1
KB742619.1	3351015	C	A	1|1	1|1	1|1	1|1	0|1	1|1	1|1	1|1	1|1	1|1	0|1	1|1	1|1	1|1	0|1	0|1	0|1	1|1	1|1	0|1	0|0	0|1	0|0	1|1	1|1	1|1	0|1	0|1	1|1	0|0	0|0	1|1	1|1	0|1	1|1	0|1	1|1	1|1	0|1	1|1	1|1	1|1	0|1	0|1	1|1	1|1
KB742619.1	3351022	T	TCAGTGATG	1|1	1|1	1|1	1|1	0|1	1|1	1|1	1|1	1|1	1|1	0|1	1|1	1|1	1|1	0|1	0|1	0|1	1|1	1|1	0|1	0|0	0|1	0|0	1|1	1|1	1|1	0|1	0|1	1|1	0|0	0|0	1|1	1|1	0|1	1|1	0|1	1|1	1|1	0|1	1|1	1|1	1|1	0|1	0|1	1|1	1|1
KB742619.1	3351041	C	T	1|1	1|1	1|1	1|1	1|1	1|1	1|1	1|1	1|1	1|1	0|1	1|1	1|1	1|1	0|1	0|1	0|1	1|1	1|1	0|1	0|0	0|1	0|0	1|1	1|1	1|1	0|1	0|1	1|1	0|0	0|0	1|1	1|1	0|1	1|1	0|1	1|1	1|1	0|1	1|1	1|1	1|1	0|1	0|1	1|1	1|1
KB742619.1	3351056	T	C	1|1	1|1	1|1	1|1	1|1	1|1	1|1	1|1	1|1	1|1	0|1	1|1	1|1	1|1	1|1	1|1	1|1	1|1	1|1	1|1	0|1	1|1	1|1	1|1	1|1	1|1	1|1	0|1	1|1	1|1	1|1	1|1	1|1	0|1	1|1	1|1	1|1	1|1	1|1	1|1	1|1	1|1	0|1	1|1	1|1	1|1
KB742619.1	3351070	C	G	1|1	1|1	1|1	1|1	1|1	1|1	1|1	1|1	1|1	1|1	0|1	1|1	1|1	1|1	0|1	0|1	0|1	1|1	1|1	0|1	0|0	0|1	0|0	1|1	1|1	1|1	0|1	0|1	1|1	0|0	0|0	1|1	1|1	0|1	1|1	0|1	1|1	1|1	0|1	1|1	1|1	1|1	0|1	0|1	1|1	1|1
KB742619.1	3351082	G	A	0|0	0|0	0|0	0|0	0|0	0|0	0|0	0|0	0|0	1|1	0|0	0|0	0|0	0|1	0|1	0|0	0|0	0|0	0|0	0|1	0|0	0|0	0|0	0|0	0|0	0|0	0|1	0|1	0|0	0|0	0|0	0|0	0|1	0|0	0|1	0|0	0|0	0|0	0|0	0|0	0|0	0|1	0|0	0|0	0|0	0|0
KB742619.1	3351109	T	C	1|1	1|1	1|1	1|1	0|1	1|1	1|1	1|1	1|1	1|1	0|1	1|1	1|1	1|1	0|1	0|1	0|1	1|1	1|1	0|1	0|0	0|1	0|0	1|1	1|1	1|1	0|1	0|1	1|1	0|0	0|0	1|1	1|1	0|1	1|1	0|1	1|1	1|1	0|1	1|1	1|1	1|1	0|1	0|1	1|1	1|1
KB742619.1	3351216	G	A	1|1	1|1	1|1	1|1	0|1	1|1	1|1	1|1	1|1	1|1	0|1	1|1	1|1	1|1	0|1	0|1	0|1	1|1	1|1	0|1	0|1	0|1	0|1	1|1	1|1	1|1	0|1	0|1	1|1	0|0	0|0	1|1	1|1	0|1	1|1	0|1	1|1	1|1	0|1	1|1	1|1	1|1	1|1	0|1	.|.	1|1
KB742619.1	3351238	G	A	1|1	1|1	1|1	1|1	0|1	1|1	1|1	1|1	1|1	1|1	0|1	1|1	1|1	1|1	1|1	1|1	1|1	1|1	1|1	1|1	0|1	1|1	0|1	1|1	1|1	1|1	1|1	0|1	1|1	1|1	1|1	1|1	1|1	0|1	1|1	1|1	1|1	1|1	1|1	1|1	1|1	1|1	0|1	1|1	1|1	1|1
KB742619.1	3351250	T	C	1|1	1|1	1|1	1|1	0|1	1|1	1|1	1|1	1|1	1|1	0|1	1|1	1|1	1|1	1|1	1|1	1|1	1|1	1|1	1|1	0|1	1|1	0|1	1|1	1|1	1|1	1|1	0|1	1|1	1|1	1|1	1|1	1|1	0|1	1|1	1|1	1|1	1|1	1|1	1|1	1|1	1|1	0|1	1|1	1|1	1|1
KB742619.1	3351261	G	T	1|1	1|1	1|1	1|1	0|1	1|1	1|1	1|1	1|1	1|1	0|1	1|1	1|1	1|1	1|1	1|1	1|1	1|1	1|1	1|1	0|1	1|1	0|1	1|1	1|1	1|1	1|1	0|1	1|1	1|1	1|1	1|1	1|1	0|1	1|1	1|1	1|1	1|1	1|1	1|1	1|1	1|1	0|1	1|1	1|1	1|1
KB742619.1	3351262	T	C	1|1	1|1	1|1	1|1	0|1	1|1	1|1	1|1	1|1	1|1	0|1	1|1	1|1	1|1	1|1	1|1	1|1	1|1	1|1	1|1	0|1	1|1	0|1	1|1	1|1	1|1	1|1	0|1	1|1	1|1	1|1	1|1	1|1	0|1	1|1	1|1	1|1	1|1	1|1	1|1	1|1	1|1	0|1	1|1	1|1	1|1
KB742619.1	3351265	T	A	1|1	1|1	1|1	1|1	0|1	1|1	1|1	1|1	1|1	1|1	0|1	1|1	1|1	1|1	1|1	1|1	1|1	1|1	1|1	1|1	0|1	1|1	0|1	1|1	1|1	1|1	1|1	0|1	1|1	1|1	1|1	1|1	1|1	0|1	1|1	1|1	1|1	1|1	1|1	1|1	1|1	1|1	0|1	1|1	1|1	1|1
KB742619.1	3351283	G	A	0|1	0|0	0|0	0|0	0|0	0|0	0|0	0|0	0|1	0|0	0|0	0|0	0|0	0|0	0|1	1|1	1|1	0|1	0|0	0|1	0|1	0|1	0|1	0|0	0|1	1|1	0|1	0|0	1|1	1|1	1|1	0|1	0|0	0|1	0|1	0|1	0|1	0|0	1|1	0|0	0|1	0|0	0|1	0|1	0|0	0|0
KB742619.1	3351317	A	G	0|1	1|1	1|1	1|1	0|1	1|1	1|1	1|1	0|1	1|1	0|1	1|1	1|1	1|1	0|1	0|0	0|0	0|1	1|1	0|1	0|0	0|1	0|0	1|1	0|1	0|0	0|1	0|1	0|0	0|0	0|0	0|1	1|1	0|0	0|1	0|1	0|1	1|1	0|0	1|1	0|1	1|1	0|0	0|1	1|1	1|1
KB742619.1	3351318	G	A	0|1	1|1	1|1	1|1	0|1	1|1	1|1	1|1	0|1	1|1	0|1	1|1	1|1	1|1	0|1	0|0	0|0	0|1	1|1	0|1	0|0	0|1	0|0	1|1	0|1	0|0	0|1	0|1	0|0	0|0	0|0	0|1	1|1	0|0	0|1	0|1	0|1	1|1	0|0	1|1	0|1	1|1	0|0	0|1	1|1	1|1
KB742619.1	3351350	T	C	0|0	0|0	0|0	0|0	0|0	0|0	0|0	0|0	0|0	0|0	0|0	0|0	0|0	0|0	0|1	0|1	0|1	0|0	0|0	0|1	0|1	0|1	0|1	0|0	0|0	0|0	0|1	0|0	0|0	1|1	1|1	0|0	0|0	0|0	0|0	0|1	0|0	0|0	0|1	0|0	0|0	0|0	0|0	0|1	0|0	0|0
KB742619.1	3351397	G	A	1|1	1|1	1|1	1|1	0|1	0|1	0|1	0|1	1|1	0|1	0|1	1|1	1|1	0|1	0|0	0|1	0|1	1|1	1|1	0|0	0|0	0|1	0|0	0|0	1|1	1|1	0|0	0|0	1|1	0|0	0|0	1|1	0|1	0|1	0|1	0|1	1|1	1|1	0|1	1|1	1|1	0|1	0|1	0|1	0|1	1|1
KB742619.1	3351468	T	C	1|1	1|1	1|1	1|1	0|1	1|1	1|1	1|1	1|1	1|1	0|1	1|1	1|1	1|1	0|1	0|1	0|0	1|1	1|1	0|1	0|0	0|1	0|0	1|1	1|1	1|1	0|1	0|1	1|1	0|0	0|0	1|1	1|1	0|1	1|1	0|1	1|1	1|1	0|1	1|1	1|1	1|1	1|1	0|1	1|1	1|1
KB742619.1	3351469	G	A	1|1	1|1	1|1	1|1	0|1	1|1	1|1	1|1	1|1	1|1	0|1	1|1	1|1	1|1	0|1	0|1	0|1	1|1	1|1	0|1	0|0	0|1	0|0	1|1	1|1	1|1	0|1	0|1	1|1	0|0	0|0	1|1	1|1	0|1	1|1	0|1	1|1	1|1	0|1	1|1	1|1	1|1	1|1	0|1	1|1	1|1
KB742619.1	3351501	C	T	0|0	0|0	0|0	0|0	0|0	0|0	0|0	0|0	0|0	0|0	0|0	0|0	0|0	0|0	0|1	0|1	0|1	0|0	0|0	0|1	0|1	0|1	0|1	0|0	0|0	0|0	0|0	0|0	0|0	1|1	1|1	0|0	0|0	0|0	0|0	0|1	0|0	0|0	0|1	0|0	0|0	0|0	0|0	0|1	0|0	0|0
KB742619.1	3351537	G	T	0|0	0|0	0|0	0|0	0|0	0|0	0|0	0|0	0|0	0|0	0|0	0|0	0|0	0|0	0|1	0|1	0|1	0|0	0|0	0|1	0|1	0|1	0|1	0|0	0|0	0|0	0|1	0|0	0|0	1|1	1|1	0|0	0|0	0|0	0|0	0|1	0|0	0|0	0|1	0|0	0|0	0|0	0|0	0|1	0|0	0|0
KB742619.1	3351542	C	T	0|0	0|0	0|0	0|0	0|0	0|0	0|0	0|0	0|0	0|0	0|0	0|0	0|0	0|0	0|1	0|1	0|1	0|0	0|0	0|1	0|1	0|1	0|1	0|0	0|0	0|0	0|1	0|0	0|0	1|1	1|1	0|0	0|0	0|0	0|0	0|1	0|0	0|0	0|1	0|0	0|0	0|0	0|0	0|1	0|0	0|1
KB742619.1	3351548	G	A	0|0	0|0	0|0	0|0	0|0	0|0	0|0	0|0	0|0	0|0	0|0	0|0	0|0	0|0	0|1	0|1	0|1	0|0	0|0	0|1	0|1	0|1	0|1	0|0	0|0	0|0	0|1	0|0	0|0	1|1	1|1	0|0	0|0	0|0	0|0	0|1	0|0	0|0	0|1	0|0	0|0	0|0	0|0	0|1	0|0	0|0
KB742619.1	3351549	A	C	0|0	0|0	0|0	0|0	0|0	0|0	0|0	0|0	0|0	0|0	0|0	0|0	0|0	0|0	0|1	0|1	0|1	0|0	0|0	0|1	0|1	0|1	0|1	0|0	0|0	0|0	0|1	0|0	0|0	1|1	1|1	0|0	0|0	0|0	0|0	0|1	0|0	0|0	0|0	0|0	0|0	0|0	0|0	0|1	0|0	0|0
KB742619.1	3351550	G	A	0|0	0|0	0|0	0|0	0|0	0|0	0|0	0|0	0|0	0|0	0|0	0|0	0|0	0|0	0|1	0|1	0|1	0|0	0|0	0|1	0|1	0|1	0|1	0|0	0|0	0|0	0|1	0|0	0|0	1|1	1|1	0|0	0|0	0|0	0|0	0|1	0|0	0|0	0|1	0|0	0|0	0|0	0|0	0|1	0|0	0|0
KB742619.1	3351624	T	C	0|1	1|1	1|1	1|1	0|1	0|1	0|1	0|1	0|1	0|1	0|1	1|1	1|1	0|1	0|0	0|0	0|0	0|1	1|1	0|0	0|0	0|1	0|0	0|0	0|1	0|0	0|0	0|0	0|0	0|0	0|0	0|1	0|1	0|0	0|0	0|1	0|1	1|1	0|0	1|1	0|1	0|1	0|0	0|1	0|1	1|1
KB742619.1	3351639	T	A	0|1	0|0	0|0	0|0	0|0	0|0	0|0	0|0	0|1	0|0	0|0	0|0	0|0	0|0	0|0	0|1	0|1	0|1	0|0	0|0	0|0	0|0	0|0	0|0	0|1	1|1	0|0	0|0	1|1	0|0	0|0	0|1	0|0	0|1	0|1	0|0	0|1	0|0	0|1	0|0	0|1	0|0	0|1	0|0	0|0	0|0
KB742619.1	3351649	G	A	0|1	0|0	0|0	0|0	0|0	0|0	0|0	0|0	0|1	0|0	0|0	0|0	0|0	0|0	0|0	1|1	0|0	0|1	0|0	0|0	0|0	0|0	0|0	0|0	0|1	1|1	0|0	0|0	1|1	0|0	0|0	0|1	0|0	0|1	0|1	0|0	0|1	0|0	0|1	0|0	0|1	0|0	0|1	0|0	0|1	0|0
KB742619.1	3351686	C	T	0|1	1|1	1|1	1|1	0|1	0|1	0|1	0|1	0|1	0|1	1|1	1|1	1|1	0|1	0|1	0|1	0|1	0|1	1|1	0|1	0|1	1|1	0|1	0|0	0|1	0|0	.|.	0|0	0|0	1|1	1|1	0|1	0|1	0|0	0|0	1|1	0|1	1|1	0|1	1|1	0|1	0|1	0|0	1|1	0|1	1|1
KB742619.1	3351692	T	C	0|1	1|1	1|1	1|1	0|1	0|1	0|1	0|1	0|1	0|1	1|1	1|1	1|1	0|1	0|1	0|1	0|1	0|1	1|1	0|1	0|1	1|1	0|1	0|0	0|1	0|0	1|1	0|0	0|0	1|1	1|1	0|1	0|1	0|0	0|0	1|1	0|1	1|1	0|1	1|1	0|1	0|1	0|0	1|1	0|1	1|1
KB742619.1	3351701	T	C	1|1	1|1	1|1	1|1	0|1	1|1	1|1	1|1	1|1	1|1	1|1	1|1	1|1	1|1	1|1	1|1	1|1	1|1	1|1	1|1	0|1	1|1	0|1	1|1	1|1	1|1	1|1	0|1	1|1	1|1	1|1	1|1	1|1	0|1	1|1	1|1	1|1	1|1	1|1	1|1	1|1	1|1	1|1	1|1	1|1	1|1
KB742619.1	3351715	A	G	0|1	0|0	0|0	0|0	0|0	0|1	0|1	0|1	0|1	0|1	0|0	0|0	0|0	0|1	1|1	1|1	1|1	0|1	0|0	1|1	0|1	0|1	0|1	1|1	0|1	1|1	1|1	0|1	1|1	1|1	1|1	0|0	0|1	0|1	1|1	0|1	0|1	0|0	1|1	0|0	0|1	0|1	1|1	0|1	0|1	0|0
KB742619.1	3351717	T	C	1|1	1|1	1|1	1|1	0|1	1|1	1|1	1|1	1|1	1|1	1|1	1|1	1|1	1|1	1|1	1|1	1|1	1|1	1|1	1|1	0|1	1|1	0|1	1|1	1|1	1|1	1|1	0|1	1|1	1|1	1|1	1|1	1|1	0|1	1|1	1|1	1|1	1|1	1|1	1|1	1|1	1|1	1|1	1|1	1|1	1|1
KB742619.1	3351769	T	C	0|1	0|0	0|0	0|0	0|0	0|1	0|1	0|1	0|1	0|1	0|0	0|0	0|0	0|1	0|1	0|1	0|1	0|1	0|0	0|1	0|0	0|0	0|0	1|1	0|1	1|1	0|1	0|1	1|1	0|0	0|0	0|1	0|1	0|1	1|1	0|0	0|1	0|0	0|1	0|0	0|1	0|0	0|1	0|0	0|1	0|0
KB742619.1	3351806	C	T	0|1	1|1	1|1	1|1	0|1	0|1	0|1	0|1	0|1	0|1	0|1	1|1	1|1	0|1	0|1	0|1	0|1	0|1	1|1	0|1	0|1	1|1	0|1	0|1	0|1	0|0	0|1	0|0	0|0	1|1	1|1	0|1	0|1	0|0	0|0	1|1	0|1	1|1	0|1	1|1	0|1	0|1	0|0	1|1	0|1	1|1
KB742619.1	3351866	G	T	1|1	1|1	1|1	1|1	0|1	1|1	1|1	1|1	1|1	1|1	0|1	1|1	1|1	1|1	1|1	1|1	1|1	1|1	1|1	1|1	0|1	1|1	0|1	1|1	1|1	1|1	1|1	0|1	1|1	1|1	1|1	1|1	1|1	0|1	1|1	1|1	1|1	1|1	1|1	1|1	1|1	1|1	0|1	1|1	1|1	1|1
KB742619.1	3351904	G	A	0|1	1|1	1|1	1|1	0|1	0|1	0|1	0|1	0|1	0|1	0|1	1|1	1|1	0|1	0|1	0|1	0|1	0|1	1|1	0|1	0|1	1|1	0|1	0|1	0|1	0|0	0|1	0|0	0|0	1|1	1|1	0|1	0|1	0|0	0|0	1|1	0|1	1|1	0|1	1|1	0|1	0|0	0|0	1|1	0|1	1|1
KB742619.1	3351926	C	T	0|1	1|1	1|1	1|1	0|1	0|1	0|1	0|1	0|1	0|1	0|1	1|1	1|1	0|1	0|1	0|1	0|1	0|1	1|1	0|1	0|1	1|1	0|1	0|1	0|1	0|0	1|1	0|0	0|0	1|1	1|1	0|1	0|1	0|0	0|0	1|1	0|1	1|1	0|1	1|1	0|1	0|1	0|0	1|1	0|1	1|1
KB742619.1	3351973	G	T	1|1	1|1	1|1	1|1	0|1	1|1	1|1	1|1	1|1	1|1	0|1	1|1	1|1	1|1	0|1	0|1	0|1	1|1	1|1	0|1	0|1	0|1	0|1	0|1	1|1	1|1	0|1	0|1	1|1	0|0	0|0	1|1	1|1	0|1	1|1	0|1	1|1	1|1	0|1	1|1	1|1	1|1	1|1	0|1	1|1	1|1
KB742619.1	3352015	A	G	0|1	0|0	0|0	0|0	0|0	0|1	0|1	0|1	0|1	0|1	0|0	0|0	0|0	0|1	0|1	0|1	0|1	0|1	0|0	0|1	0|0	0|0	0|0	0|1	0|1	1|1	0|1	0|1	1|1	0|0	0|0	0|1	0|1	0|1	1|1	0|0	0|1	0|0	0|1	0|0	0|1	0|1	0|1	0|0	0|1	0|0
KB742619.1	3352031	A	G	0|1	0|0	0|0	0|0	0|0	0|1	0|1	0|1	0|1	0|1	0|0	0|0	0|0	0|1	0|1	0|1	0|1	0|1	0|0	0|0	0|0	0|0	0|0	0|1	0|1	1|1	0|1	0|1	1|1	0|0	0|0	0|1	0|1	0|1	1|1	0|0	0|1	0|0	0|1	0|0	0|1	0|1	0|1	0|0	0|1	0|0
KB742619.1	3352058	T	A	0|1	0|0	0|0	0|0	0|0	0|1	0|1	0|1	0|1	0|1	0|0	0|0	0|0	0|1	0|0	0|1	0|1	0|1	0|0	0|0	0|0	0|0	0|0	0|1	0|1	1|1	0|1	0|1	1|1	0|0	0|0	0|1	0|1	0|1	1|1	0|0	0|1	0|0	0|1	0|0	0|1	0|1	0|1	0|0	0|1	0|0
KB742619.1	3352167	G	A	0|1	0|0	0|0	0|0	0|0	0|1	0|1	0|0	0|1	0|1	0|0	0|0	0|0	0|1	0|1	0|1	0|1	0|1	0|0	0|1	0|0	0|0	0|0	0|1	0|1	1|1	0|1	0|1	1|1	0|0	0|0	0|1	0|1	0|1	1|1	0|0	0|1	0|0	0|1	0|0	0|1	0|1	0|1	0|0	0|1	0|0
KB742619.1	3352182	A	C	0|1	0|0	0|0	0|0	0|0	0|1	0|1	0|0	0|1	0|1	0|0	0|0	0|0	0|1	0|1	0|1	0|1	0|1	0|0	0|1	0|0	0|0	0|0	0|0	0|1	1|1	0|1	0|1	1|1	0|0	0|0	0|1	0|1	0|1	1|1	0|0	0|1	0|0	0|1	0|0	0|1	0|1	0|1	0|0	0|1	0|0
KB742619.1	3352258	T	C	0|1	1|1	1|1	1|1	0|1	0|1	0|1	0|1	0|1	0|1	0|1	1|1	1|1	0|1	0|1	0|1	0|1	0|1	1|1	0|1	0|1	1|1	0|1	1|1	0|1	0|0	0|0	0|0	0|0	1|1	1|1	0|1	0|1	0|0	0|0	1|1	0|1	1|1	0|1	1|1	0|1	0|1	0|0	1|1	0|1	1|1
KB742619.1	3352271	T	C	0|1	1|1	1|1	1|1	0|1	0|1	0|1	0|1	0|1	0|1	0|1	1|1	1|1	0|1	0|1	0|1	0|1	0|1	1|1	0|1	0|1	1|1	0|1	1|1	0|1	0|0	0|0	0|0	0|0	1|1	1|1	0|1	0|1	0|0	0|0	1|1	0|1	1|1	0|1	1|1	0|1	0|1	0|0	1|1	0|1	1|1
KB742619.1	3352277	C	A	0|1	1|1	1|1	1|1	0|1	0|1	0|1	0|1	0|1	0|1	0|1	1|1	1|1	0|1	0|1	0|1	0|1	0|1	1|1	0|1	0|1	1|1	0|1	1|1	0|1	0|0	0|1	0|0	0|0	1|1	1|1	0|1	0|1	0|0	0|0	1|1	0|1	1|1	0|1	1|1	0|1	0|1	0|0	1|1	0|1	1|1
KB742619.1	3352286	T	G	0|1	1|1	1|1	1|1	0|1	0|1	0|1	0|1	0|1	0|1	1|1	1|1	1|1	0|1	0|0	0|0	0|0	0|1	1|1	0|0	0|0	0|1	0|0	0|0	0|1	0|0	0|0	0|0	0|0	0|0	0|0	0|1	0|1	0|0	0|0	0|1	0|1	1|1	0|0	1|1	0|1	0|1	0|0	0|1	0|1	1|1
KB742619.1	3352307	C	T	0|1	0|0	0|0	0|0	0|0	0|1	0|1	0|1	0|1	0|1	0|0	0|0	0|0	0|1	0|1	0|1	0|1	0|1	0|0	0|1	0|0	0|0	0|0	0|0	0|1	1|1	0|1	0|1	1|1	0|0	0|0	0|1	0|1	0|1	1|1	0|0	0|1	0|0	0|1	0|0	0|1	0|1	0|1	0|0	0|1	0|0
KB742619.1	3352336	A	G	0|1	0|0	0|0	0|0	0|0	0|1	0|1	0|1	0|1	0|1	0|0	0|0	0|0	0|1	0|1	0|1	0|1	0|1	0|0	0|1	0|0	0|0	0|0	0|0	0|1	1|1	0|1	0|1	1|1	0|0	0|0	0|1	0|1	0|1	1|1	0|0	0|1	0|0	0|1	0|0	0|1	0|1	0|1	0|0	0|1	0|0
KB742619.1	3352345	C	T	0|1	0|0	0|0	0|0	0|0	0|1	0|1	0|1	0|1	0|1	0|0	0|0	0|0	0|1	1|1	1|1	1|1	0|1	0|0	1|1	0|1	0|1	0|1	0|0	0|1	1|1	1|1	0|1	1|1	0|0	1|1	0|1	0|1	0|1	1|1	0|1	0|1	0|0	1|1	0|0	0|1	0|1	0|1	0|1	0|1	0|0
KB742619.1	3352347	T	C	0|1	0|0	0|0	0|0	0|0	0|1	0|1	0|1	0|1	0|1	0|0	0|0	0|0	0|1	0|1	0|1	0|1	0|1	0|0	0|1	0|0	0|0	0|0	0|0	0|1	1|1	0|1	0|1	1|1	0|0	0|0	0|1	0|1	0|1	1|1	0|0	0|1	0|0	0|1	0|0	0|1	0|1	0|1	0|0	0|1	0|0
KB742619.1	3352379	C	T	0|1	1|1	1|1	1|1	0|1	0|1	0|1	0|1	0|1	0|1	0|1	1|1	1|1	0|1	0|1	0|1	0|1	0|1	1|1	0|1	1|1	1|1	1|1	1|1	0|1	0|0	0|1	0|0	0|0	1|1	1|1	0|1	0|1	0|0	0|0	1|1	0|1	1|1	0|1	1|1	0|1	0|1	0|1	1|1	0|1	1|1
KB742619.1	3352408	G	A	0|0	0|0	0|0	0|0	0|0	0|0	0|0	0|0	0|0	0|1	0|0	0|0	0|0	0|1	0|1	0|0	0|0	0|0	0|0	0|1	0|0	0|0	0|0	0|0	0|0	0|0	0|1	0|1	0|0	0|0	0|0	0|0	0|1	0|0	0|1	0|0	0|0	0|0	0|0	0|0	0|0	0|1	0|0	0|0	0|0	0|0
KB742619.1	3352422	T	C	0|1	0|0	0|0	0|0	0|0	0|1	0|1	0|1	0|1	0|1	0|0	0|0	0|0	0|1	0|1	0|1	0|1	0|1	0|0	0|1	0|0	0|0	0|0	0|0	0|1	1|1	0|1	0|1	1|1	0|0	0|0	0|1	0|1	0|1	1|1	0|0	0|1	0|0	0|1	0|0	0|1	0|1	0|1	0|0	1|1	0|0
KB742619.1	3352520	A	C	0|1	1|1	1|1	1|1	0|1	0|1	0|1	1|1	0|1	1|1	0|0	1|1	0|1	1|1	0|1	0|1	0|1	1|1	1|1	0|0	0|0	0|1	0|0	0|0	1|1	1|1	0|1	0|1	1|1	0|0	0|0	1|1	0|1	0|1	1|1	0|1	1|1	1|1	0|1	1|1	1|1	1|1	0|1	0|1	1|1	1|1
KB742619.1	3352527	T	C	0|1	1|1	1|1	1|1	0|1	0|1	0|1	1|1	0|1	1|1	0|0	1|1	0|1	1|1	0|1	0|1	0|1	1|1	1|1	0|0	0|0	0|1	0|0	0|0	1|1	1|1	0|1	0|1	1|1	0|0	0|0	1|1	0|1	0|1	1|1	0|1	1|1	1|1	0|1	1|1	1|1	1|1	0|1	0|1	1|1	1|1
KB742619.1	3352537	G	T	0|1	0|0	0|0	0|0	0|0	0|1	0|1	0|0	0|1	0|0	0|1	0|0	0|1	0|0	0|1	0|1	0|1	0|0	0|0	1|1	1|1	0|1	1|1	1|1	0|0	0|0	0|1	0|0	0|0	1|1	1|1	0|0	0|1	0|0	0|0	0|1	0|0	0|0	0|1	0|0	0|0	0|0	0|1	0|1	0|0	0|0
KB742619.1	3352574	T	C	0|1	0|0	0|0	0|0	0|0	0|1	0|1	0|0	0|1	0|0	0|1	0|0	0|1	0|0	0|1	0|1	0|1	0|0	0|0	0|1	1|1	0|1	1|1	1|1	0|0	0|0	0|1	0|0	0|0	1|1	1|1	0|0	0|1	0|0	0|0	0|1	0|0	0|0	0|1	0|0	0|0	0|0	1|1	0|1	0|0	0|0
KB742619.1	3352607	TTGCAAGGGGGATGATC	T	1|1	1|1	1|1	1|1	0|0	1|1	1|1	.|.	1|1	1|1	0|1	1|1	1|1	1|1	1|1	1|1	1|1	1|1	1|1	1|1	1|1	1|1	1|1	1|1	1|1	1|1	1|1	0|1	1|1	1|1	1|1	1|1	1|1	0|0	1|1	1|1	1|1	1|1	1|1	1|1	1|1	1|1	1|1	1|1	1|1	1|1
KB742619.1	3352626	A	T	1|1	0|1	0|1	0|1	0|0	0|1	1|1	1|1	1|1	1|1	0|1	0|1	0|1	0|1	0|1	1|1	0|1	0|1	1|1	1|1	0|1	0|1	0|1	0|1	1|1	0|1	0|1	0|1	1|1	0|1	0|1	0|1	0|1	0|0	1|1	1|1	1|1	1|1	1|1	1|1	1|1	1|1	1|1	0|1	1|1	0|1
KB742619.1	3352626	A	ACTTGT	1|1	0|1	0|1	1|1	0|0	1|1	1|1	1|1	0|0	0|0	0|1	1|1	1|1	1|1	1|1	1|1	1|1	1|1	0|0	1|1	0|1	1|1	0|1	1|1	0|0	1|1	1|1	0|0	1|1	1|1	0|1	1|1	0|1	0|0	.|.	0|1	1|1	.|.	1|1	0|1	0|1	0|0	0|0	0|1	0|0	1|1
KB742619.1	3352632	C	A	0|1	1|1	1|1	1|1	0|1	0|1	1|1	1|1	0|1	1|1	0|0	1|1	0|1	1|1	0|1	0|1	0|1	1|1	1|1	0|1	0|0	0|1	0|0	0|0	1|1	1|1	0|1	0|1	1|1	0|0	0|0	1|1	0|1	0|0	1|1	0|1	1|1	1|1	0|1	1|1	1|1	1|1	0|1	0|1	1|1	1|1
KB742619.1	3352687	G	T	0|1	1|1	1|1	1|1	0|1	0|1	0|1	1|1	0|1	1|1	0|0	1|1	0|1	1|1	0|1	0|1	0|1	1|1	1|1	0|1	0|0	0|1	0|0	0|0	1|1	1|1	0|1	0|1	1|1	0|0	0|0	1|1	0|1	0|1	1|1	0|1	1|1	1|1	0|1	1|1	1|1	1|1	0|1	0|1	0|1	1|1
KB742619.1	3352771	G	A	0|1	0|0	0|0	0|0	0|0	1|1	0|1	0|0	0|1	0|0	0|1	0|0	0|1	0|0	0|1	0|1	0|1	0|0	0|0	0|1	1|1	0|1	1|1	1|1	0|0	0|0	0|1	0|0	0|0	1|1	1|1	0|0	0|1	0|0	0|0	0|1	0|0	0|0	0|1	0|0	0|0	0|0	0|1	0|1	0|0	0|0
KB742619.1	3352799	A	G	0|1	0|0	0|0	0|0	0|0	1|1	0|1	0|0	0|1	0|0	0|1	0|0	0|1	0|0	0|1	0|1	1|1	0|0	0|0	0|1	1|1	0|1	1|1	1|1	0|0	0|0	0|1	0|0	0|0	1|1	1|1	0|0	0|1	0|0	0|0	0|1	0|0	0|0	0|1	0|0	0|0	0|0	0|1	0|1	0|0	0|0
KB742619.1	3352872	G	T	0|0	0|0	0|0	0|0	0|0	0|0	0|0	0|0	0|0	0|0	0|0	0|0	0|0	0|0	0|1	0|1	0|1	0|0	0|0	0|1	1|1	0|1	1|1	1|1	0|0	0|0	0|1	0|0	0|0	1|1	1|1	0|0	0|0	0|0	0|0	0|1	0|0	0|0	0|1	0|0	0|0	0|0	0|1	0|1	0|0	0|0
KB742619.1	3352889	G	A	0|1	1|1	1|1	1|1	0|1	0|1	0|1	1|1	0|1	1|1	0|0	1|1	0|1	1|1	0|1	0|1	0|1	1|1	1|1	0|1	0|0	0|1	0|0	0|0	1|1	1|1	0|1	0|1	1|1	0|0	0|0	1|1	0|1	0|1	1|1	0|1	1|1	1|1	0|1	1|1	1|1	1|1	0|1	0|0	1|1	1|1
KB742619.1	3352893	A	C	0|1	1|1	1|1	1|1	0|1	0|1	0|1	1|1	0|1	1|1	0|0	1|1	0|1	1|1	1|1	1|1	1|1	1|1	1|1	1|1	1|1	1|1	1|1	1|1	1|1	1|1	1|1	0|1	1|1	1|1	1|1	1|1	0|1	0|1	1|1	1|1	1|1	1|1	1|1	1|1	1|1	1|1	1|1	1|1	1|1	1|1
KB742619.1	3352944	T	C	0|1	0|0	0|0	0|0	0|0	0|1	0|1	0|0	0|1	0|0	0|1	0|0	0|1	0|0	0|0	0|0	0|0	0|0	0|0	0|0	0|0	0|0	0|0	0|0	0|0	0|0	0|0	0|0	0|0	0|0	0|0	0|0	0|1	0|0	0|0	0|0	0|0	0|0	0|0	0|0	0|0	0|0	0|0	0|0	0|0	0|0
KB742619.1	3352979	A	AG	0|1	1|1	1|1	1|1	0|1	0|1	0|0	1|1	0|1	1|1	0|0	1|1	0|1	1|1	0|1	0|1	0|1	1|1	1|1	0|1	0|1	0|0	0|1	0|0	1|1	1|1	0|1	0|1	1|1	0|0	0|0	1|1	0|1	0|1	1|1	0|1	1|1	.|.	0|1	1|1	1|1	1|1	1|1	0|0	1|1	1|1
KB742619.1	3352980	GTTT	G	0|0	.|.	.|.	.|.	0|0	0|0	0|0	.|.	0|0	.|.	0|0	.|.	0|0	1|1	0|0	0|0	0|0	1|1	.|.	0|0	0|1	0|0	0|0	0|0	.|.	1|1	0|0	0|0	.|.	0|0	0|0	1|1	0|0	0|0	0|0	0|0	1|1	.|.	0|0	.|.	1|1	.|.	0|0	0|0	.|.	.|.
KB742619.1	3352986	TGTTTG	T	0|0	.|.	.|.	.|.	0|0	0|0	0|1	.|.	0|1	.|.	0|0	.|.	0|0	1|1	1|1	1|1	1|1	1|1	.|.	1|1	1|1	1|1	1|1	1|1	.|.	1|1	1|1	0|0	.|.	1|1	1|1	1|1	0|0	0|1	1|1	1|1	1|1	.|.	1|1	.|.	1|1	.|.	1|1	1|1	.|.	1|1
KB742619.1	3353004	TTTG	T	0|0	.|.	.|.	.|.	0|0	0|0	0|0	.|.	0|1	.|.	0|0	.|.	0|0	1|1	1|1	1|1	1|1	1|1	.|.	0|1	0|1	0|1	1|1	1|1	1|1	1|1	0|1	0|0	.|.	1|1	0|1	1|1	0|0	0|0	1|1	0|1	1|1	.|.	0|1	.|.	1|1	.|.	1|1	1|1	.|.	1|1
KB742619.1	3353011	G	T	0|0	.|.	1|1	1|1	0|0	0|0	0|1	.|.	0|1	1|1	0|0	.|.	0|0	1|1	1|1	1|1	1|1	1|1	1|1	1|1	1|1	1|1	1|1	1|1	1|1	1|1	1|1	0|0	.|.	0|1	1|1	1|1	0|0	0|1	1|1	1|1	1|1	1|1	0|1	.|.	1|1	.|.	1|1	1|1	.|.	1|1
KB742619.1	3353035	G	T	0|1	1|1	1|1	1|1	0|1	0|1	0|1	1|1	0|1	1|1	0|0	1|1	0|1	1|1	0|1	0|1	0|1	1|1	1|1	0|1	0|0	0|1	0|0	0|0	1|1	1|1	0|0	.|.	1|1	0|0	0|0	1|1	0|1	0|1	1|1	0|1	1|1	1|1	0|1	1|1	1|1	1|1	1|1	0|1	1|1	1|1
KB742619.1	3353042	C	T	0|1	1|1	1|1	1|1	0|1	0|1	0|1	1|1	0|1	1|1	0|0	1|1	0|1	1|1	0|1	0|1	0|1	1|1	1|1	0|1	0|0	0|1	0|0	0|0	1|1	1|1	0|0	.|.	1|1	0|0	0|0	1|1	0|1	0|1	1|1	0|1	1|1	1|1	0|1	1|1	1|1	1|1	1|1	0|1	1|1	1|1
KB742619.1	3353046	C	T	0|1	0|0	0|0	0|0	0|0	0|0	0|0	0|0	0|1	0|0	0|0	0|0	0|0	0|0	0|0	0|1	0|1	0|1	0|0	0|0	0|0	0|0	0|0	0|0	1|1	1|1	0|0	.|.	1|1	0|0	0|0	0|1	0|0	0|1	0|1	0|0	0|0	0|0	0|1	0|0	0|1	0|0	1|1	0|0	0|0	0|0
KB742619.1	3353047	A	G	0|1	1|1	1|1	1|1	0|1	0|1	0|1	1|1	0|1	1|1	0|0	1|1	0|1	1|1	0|1	0|1	0|1	1|1	1|1	0|1	0|0	0|1	0|0	0|0	1|1	1|1	0|0	.|.	1|1	0|0	0|0	1|1	0|1	0|1	1|1	0|1	1|1	1|1	0|1	1|1	1|1	1|1	1|1	0|1	1|1	1|1
KB742619.1	3353102	A	G	1|1	1|1	1|1	1|1	0|1	1|1	1|1	1|1	1|1	1|1	1|1	1|1	1|1	1|1	0|1	0|1	0|1	1|1	1|1	0|1	0|0	0|1	0|0	0|0	1|1	1|1	0|1	.|.	1|1	0|0	0|0	1|1	1|1	0|1	1|1	0|1	1|1	1|1	0|1	1|1	1|1	1|1	0|1	0|1	1|1	1|1
KB742619.1	3353110	G	A	1|1	1|1	1|1	1|1	0|1	1|1	1|1	1|1	1|1	1|1	1|1	1|1	1|1	1|1	0|1	0|1	0|1	1|1	1|1	0|1	0|0	0|1	0|0	0|0	1|1	1|1	0|1	.|.	1|1	0|0	0|0	1|1	1|1	0|1	1|1	0|1	1|1	1|1	0|1	1|1	1|1	1|1	0|1	0|1	1|1	1|1
KB742619.1	3353123	C	G	1|1	1|1	1|1	1|1	0|1	1|1	1|1	1|1	1|1	1|1	0|1	1|1	1|1	1|1	0|1	0|1	0|1	1|1	1|1	0|1	0|0	0|1	0|0	0|0	1|1	1|1	0|1	.|.	1|1	0|0	0|0	1|1	1|1	0|1	1|1	0|1	1|1	1|1	0|1	1|1	1|1	1|1	0|1	0|1	1|1	1|1
KB742619.1	3353126	G	A	1|1	1|1	1|1	1|1	0|1	1|1	1|1	1|1	1|1	1|1	0|1	1|1	1|1	1|1	1|1	1|1	1|1	1|1	1|1	1|1	1|1	1|1	1|1	1|1	1|1	1|1	1|1	0|0	1|1	1|1	1|1	1|1	1|1	0|1	1|1	1|1	1|1	1|1	1|1	1|1	1|1	1|1	1|1	1|1	1|1	1|1
KB742619.1	3353221	A	G	1|1	1|1	1|1	1|1	0|1	0|1	1|1	1|1	1|1	1|1	0|1	1|1	1|1	0|1	0|0	0|1	0|1	1|1	1|1	0|0	0|0	0|0	0|0	0|0	1|1	1|1	0|0	0|0	1|1	0|0	0|0	1|1	0|1	0|1	0|1	0|1	1|1	1|1	0|1	1|1	1|1	0|1	0|1	0|1	1|1	1|1
KB742619.1	3353225	C	T	1|1	1|1	1|1	1|1	0|1	0|1	1|1	1|1	1|1	1|1	0|1	1|1	1|1	0|0	0|0	0|1	0|1	1|1	1|1	0|0	0|0	0|0	0|0	0|0	1|1	1|1	0|0	0|0	1|1	0|0	0|0	1|1	0|1	0|1	0|1	0|1	1|1	1|1	0|1	1|1	1|1	0|1	0|1	0|1	1|1	1|1
KB742619.1	3353250	G	C	1|1	1|1	1|1	1|1	0|1	0|1	1|1	1|1	1|1	0|1	0|1	1|1	1|1	0|1	0|0	0|1	0|1	1|1	1|1	0|0	0|0	0|0	0|0	0|0	1|1	1|1	0|0	0|0	1|1	0|0	0|0	1|1	0|1	0|1	0|1	0|1	1|1	1|1	0|1	1|1	1|1	0|1	0|1	0|1	1|1	1|1
KB742619.1	3353251	T	G	0|0	1|1	1|1	1|1	0|1	0|0	0|0	0|1	0|0	0|1	0|0	1|1	0|1	0|1	0|0	0|0	0|0	0|1	1|1	0|0	0|0	0|0	0|0	0|0	0|1	0|0	0|0	0|0	0|0	0|0	0|0	0|1	0|0	0|0	0|0	0|1	0|1	1|1	0|0	1|1	0|1	0|1	0|0	0|1	0|1	1|1
KB742619.1	3353268	T	C	1|1	1|1	1|1	1|1	0|1	0|1	1|1	1|1	1|1	0|1	0|1	1|1	1|1	0|1	0|0	0|1	0|1	1|1	1|1	0|0	0|0	0|1	0|0	0|0	1|1	1|1	0|0	0|0	1|1	0|0	0|0	1|1	0|1	0|1	0|1	0|1	1|1	1|1	0|1	1|1	1|1	0|1	0|1	0|1	1|1	1|1
KB742619.1	3353296	A	G	1|1	1|1	1|1	1|1	0|1	0|1	1|1	1|1	1|1	0|1	0|1	1|1	1|1	0|1	0|0	0|1	0|1	1|1	1|1	0|0	0|0	0|1	0|0	0|0	1|1	1|1	0|0	0|0	1|1	0|0	0|0	1|1	0|1	0|1	0|1	0|1	1|1	1|1	0|1	1|1	1|1	0|1	0|1	0|1	1|1	1|1
KB742619.1	3353303	C	T	0|1	0|0	0|0	0|0	0|0	0|1	0|1	0|0	0|1	0|0	0|1	0|0	0|1	0|0	0|0	0|0	0|0	0|0	0|0	0|0	0|0	0|0	0|0	0|0	0|0	0|0	0|0	0|0	0|0	0|0	0|0	0|0	0|1	0|0	0|0	0|0	0|0	0|0	0|0	0|0	0|0	0|0	0|0	0|0	0|0	0|0
KB742619.1	3353335	T	C	0|0	0|0	0|0	0|0	0|0	0|1	0|0	0|0	0|0	0|1	0|0	0|0	0|0	0|1	0|1	0|0	0|0	0|0	0|0	0|1	0|0	0|0	0|0	0|0	0|0	0|0	0|0	0|1	0|0	0|0	0|0	0|0	0|1	0|0	0|1	0|0	0|0	0|0	0|0	0|0	0|0	0|1	0|0	0|0	0|0	0|0
KB742619.1	3353341	C	T	1|1	1|1	1|1	1|1	0|1	0|1	1|1	1|1	1|1	0|0	0|1	1|1	1|1	0|1	0|0	0|1	0|1	1|1	1|1	0|0	0|0	0|1	0|0	0|0	1|1	1|1	0|0	0|0	1|1	0|0	0|0	1|1	0|1	0|1	0|1	0|1	1|1	1|1	0|1	1|1	1|1	0|1	0|1	0|1	1|1	1|1
KB742619.1	3353343	T	C	0|0	0|0	0|0	0|0	0|0	0|0	0|0	0|0	0|0	0|0	0|0	0|0	0|0	0|0	0|1	0|1	0|1	0|0	0|0	0|1	1|1	0|1	1|1	1|1	0|0	0|0	1|1	0|0	0|0	1|1	1|1	0|0	0|0	0|0	0|0	0|1	0|0	0|0	0|1	0|0	0|0	0|0	0|1	0|1	0|0	0|0
KB742619.1	3353359	A	G	0|0	0|0	0|0	0|0	0|0	0|0	0|0	0|0	0|0	0|0	0|0	0|0	0|0	0|0	0|1	0|1	0|1	0|0	0|0	0|1	1|1	0|1	1|1	1|1	0|0	0|0	1|1	0|0	0|0	1|1	1|1	0|0	0|0	0|0	0|0	0|1	0|0	0|0	0|1	0|0	0|0	0|0	0|1	0|1	0|0	0|0
KB742619.1	3353621	T	C	1|1	1|1	1|1	1|1	0|1	1|1	1|1	1|1	1|1	1|1	0|1	1|1	1|1	1|1	0|1	0|1	0|1	1|1	1|1	0|1	0|0	0|1	0|0	0|0	1|1	1|1	0|1	0|1	1|1	1|1	0|0	1|1	1|1	0|1	1|1	0|1	1|1	1|1	0|1	1|1	1|1	1|1	0|1	0|1	1|1	1|1
KB742619.1	3353811	T	A	1|1	1|1	1|1	1|1	0|1	1|1	1|1	1|1	1|1	1|1	0|1	1|1	1|1	1|1	1|1	1|1	1|1	1|1	1|1	1|1	1|1	1|1	1|1	1|1	1|1	1|1	1|1	0|1	1|1	0|0	1|1	1|1	1|1	0|1	1|1	1|1	1|1	1|1	1|1	1|1	1|1	1|1	1|1	1|1	1|1	1|1
KB742619.1	3353867	A	G	1|1	1|1	1|1	1|1	0|1	1|1	1|1	1|1	1|1	1|1	0|1	1|1	1|1	1|1	0|1	0|1	0|1	1|1	1|1	0|1	0|0	0|1	0|0	0|0	1|1	1|1	0|1	0|1	1|1	.|.	0|0	1|1	1|1	0|1	1|1	0|1	1|1	1|1	0|1	1|1	1|1	1|1	0|1	0|1	1|1	1|1
KB742619.1	3353868	A	G	1|1	1|1	0|1	1|1	0|1	1|1	0|1	1|1	1|1	1|1	0|1	1|1	1|1	1|1	0|1	0|1	0|1	1|1	1|1	0|1	0|0	0|1	0|0	0|0	1|1	1|1	0|1	0|1	1|1	.|.	0|0	1|1	1|1	0|1	1|1	0|1	0|1	1|1	0|1	1|1	1|1	1|1	0|1	0|1	1|1	1|1
KB742619.1	3353912	A	G	1|1	1|1	1|1	1|1	0|1	1|1	1|1	1|1	1|1	1|1	0|1	1|1	1|1	1|1	0|1	0|1	0|1	1|1	1|1	0|1	0|0	0|1	0|0	0|0	1|1	1|1	0|1	0|1	1|1	0|0	0|0	1|1	1|1	0|1	1|1	0|1	1|1	1|1	0|1	1|1	1|1	1|1	0|1	0|1	1|1	1|1
KB742619.1	3353971	A	G	1|1	1|1	1|1	1|1	0|1	1|1	1|1	1|1	1|1	1|1	0|1	1|1	1|1	1|1	0|1	0|1	0|1	1|1	1|1	0|1	0|0	0|1	0|0	0|0	1|1	1|1	0|1	0|1	1|1	0|0	0|0	1|1	1|1	0|1	1|1	0|1	1|1	1|1	0|1	1|1	1|1	1|1	0|1	0|1	1|1	1|1
KB742619.1	3354004	T	C	1|1	1|1	1|1	1|1	0|1	1|1	1|1	1|1	1|1	1|1	0|1	1|1	1|1	1|1	1|1	1|1	1|1	1|1	1|1	1|1	1|1	1|1	1|1	1|1	1|1	1|1	1|1	0|1	1|1	.|.	1|1	1|1	1|1	0|1	1|1	1|1	1|1	1|1	1|1	1|1	1|1	1|1	1|1	1|1	1|1	1|1
KB742619.1	3354037	C	T	0|1	0|0	0|0	0|0	0|0	0|0	0|0	0|0	0|1	0|0	0|0	0|0	0|0	0|0	0|0	0|1	0|1	0|1	0|0	0|0	0|0	0|0	0|0	0|0	0|1	1|1	0|0	0|0	1|1	.|.	0|0	0|1	0|0	0|1	0|1	0|0	0|1	0|0	0|1	0|0	0|1	0|0	0|1	0|0	0|0	0|0
KB742619.1	3354060	G	A	1|1	1|1	1|1	1|1	0|1	1|1	1|1	1|1	1|1	1|1	0|1	1|1	1|1	1|1	1|1	1|1	1|1	1|1	1|1	1|1	1|1	1|1	1|1	1|1	1|1	1|1	1|1	0|1	1|1	0|0	1|1	1|1	1|1	0|1	1|1	1|1	1|1	1|1	1|1	1|1	1|1	1|1	1|1	1|1	1|1	1|1
KB742619.1	3354076	T	C	1|1	1|1	1|1	1|1	0|1	1|1	1|1	1|1	1|1	1|1	0|1	1|1	1|1	1|1	0|1	0|1	0|1	1|1	1|1	0|1	0|0	0|1	0|0	0|0	1|1	1|1	0|1	0|1	1|1	0|0	0|0	1|1	1|1	0|1	1|1	0|0	1|1	1|1	0|1	1|1	1|1	1|1	0|1	0|1	1|1	1|1
KB742619.1	3354085	G	A	1|1	1|1	1|1	1|1	0|1	1|1	1|1	1|1	1|1	1|1	0|1	1|1	1|1	1|1	0|1	0|1	0|1	1|1	1|1	0|1	0|0	1|1	0|0	0|0	1|1	1|1	0|1	0|1	1|1	0|0	0|0	1|1	1|1	0|1	1|1	0|1	1|1	1|1	0|1	1|1	1|1	1|1	0|1	0|1	1|1	1|1
KB742619.1	3354116	C	T	1|1	1|1	1|1	1|1	0|1	1|1	1|1	1|1	1|1	1|1	0|1	1|1	1|1	1|1	0|1	0|1	0|1	1|1	1|1	0|1	0|0	0|1	0|0	0|0	1|1	1|1	0|1	0|1	1|1	0|0	0|0	1|1	1|1	0|1	1|1	0|1	1|1	1|1	0|1	1|1	1|1	1|1	0|1	0|1	1|1	1|1
KB742619.1	3354138	A	G	0|0	1|1	1|1	1|1	0|1	0|0	0|0	0|1	0|0	0|1	0|0	1|1	0|1	0|1	0|0	0|0	0|0	0|1	1|1	0|0	0|0	0|1	0|0	0|0	0|1	0|0	0|0	0|0	0|0	0|0	0|0	1|1	0|0	0|0	0|0	0|1	0|1	1|1	0|0	1|1	0|1	0|1	0|0	0|1	0|1	1|1
KB742619.1	3354163	ATCT	A	1|1	1|1	1|1	1|1	0|1	1|1	1|1	1|1	1|1	1|1	0|1	1|1	1|1	1|1	1|1	1|1	1|1	1|1	1|1	1|1	0|1	1|1	0|1	0|0	1|1	1|1	1|1	0|1	1|1	1|1	1|1	1|1	1|1	0|1	1|1	1|1	1|1	1|1	1|1	1|1	1|1	1|1	0|1	1|1	1|1	1|1
KB742619.1	3354209	T	C	1|1	1|1	1|1	1|1	1|1	1|1	1|1	1|1	1|1	1|1	0|1	1|1	1|1	1|1	1|1	1|1	1|1	1|1	1|1	1|1	0|1	1|1	0|1	0|0	1|1	1|1	1|1	0|1	1|1	1|1	1|1	1|1	1|1	0|1	1|1	1|1	1|1	1|1	1|1	1|1	1|1	1|1	0|1	1|1	1|1	1|1
KB742619.1	3354244	A	G	0|0	0|0	0|0	0|0	0|0	0|0	0|0	0|0	0|0	0|0	0|0	0|0	0|0	0|0	0|1	0|1	0|1	0|0	0|0	0|1	1|1	0|1	1|1	1|1	0|0	0|0	0|1	0|0	0|0	0|0	1|1	0|0	0|0	0|0	0|0	0|1	0|0	0|0	0|1	0|0	0|0	0|0	0|1	0|1	0|0	0|0
KB742619.1	3354265	C	T	0|1	1|1	1|1	1|1	1|1	0|0	0|0	0|1	0|1	0|1	0|0	1|1	0|1	0|1	0|0	0|1	0|1	1|1	1|1	0|0	0|0	0|1	0|0	0|0	1|1	1|1	0|0	0|0	1|1	0|0	0|0	1|1	0|0	0|1	0|1	0|1	1|1	1|1	0|1	1|1	1|1	0|1	0|1	0|1	0|1	1|1
KB742619.1	3354300	G	C	0|1	0|0	0|0	0|0	0|0	0|1	0|1	0|0	0|1	0|0	0|1	0|0	0|1	0|0	0|0	0|0	0|0	0|0	0|0	0|0	0|0	0|0	0|0	0|0	0|0	0|0	0|0	0|0	0|0	0|0	0|0	0|0	0|1	0|0	0|0	0|0	0|0	0|0	0|0	0|0	0|0	0|0	0|0	0|0	0|0	0|0
KB742619.1	3354332	A	G	0|0	0|0	0|0	0|0	0|0	0|0	0|0	0|0	0|0	0|0	0|0	0|0	0|0	0|0	0|0	0|0	0|0	0|0	0|0	0|0	0|1	0|0	0|1	1|1	0|0	0|0	0|0	0|0	0|0	0|0	0|0	0|0	0|0	0|0	0|0	0|0	0|0	0|0	0|0	0|0	0|0	0|0	1|1	0|0	0|0	0|0
KB742619.1	3354403	T	G	0|1	0|0	0|0	0|0	0|0	0|1	0|1	0|0	0|1	0|1	0|1	0|0	0|1	0|1	0|1	0|0	0|0	0|0	0|0	0|1	0|0	0|0	0|0	0|0	0|0	0|0	0|1	0|1	0|0	0|0	0|0	0|0	1|1	0|0	0|1	0|0	0|0	0|0	0|0	0|0	0|0	0|1	0|0	0|0	0|1	0|0
KB742619.1	3354405	G	A	1|1	1|1	1|1	1|1	0|1	1|1	1|1	1|1	1|1	1|1	0|1	1|1	1|1	1|1	0|1	0|1	0|0	1|1	1|1	0|1	0|0	0|1	0|0	0|0	1|1	1|1	0|1	0|1	1|1	0|0	0|0	1|1	1|1	0|1	1|1	0|1	1|1	1|1	0|1	1|1	1|1	1|1	0|1	0|1	1|1	1|1
KB742619.1	3354422	G	C	1|1	1|1	1|1	1|1	0|1	1|1	1|1	1|1	1|1	1|1	0|1	1|1	1|1	1|1	1|1	1|1	1|1	1|1	1|1	1|1	1|1	1|1	1|1	1|1	1|1	1|1	1|1	0|1	1|1	0|0	1|1	1|1	1|1	0|1	1|1	1|1	1|1	1|1	1|1	1|1	1|1	1|1	1|1	1|1	1|1	1|1
KB742619.1	3354435	C	T	1|1	1|1	1|1	1|1	0|1	1|1	1|1	1|1	1|1	1|1	0|1	1|1	1|1	1|1	0|1	0|1	0|1	1|1	1|1	0|1	0|0	0|1	0|0	0|0	1|1	1|1	0|1	0|1	1|1	0|0	0|0	1|1	1|1	0|1	1|1	0|1	1|1	1|1	0|1	1|1	1|1	1|1	0|0	0|1	1|1	1|1
KB742619.1	3354450	C	T	1|1	1|1	1|1	1|1	0|1	1|1	1|1	1|1	1|1	1|1	0|1	1|1	1|1	1|1	1|1	1|1	1|1	1|1	1|1	1|1	1|1	1|1	1|1	1|1	1|1	1|1	1|1	0|1	1|1	0|0	1|1	1|1	1|1	0|1	1|1	1|1	1|1	1|1	1|1	1|1	1|1	1|1	1|1	1|1	1|1	1|1
KB742619.1	3354456	C	A	1|1	1|1	1|1	1|1	0|1	1|1	1|1	1|1	1|1	1|1	0|1	1|1	1|1	1|1	1|1	1|1	1|1	1|1	1|1	1|1	1|1	1|1	1|1	1|1	1|1	1|1	1|1	0|1	1|1	0|0	1|1	1|1	1|1	0|1	1|1	1|1	1|1	1|1	1|1	1|1	1|1	1|1	1|1	1|1	1|1	1|1
KB742619.1	3354480	C	T	1|1	1|1	1|1	1|1	0|1	1|1	1|1	1|1	1|1	1|1	0|1	1|1	1|1	1|1	1|1	1|1	1|1	1|1	1|1	1|1	1|1	1|1	1|1	1|1	1|1	1|1	1|1	0|1	1|1	0|0	1|1	1|1	1|1	0|1	1|1	1|1	1|1	1|1	1|1	1|1	1|1	1|1	1|1	1|1	1|1	1|1
KB742619.1	3354481	A	G	1|1	1|1	1|1	1|1	0|1	1|1	1|1	1|1	1|1	1|1	0|1	1|1	1|1	1|1	1|1	1|1	1|1	1|1	1|1	1|1	1|1	1|1	1|1	1|1	1|1	1|1	1|1	0|1	1|1	0|0	1|1	1|1	1|1	0|1	1|1	1|1	1|1	1|1	1|1	1|1	1|1	1|1	1|1	1|1	1|1	1|1
KB742619.1	3354482	TC	T	1|1	1|1	1|1	1|1	0|1	1|1	1|1	1|1	1|1	1|1	0|1	1|1	1|1	1|1	1|1	1|1	1|1	1|1	1|1	1|1	1|1	1|1	1|1	1|1	1|1	1|1	1|1	0|1	1|1	1|1	1|1	1|1	1|1	0|1	1|1	1|1	1|1	1|1	1|1	1|1	1|1	1|1	1|1	1|1	1|1	1|1
KB742619.1	3354483	CTTT	C	1|1	1|1	1|1	1|1	0|1	1|1	1|1	1|1	1|1	1|1	0|1	1|1	1|1	1|1	1|1	1|1	1|1	1|1	1|1	1|1	1|1	1|1	1|1	1|1	1|1	1|1	1|1	0|1	1|1	0|0	1|1	1|1	1|1	0|1	1|1	1|1	1|1	1|1	1|1	1|1	1|1	1|1	1|1	1|1	1|1	1|1
KB742619.1	3354487	T	A	1|1	1|1	1|1	1|1	0|1	1|1	1|1	1|1	1|1	1|1	0|1	1|1	1|1	1|1	1|1	1|1	1|1	1|1	1|1	1|1	1|1	1|1	1|1	1|1	1|1	1|1	1|1	0|1	1|1	0|0	1|1	1|1	1|1	0|1	1|1	1|1	1|1	1|1	1|1	1|1	1|1	1|1	1|1	1|1	1|1	1|1
KB742619.1	3354493	G	A	1|1	1|1	1|1	1|1	0|1	0|1	1|1	1|1	1|1	1|1	0|1	1|1	1|1	1|1	1|1	1|1	1|1	1|1	1|1	1|1	1|1	1|1	1|1	1|1	1|1	1|1	1|1	0|1	1|1	0|0	1|1	1|1	1|1	0|1	1|1	1|1	1|1	1|1	1|1	1|1	1|1	1|1	1|1	1|1	1|1	1|1
KB742619.1	3354516	C	T	0|0	0|0	0|0	0|0	0|0	0|0	0|0	0|0	0|0	0|0	0|0	0|0	0|0	0|0	0|0	0|0	0|0	0|0	0|0	0|0	0|1	0|0	0|1	1|1	0|0	0|0	0|0	0|0	0|0	0|0	0|0	0|0	0|0	0|0	0|0	0|0	0|0	0|0	0|0	0|0	0|0	0|0	1|1	0|0	0|0	0|0
KB742619.1	3354542	A	T	1|1	1|1	1|1	1|1	0|1	1|1	1|1	1|1	1|1	1|1	0|1	1|1	1|1	1|1	1|1	1|1	1|1	1|1	1|1	1|1	1|1	1|1	1|1	1|1	1|1	1|1	1|1	0|1	1|1	0|0	1|1	1|1	1|1	0|1	1|1	1|1	1|1	1|1	1|1	1|1	1|1	1|1	1|1	1|1	1|1	1|1
KB742619.1	3354547	T	TGTATC	1|1	1|1	1|1	1|1	0|1	1|1	1|1	1|1	1|1	1|1	0|1	1|1	1|1	1|1	1|1	1|1	1|1	1|1	1|1	1|1	0|1	1|1	1|1	0|0	1|1	1|1	1|1	0|1	1|1	0|0	1|1	1|1	1|1	0|1	1|1	1|1	1|1	1|1	1|1	1|1	1|1	1|1	0|0	1|1	1|1	1|1
KB742619.1	3354548	A	ATATCG	0|0	0|1	0|0	0|0	0|0	0|0	0|0	0|0	0|1	0|1	0|0	0|0	0|0	0|1	0|0	0|1	0|0	0|0	0|0	0|0	0|1	0|0	0|1	1|1	0|0	0|0	0|0	0|0	0|0	0|0	0|1	0|0	0|0	0|0	0|0	0|0	0|1	0|0	0|0	0|0	0|0	0|1	1|1	0|0	0|0	0|0
KB742619.1	3354559	A	T	1|1	1|1	1|1	1|1	0|1	1|1	1|1	1|1	1|1	1|1	0|0	1|1	1|1	1|1	1|1	1|1	1|1	1|1	1|1	1|1	0|1	1|1	0|1	0|0	1|1	1|1	1|1	0|1	1|1	0|0	1|1	1|1	1|1	0|1	1|1	1|1	1|1	1|1	1|1	1|1	1|1	1|1	0|1	1|1	1|1	1|1
KB742619.1	3354560	G	A	0|1	1|1	1|1	1|1	0|1	0|0	0|0	1|1	0|1	0|1	0|0	1|1	0|1	0|1	0|0	0|1	0|1	1|1	1|1	0|0	0|0	0|1	0|0	0|0	1|1	1|1	0|0	0|0	1|1	0|0	0|0	1|1	0|0	0|1	0|1	0|1	1|1	1|1	0|1	1|1	1|1	0|1	0|1	0|1	0|0	1|1
KB742619.1	3354580	T	C	1|1	1|1	1|1	1|1	0|1	1|1	1|1	1|1	1|1	1|1	0|0	1|1	1|1	1|1	1|1	1|1	1|1	1|1	1|1	1|1	0|1	1|1	0|1	0|0	1|1	1|1	1|1	0|1	1|1	0|0	1|1	1|1	1|1	0|1	1|1	1|1	1|1	1|1	1|1	1|1	1|1	1|1	0|1	1|1	1|1	1|1
KB742619.1	3354588	C	T	1|1	1|1	1|1	1|1	0|1	1|1	1|1	1|1	1|1	1|1	0|0	1|1	1|1	1|1	1|1	1|1	1|1	1|1	1|1	1|1	0|1	1|1	0|1	0|0	1|1	1|1	1|1	0|1	1|1	0|0	1|1	1|1	1|1	0|1	1|1	1|1	1|1	1|1	1|1	1|1	1|1	1|1	0|1	1|1	1|1	1|1
KB742619.1	3354602	G	A	1|1	1|1	1|1	1|1	0|1	1|1	1|1	1|1	1|1	1|1	0|0	1|1	1|1	1|1	1|1	1|1	1|1	1|1	1|1	1|1	0|1	1|1	0|1	0|0	1|1	1|1	1|1	0|1	1|1	0|0	1|1	1|1	1|1	0|1	1|1	1|1	1|1	1|1	1|1	1|1	1|1	1|1	0|1	1|1	1|1	1|1
KB742619.1	3354606	C	G	1|1	1|1	1|1	1|1	0|1	1|1	1|1	1|1	1|1	1|1	0|0	1|1	1|1	1|1	1|1	1|1	1|1	1|1	1|1	1|1	1|1	1|1	1|1	1|1	1|1	1|1	1|1	0|1	1|1	0|0	1|1	1|1	1|1	0|1	1|1	1|1	1|1	1|1	1|1	1|1	1|1	1|1	1|1	1|1	1|1	1|1
KB742619.1	3354608	A	C	1|1	1|1	1|1	1|1	0|1	1|1	1|1	1|1	1|1	1|1	0|0	1|1	1|1	1|1	1|1	1|1	1|1	1|1	1|1	1|1	1|1	1|1	1|1	1|1	1|1	1|1	1|1	0|1	1|1	0|0	1|1	1|1	1|1	0|1	1|1	1|1	1|1	1|1	1|1	1|1	1|1	1|1	1|1	1|1	1|1	1|1
KB742619.1	3354647	C	G	1|1	1|1	1|1	1|1	0|1	1|1	1|1	1|1	1|1	0|1	0|1	1|1	1|1	0|1	0|1	1|1	1|1	1|1	1|1	0|1	1|1	1|1	1|1	1|1	1|1	1|1	0|1	0|0	1|1	0|0	1|1	1|1	0|1	1|1	0|1	1|1	1|1	1|1	1|1	1|1	1|1	0|1	1|1	1|1	1|1	1|1
KB742619.1	3354666	G	C	1|1	1|1	1|1	1|1	0|1	1|1	1|1	1|1	1|1	1|1	0|1	1|1	1|1	1|1	1|1	1|1	1|1	1|1	1|1	1|1	1|1	1|1	0|1	0|0	1|1	1|1	1|1	0|1	1|1	0|0	1|1	1|1	1|1	1|1	1|1	1|1	1|1	1|1	1|1	1|1	1|1	1|1	0|1	1|1	1|1	1|1
KB742619.1	3354682	C	T	1|1	1|1	1|1	1|1	0|1	1|1	1|1	1|1	1|1	1|1	0|1	1|1	1|1	1|1	1|1	1|1	1|1	1|1	1|1	1|1	1|1	1|1	0|1	0|0	1|1	1|1	1|1	0|1	1|1	0|0	1|1	1|1	1|1	0|1	1|1	1|1	1|1	1|1	1|1	1|1	1|1	1|1	0|1	1|1	1|1	1|1
KB742619.1	3354728	T	A	0|0	0|0	0|0	0|0	0|0	0|0	0|0	0|0	0|0	0|0	0|0	0|0	0|0	0|0	0|1	0|1	0|1	0|0	0|0	0|1	0|1	1|1	0|1	0|0	0|0	0|0	0|1	0|0	0|0	0|0	1|1	0|0	0|0	0|0	0|0	0|1	0|0	0|0	0|1	0|0	0|0	0|0	0|0	0|1	0|0	0|0
KB742619.1	3354756	C	A	0|0	0|0	0|0	0|0	0|0	0|0	0|0	0|0	0|0	0|1	0|0	0|0	0|0	0|1	0|1	0|0	0|0	0|0	0|0	0|1	0|0	0|0	0|0	0|0	0|0	0|0	0|1	0|1	0|0	0|0	0|0	0|0	0|1	0|0	0|1	0|0	0|0	0|0	0|0	0|0	0|0	0|1	0|0	0|0	0|0	0|0
KB742619.1	3354790	C	CT	1|1	1|1	1|1	1|1	0|1	1|1	1|1	1|1	1|1	1|1	0|1	1|1	1|1	1|1	1|1	1|1	1|1	1|1	1|1	1|1	1|1	1|1	1|1	1|1	1|1	1|1	1|1	0|1	1|1	1|1	1|1	1|1	1|1	0|1	1|1	1|1	1|1	1|1	1|1	1|1	1|1	1|1	1|1	1|1	1|1	1|1
KB742619.1	3354805	T	G	1|1	1|1	1|1	1|1	0|1	1|1	1|1	1|1	1|1	1|1	0|1	1|1	1|1	1|1	1|1	1|1	1|1	1|1	1|1	1|1	1|1	1|1	1|1	1|1	1|1	1|1	1|1	0|1	1|1	0|0	1|1	1|1	1|1	0|1	1|1	1|1	1|1	1|1	1|1	1|1	1|1	1|1	1|1	1|1	1|1	1|1
KB742619.1	3354807	G	A	1|1	1|1	1|1	1|1	0|1	1|1	1|1	1|1	1|1	1|1	0|1	1|1	1|1	1|1	1|1	1|1	1|1	1|1	1|1	1|1	1|1	1|1	1|1	1|1	1|1	1|1	1|1	0|1	1|1	0|0	1|1	1|1	1|1	0|1	1|1	1|1	1|1	1|1	1|1	1|1	1|1	1|1	1|1	1|1	1|1	1|1
KB742619.1	3354818	G	A	1|1	1|1	1|1	1|1	0|1	1|1	1|1	1|1	1|1	1|1	0|1	1|1	1|1	1|1	1|1	1|1	1|1	1|1	1|1	1|1	0|1	1|1	0|1	0|0	1|1	1|1	1|1	0|1	1|1	0|0	1|1	1|1	1|1	0|1	1|1	1|1	1|1	1|1	1|1	1|1	1|1	1|1	0|1	1|1	1|1	1|1
KB742619.1	3354823	T	A	1|1	1|1	1|1	1|1	0|1	1|1	1|1	1|1	1|1	1|1	0|1	1|1	1|1	1|1	1|1	1|1	1|1	1|1	1|1	1|1	1|1	1|1	1|1	1|1	1|1	1|1	1|1	0|1	1|1	0|0	1|1	1|1	1|1	0|1	1|1	1|1	1|1	1|1	1|1	1|1	1|1	1|1	1|1	1|1	1|1	1|1
KB742619.1	3354869	T	G	1|1	1|1	1|1	1|1	0|1	1|1	1|1	1|1	1|1	1|1	0|1	1|1	1|1	1|1	1|1	1|1	1|1	1|1	1|1	1|1	0|1	1|1	0|1	0|0	1|1	1|1	1|1	0|1	1|1	0|0	1|1	1|1	1|1	0|1	1|1	1|1	1|1	1|1	1|1	1|1	1|1	1|1	0|1	1|1	1|1	1|1
KB742619.1	3354878	G	A	1|1	1|1	1|1	1|1	0|1	1|1	1|1	1|1	1|1	1|1	0|1	1|1	1|1	1|1	1|1	1|1	1|1	1|1	1|1	1|1	1|1	1|1	1|1	1|1	1|1	1|1	1|1	0|1	1|1	0|0	1|1	1|1	1|1	0|1	1|1	1|1	1|1	1|1	1|1	1|1	1|1	1|1	1|1	1|1	1|1	1|1
KB742619.1	3354886	G	T	0|1	0|0	0|0	0|0	0|0	0|1	0|1	0|0	0|1	0|0	0|1	0|0	0|1	0|0	0|0	0|0	0|0	0|0	0|0	0|0	0|0	0|0	0|0	0|0	0|0	0|0	0|0	0|0	0|0	0|0	0|0	0|0	0|1	0|0	0|0	0|0	0|0	0|0	0|0	0|0	0|0	0|0	0|0	0|0	0|0	0|0
KB742619.1	3354888	A	G	1|1	1|1	1|1	1|1	0|1	0|1	0|1	0|1	1|1	1|1	0|1	1|1	1|1	1|1	1|1	1|1	1|1	1|1	1|1	1|1	0|1	1|1	0|1	0|0	1|1	1|1	1|1	0|1	1|1	0|0	1|1	1|1	1|1	0|1	1|1	1|1	1|1	1|1	1|1	1|1	1|1	1|1	0|1	1|1	1|1	1|1
KB742619.1	3354899	CCAAACTGGTT	C	0|0	0|0	0|0	0|0	0|0	0|0	0|0	0|0	0|0	0|0	0|0	0|0	0|0	0|0	0|0	0|0	0|0	0|0	0|0	0|0	0|1	0|0	0|1	1|1	0|0	0|0	0|0	0|0	0|0	0|0	0|0	0|0	0|0	0|0	0|0	0|0	0|0	0|0	0|0	0|0	0|0	0|0	0|1	0|0	0|0	0|0
KB742619.1	3354909	T	C	1|1	1|1	1|1	1|1	0|1	1|1	1|1	1|1	1|1	1|1	0|1	1|1	1|1	1|1	1|1	1|1	1|1	1|1	1|1	1|1	1|1	1|1	1|1	.|.	1|1	1|1	1|1	0|1	1|1	1|1	1|1	1|1	1|1	0|1	1|1	1|1	1|1	1|1	1|1	1|1	1|1	1|1	1|1	1|1	1|1	1|1
KB742619.1	3354964	T	C	0|1	0|0	0|0	0|0	0|0	0|1	0|1	0|0	0|1	0|0	0|1	0|0	0|1	0|0	0|0	0|0	0|0	0|0	0|0	0|0	0|0	0|0	0|0	0|0	0|0	0|0	0|0	0|0	0|0	0|0	0|0	0|0	1|1	0|0	0|0	0|0	0|0	0|0	0|0	0|0	0|0	0|0	0|0	0|0	0|0	0|0
KB742619.1	3354982	G	A	1|1	1|1	1|1	1|1	0|1	1|1	1|1	1|1	1|1	0|1	0|1	1|1	1|1	0|1	0|0	0|1	0|1	1|1	1|1	0|0	0|0	0|1	0|0	0|0	1|1	1|1	0|0	0|0	1|1	0|1	0|0	1|1	1|1	0|1	0|1	0|1	1|1	1|1	0|1	1|1	1|1	0|1	0|1	0|1	0|1	1|1
KB742619.1	3354991	A	T	0|1	1|1	1|1	1|1	0|1	0|0	0|0	0|1	0|1	0|1	0|0	1|1	0|1	0|1	0|0	0|1	0|1	1|1	1|1	0|0	0|0	0|1	0|0	0|0	1|1	1|1	0|0	0|0	1|1	0|0	0|0	1|1	0|0	0|1	0|1	0|1	1|1	1|1	0|1	1|1	1|1	0|1	0|1	0|1	0|1	1|1
KB742619.1	3354993	G	C	1|1	1|1	1|1	1|1	0|1	1|1	1|1	1|1	1|1	1|1	0|1	1|1	1|1	1|1	0|1	0|1	0|1	1|1	1|1	0|1	0|0	0|1	0|0	0|0	1|1	1|1	0|1	0|1	1|1	0|1	0|0	1|1	1|1	0|1	1|1	0|1	1|1	1|1	0|1	1|1	1|1	1|1	0|1	0|1	1|1	1|1
KB742619.1	3355002	G	A	1|1	1|1	1|1	1|1	0|1	1|1	1|1	1|1	1|1	1|1	0|1	1|1	1|1	1|1	0|1	0|1	0|1	1|1	1|1	0|1	0|0	0|1	0|0	0|0	1|1	1|1	0|1	0|1	1|1	0|1	0|0	1|1	1|1	0|1	1|1	0|1	1|1	1|1	0|1	1|1	1|1	1|1	0|1	0|1	1|1	1|1
KB742619.1	3355038	T	A	0|1	0|0	0|0	0|0	0|0	0|1	0|1	0|0	0|1	0|0	0|1	0|0	0|1	0|0	0|0	0|0	0|0	0|0	0|0	0|0	0|0	0|0	0|0	0|0	0|0	0|0	0|0	0|0	0|0	0|1	0|0	0|0	0|1	0|0	0|0	0|0	0|0	0|0	0|0	0|0	0|0	0|0	0|0	0|0	0|0	0|0
KB742619.1	3355073	C	T	0|1	1|1	1|1	1|1	0|1	0|0	0|0	0|1	0|1	0|1	0|0	1|1	0|1	0|1	0|1	1|1	1|1	1|1	1|1	0|1	1|1	1|1	1|1	1|1	1|1	1|1	0|1	0|0	1|1	0|1	1|1	1|1	0|0	0|1	1|1	1|1	1|1	1|1	1|1	1|1	1|1	0|1	1|1	1|1	0|1	1|1
KB742619.1	3355204	C	G	1|1	1|1	1|1	1|1	0|1	1|1	1|1	0|1	1|1	1|1	0|0	1|1	1|1	1|1	0|1	0|1	0|1	1|1	1|1	0|1	0|0	0|1	0|0	0|0	1|1	1|1	0|1	0|1	1|1	0|1	0|0	1|1	1|1	1|1	1|1	0|1	1|1	1|1	0|1	1|1	1|1	1|1	0|1	0|1	1|1	1|1
KB742619.1	3355208	T	C	1|1	1|1	1|1	1|1	0|1	1|1	1|1	1|1	1|1	1|1	0|1	1|1	1|1	1|1	1|1	1|1	1|1	1|1	1|1	1|1	0|1	1|1	0|1	1|1	1|1	1|1	1|1	0|1	1|1	1|1	1|1	1|1	1|1	1|1	1|1	1|1	1|1	1|1	1|1	1|1	1|1	1|1	0|1	1|1	1|1	1|1
KB742619.1	3355245	T	C	0|0	0|0	0|0	0|0	0|0	0|0	0|0	0|0	0|0	0|1	0|0	0|0	0|0	0|1	0|1	0|0	0|0	0|0	0|0	0|1	0|0	0|0	0|0	0|0	0|0	0|0	0|1	0|1	0|0	0|0	0|0	0|0	0|1	0|0	0|1	0|0	0|0	0|0	0|0	0|0	0|0	0|1	0|0	0|0	0|1	0|0
KB742619.1	3355255	T	C	0|0	0|0	0|0	0|0	0|0	0|0	0|0	0|0	0|0	0|0	0|0	0|0	0|0	0|0	0|1	0|1	0|1	0|0	0|0	0|1	0|1	1|1	0|1	0|0	0|0	0|0	0|1	0|0	0|0	0|1	1|1	0|0	0|0	0|0	0|0	0|1	0|0	0|0	0|1	0|0	0|0	0|0	0|0	0|1	0|0	0|0
KB742619.1	3355286	T	C	0|0	0|0	0|0	0|0	0|0	0|0	0|0	0|1	0|0	0|0	0|0	0|0	0|0	0|0	0|1	0|1	0|0	0|0	0|0	0|1	0|1	1|1	0|1	1|1	0|0	0|0	0|1	0|0	0|0	0|1	0|1	0|0	0|0	0|0	0|0	0|1	0|0	0|0	0|1	0|0	0|0	0|0	0|0	0|1	0|0	0|0
KB742619.1	3355322	G	A	1|1	1|1	1|1	1|1	0|1	1|1	1|1	0|1	0|1	1|1	0|1	1|1	1|1	1|1	0|1	0|1	0|1	1|1	1|1	0|1	0|0	0|0	0|0	0|0	1|1	1|1	0|1	0|1	1|1	0|1	0|0	1|1	1|1	0|1	1|1	0|1	1|1	1|1	0|1	1|1	1|1	1|1	0|1	0|1	1|1	1|1
KB742619.1	3355324	C	G	0|1	1|1	1|1	1|1	0|1	0|1	0|1	1|1	0|1	0|1	0|0	1|1	0|1	0|1	0|0	0|1	0|1	1|1	1|1	0|0	0|0	0|0	0|0	0|0	1|1	1|1	0|0	0|0	1|1	0|0	0|0	1|1	0|0	0|1	0|1	0|1	1|1	1|1	0|1	1|1	1|1	0|1	0|1	0|1	0|1	1|1
KB742619.1	3355346	T	C	1|1	1|1	1|1	1|1	0|1	1|1	1|1	1|1	1|1	1|1	0|1	1|1	1|1	1|1	0|1	0|1	0|1	1|1	1|1	0|1	0|0	0|0	0|0	0|0	1|1	1|1	0|1	0|1	1|1	1|1	0|0	1|1	1|1	0|1	1|1	0|1	1|1	1|1	0|1	1|1	1|1	1|1	0|1	0|1	1|1	1|1
KB742619.1	3355352	A	T	0|0	0|0	0|0	0|0	0|0	0|0	0|0	0|0	0|0	0|0	0|0	0|0	0|0	0|0	0|1	0|1	0|1	0|0	0|0	0|1	0|1	1|1	0|1	1|1	0|0	0|0	0|1	0|0	0|0	0|0	1|1	0|0	0|0	0|0	0|0	0|1	0|0	0|0	0|1	0|0	0|0	0|0	0|0	0|1	0|0	0|0
KB742619.1	3355407	C	T	1|1	1|1	1|1	1|1	0|1	1|1	1|1	1|1	1|1	1|1	1|1	1|1	1|1	1|1	0|1	0|1	0|1	1|1	1|1	0|1	0|0	0|1	0|0	0|0	1|1	1|1	0|1	0|1	1|1	1|1	0|0	1|1	1|1	0|1	1|1	0|1	1|1	1|1	0|1	1|1	1|1	1|1	0|1	0|0	1|1	1|1
KB742619.1	3355435	G	A	0|0	0|0	0|0	0|0	0|0	0|0	0|0	0|0	0|0	0|0	0|0	0|0	0|0	0|0	0|1	0|1	0|1	0|0	0|0	0|1	0|1	0|1	0|1	1|1	0|0	0|0	0|1	0|0	0|0	0|0	1|1	0|0	0|0	0|0	0|0	0|1	0|0	0|0	0|1	0|0	0|0	0|0	0|0	0|1	0|0	0|0
KB742619.1	3355442	C	T	0|0	0|0	0|1	0|0	0|0	0|0	0|0	0|0	0|0	0|0	0|0	0|0	0|0	0|0	0|1	0|1	0|1	0|0	0|0	0|1	0|1	0|1	0|1	1|1	0|0	0|0	0|1	0|0	0|0	0|0	1|1	0|0	0|0	0|0	0|0	0|1	0|0	0|0	0|1	0|0	0|0	0|0	0|0	0|1	0|0	0|0
KB742619.1	3355515	A	G	1|1	1|1	1|1	1|1	0|1	1|1	1|1	1|1	1|1	1|1	0|1	1|1	1|1	1|1	1|1	1|1	1|1	1|1	1|1	1|1	0|1	1|1	0|1	1|1	1|1	1|1	1|1	0|1	1|1	1|1	1|1	1|1	1|1	0|1	1|1	1|1	1|1	1|1	1|1	1|1	1|1	1|1	0|1	1|1	1|1	1|1
KB742619.1	3355546	A	C	0|1	1|1	1|1	1|1	0|1	0|0	0|0	0|1	0|1	0|1	0|0	1|1	0|1	0|1	0|0	0|1	0|1	1|1	1|1	0|0	0|0	0|1	0|0	0|0	1|1	1|1	0|0	0|0	1|1	0|0	0|0	1|1	0|0	0|1	0|1	0|1	1|1	1|1	0|1	1|1	1|1	0|1	0|1	0|1	0|0	1|1
KB742619.1	3355593	T	C	1|1	1|1	1|1	1|1	0|1	1|1	1|1	1|1	1|1	1|1	0|1	1|1	1|1	1|1	1|1	1|1	1|1	1|1	1|1	1|1	0|1	1|1	0|1	1|1	1|1	1|1	1|1	0|1	1|1	1|1	1|1	1|1	1|1	0|1	1|1	1|1	1|1	1|1	1|1	1|1	1|1	1|1	0|1	1|1	1|1	1|1
KB742619.1	3355642	C	T	0|0	1|1	1|1	1|1	0|1	0|0	0|0	0|1	0|0	0|1	0|0	1|1	0|1	0|1	0|0	0|0	0|0	0|1	1|1	0|0	0|0	0|0	0|0	0|0	0|1	0|0	0|0	0|0	0|0	0|0	0|0	1|1	0|0	0|0	0|0	0|1	0|1	1|1	0|0	1|1	0|1	0|1	0|0	0|1	0|1	1|1
KB742619.1	3355670	A	G	0|1	1|1	1|1	1|1	0|1	0|0	0|0	0|1	0|1	0|1	0|0	1|1	0|1	0|1	0|0	0|1	0|1	1|1	1|1	0|0	0|0	0|1	0|0	0|0	1|1	1|1	0|0	0|0	1|1	0|0	0|0	1|1	0|0	0|1	0|1	0|1	1|1	1|1	0|1	1|1	1|1	0|1	0|1	0|1	0|1	1|1
KB742619.1	3355680	GCCTTTC	G	0|1	0|0	0|0	0|0	0|0	0|1	0|1	0|0	0|1	0|0	0|1	0|0	0|1	0|0	0|0	0|0	0|0	0|0	0|0	0|0	0|0	0|0	0|0	0|0	0|0	0|0	0|0	0|0	0|0	1|1	0|0	0|0	0|1	0|0	0|0	0|0	0|0	0|0	0|0	0|0	0|0	0|0	0|0	0|0	0|0	0|0
KB742619.1	3355739	C	CT	1|1	1|1	1|1	1|1	0|1	1|1	1|1	1|1	1|1	1|1	0|1	1|1	1|1	1|1	1|1	0|1	1|1	1|1	1|1	1|1	0|1	1|1	0|1	1|1	1|1	1|1	1|1	0|1	1|1	1|1	1|1	1|1	1|1	0|1	1|1	1|1	1|1	1|1	1|1	1|1	1|1	1|1	0|1	1|1	1|1	1|1
KB742619.1	3355742	A	T	1|1	0|1	1|1	1|1	0|1	0|1	0|1	1|1	0|1	1|1	0|1	1|1	0|1	1|1	1|1	1|1	0|1	1|1	1|1	1|1	0|1	1|1	0|1	0|1	1|1	1|1	1|1	0|1	1|1	0|1	1|1	1|1	0|1	0|1	1|1	1|1	1|1	1|1	1|1	1|1	1|1	1|1	1|1	1|1	1|1	1|1
KB742619.1	3355749	A	C	0|0	0|0	0|0	0|0	0|0	0|1	0|1	0|0	0|1	0|0	0|1	0|0	0|1	0|0	0|0	0|0	0|0	0|0	0|0	0|0	0|0	0|0	0|0	0|0	0|0	0|0	0|0	0|0	0|0	1|1	0|0	0|0	0|1	0|0	0|0	0|0	0|0	0|0	0|0	0|0	0|0	0|0	0|0	0|0	0|0	0|0
KB742619.1	3355750	A	C	0|0	0|0	0|0	0|0	0|0	0|1	0|1	1|1	0|1	0|1	0|1	0|0	0|0	0|1	0|1	0|0	0|0	0|0	0|0	0|1	0|0	0|0	0|0	0|0	0|0	0|0	0|1	0|1	0|0	0|0	0|0	0|0	0|1	0|0	0|1	0|0	0|0	0|0	0|0	0|0	0|0	0|1	0|0	0|0	0|1	0|0
KB742619.1	3355752	A	C	1|1	0|1	1|1	1|1	0|1	0|0	0|1	0|0	0|1	0|1	0|0	1|1	0|1	0|1	0|0	0|1	0|1	0|1	1|1	0|0	0|1	0|1	0|0	0|1	0|1	0|1	0|0	0|0	1|1	0|0	0|0	1|1	0|0	0|1	0|1	0|1	1|1	1|1	0|1	0|1	1|1	0|1	0|1	0|1	0|1	1|1
KB742619.1	3355753	A	C	0|0	0|1	0|0	0|0	0|0	0|0	0|0	0|0	0|1	0|0	0|0	0|0	0|1	0|1	0|1	0|1	0|1	0|1	0|0	0|1	0|1	0|1	0|1	0|1	0|1	0|1	0|1	0|0	0|0	0|0	1|1	0|0	0|1	0|0	0|1	0|1	0|0	0|0	0|1	0|1	0|0	0|0	0|0	0|1	0|1	0|0
KB742619.1	3355760	A	G	0|0	0|1	0|0	0|0	0|0	0|1	0|1	1|1	0|1	0|1	0|1	0|0	0|1	0|1	0|1	0|0	0|0	0|0	0|0	0|1	0|0	0|0	0|0	0|0	0|0	0|0	0|1	0|1	0|0	1|1	0|0	0|0	0|1	0|0	1|1	0|0	0|0	0|0	0|0	0|0	0|0	0|1	0|0	0|0	0|1	0|0
KB742619.1	3355761	A	G	0|0	0|1	0|0	0|0	0|0	1|1	0|1	1|1	0|1	0|1	0|1	0|0	0|1	0|1	0|1	0|0	0|0	0|0	0|0	0|1	0|0	0|0	0|0	0|0	0|0	0|0	0|1	0|1	0|0	1|1	0|0	0|0	0|1	0|0	0|1	0|0	0|0	0|0	0|0	0|0	0|0	0|1	0|0	0|0	0|1	0|0
KB742619.1	3355761	A	AGG	1|1	1|1	1|1	1|1	0|1	1|1	1|1	1|1	1|1	1|1	0|1	1|1	1|1	1|1	1|1	1|1	1|1	1|1	1|1	1|1	0|1	1|1	0|1	0|0	1|1	1|1	1|1	0|1	1|1	1|1	1|1	1|1	1|1	0|1	1|1	1|1	1|1	1|1	1|1	1|1	1|1	1|1	0|1	1|1	1|1	1|1
KB742619.1	3355762	A	G	1|1	0|1	1|1	0|1	0|1	1|1	0|1	1|1	0|1	1|1	0|1	1|1	0|1	0|1	0|1	0|1	0|1	0|1	1|1	0|1	0|0	0|1	0|0	0|0	0|1	0|1	0|1	0|1	0|1	1|1	0|0	1|1	0|1	0|1	0|1	0|1	1|1	1|1	0|1	0|1	1|1	1|1	0|1	0|1	0|1	1|1
KB742619.1	3355762	A	AGGG	1|1	1|1	1|1	1|1	0|1	1|1	1|1	1|1	1|1	1|1	0|1	1|1	1|1	1|1	1|1	1|1	1|1	1|1	1|1	1|1	0|1	1|1	0|1	0|0	1|1	1|1	1|1	0|1	1|1	1|1	1|1	1|1	1|1	0|1	1|1	1|1	1|1	1|1	1|1	1|1	1|1	1|1	0|1	1|1	1|1	1|1
KB742619.1	3355782	A	G	1|1	1|1	1|1	1|1	1|1	1|1	1|1	1|1	1|1	1|1	0|1	1|1	1|1	1|1	1|1	1|1	1|1	1|1	1|1	1|1	0|1	1|1	0|1	0|0	1|1	1|1	1|1	0|1	1|1	1|1	1|1	1|1	1|1	0|1	1|1	1|1	1|1	1|1	1|1	1|1	1|1	1|1	0|0	1|1	1|1	1|1
KB742619.1	3355827	T	C	1|1	1|1	1|1	1|1	1|1	1|1	1|1	1|1	1|1	1|1	0|1	1|1	1|1	1|1	1|1	1|1	1|1	1|1	1|1	1|1	0|1	1|1	0|1	1|1	1|1	1|1	1|1	0|1	1|1	1|1	1|1	1|1	1|1	0|1	1|1	1|1	1|1	1|1	1|1	1|1	1|1	1|1	0|1	1|1	1|1	1|1
KB742619.1	3355830	A	T	1|1	1|1	1|1	1|1	1|1	1|1	1|1	1|1	1|1	1|1	0|1	1|1	1|1	1|1	1|1	1|1	1|1	1|1	1|1	1|1	0|1	1|1	0|1	1|1	1|1	1|1	1|1	0|1	1|1	1|1	1|1	1|1	1|1	0|1	1|1	1|1	1|1	1|1	1|1	1|1	1|1	1|1	0|1	1|1	1|1	1|1
KB742619.1	3355842	A	G	1|1	1|1	1|1	1|1	0|1	1|1	1|1	1|1	1|1	1|1	0|1	1|1	1|1	1|1	1|1	1|1	1|1	1|1	1|1	1|1	0|1	1|1	0|1	1|1	1|1	1|1	1|1	0|1	1|1	1|1	1|1	1|1	1|1	0|1	1|1	1|1	1|1	1|1	1|1	1|1	1|1	1|1	0|1	1|1	1|1	1|1
KB742619.1	3355848	G	A	0|1	0|0	0|0	0|0	0|0	0|1	0|1	0|0	0|1	0|0	0|1	0|0	0|1	0|0	0|0	0|0	0|0	0|0	0|0	0|0	0|0	0|0	0|0	0|0	0|0	0|0	0|0	0|0	0|0	0|0	0|0	0|0	0|1	0|0	0|0	0|0	0|0	0|0	0|0	0|0	0|0	0|0	0|0	0|0	0|0	0|0
KB742619.1	3355851	G	C	1|1	1|1	1|1	1|1	0|1	1|1	1|1	1|1	1|1	1|1	0|1	1|1	1|1	1|1	1|1	1|1	1|1	1|1	1|1	1|1	0|1	1|1	0|1	0|0	1|1	1|1	1|1	0|1	1|1	1|1	1|1	1|1	1|1	0|1	1|1	1|1	1|1	1|1	1|1	1|1	1|1	1|1	0|1	1|1	1|1	1|1
KB742619.1	3355869	G	A	0|1	0|0	0|0	0|0	0|0	0|1	0|1	0|0	0|1	0|0	0|1	0|0	0|1	0|0	0|0	0|0	0|0	0|0	0|0	0|0	0|0	0|0	0|0	0|1	0|0	0|0	0|0	0|0	0|0	0|0	0|0	0|0	0|1	0|0	0|0	0|0	0|0	0|0	0|0	0|0	0|0	0|0	0|0	0|0	0|1	0|0
KB742619.1	3355870	T	C	1|1	1|1	1|1	1|1	0|1	1|1	1|1	1|1	1|1	1|1	0|1	1|1	1|1	1|1	1|1	1|1	1|1	1|1	1|1	1|1	0|1	1|1	0|1	1|1	1|1	1|1	1|1	0|1	1|1	1|1	1|1	1|1	1|1	0|1	1|1	1|1	1|1	1|1	1|1	1|1	1|1	1|1	0|1	1|1	1|1	1|1
KB742619.1	3355921	G	A	1|1	1|1	1|1	1|1	0|1	1|1	1|1	1|1	1|1	1|1	0|1	1|1	1|1	1|1	1|1	1|1	1|1	1|1	1|1	1|1	0|1	1|1	0|1	0|0	1|1	1|1	1|1	0|1	1|1	1|1	1|1	1|1	1|1	0|1	1|1	1|1	1|1	1|1	1|1	1|1	1|1	1|1	0|1	1|1	1|1	1|1
KB742619.1	3355930	G	A	1|1	1|1	1|1	1|1	0|1	1|1	1|1	1|1	1|1	1|1	0|1	1|1	1|1	1|1	1|1	1|1	1|1	1|1	1|1	1|1	0|1	1|1	0|1	0|0	1|1	1|1	1|1	0|1	1|1	1|1	1|1	1|1	1|1	0|1	1|1	1|1	1|1	1|1	1|1	1|1	1|1	1|1	0|1	1|1	1|1	1|1
KB742619.1	3355952	T	C	1|1	1|1	1|1	1|1	0|1	1|1	1|1	1|1	1|1	1|1	1|1	1|1	1|1	1|1	1|1	1|1	1|1	1|1	1|1	1|1	0|0	1|1	0|1	0|0	1|1	1|1	1|1	0|1	1|1	1|1	1|1	1|1	1|1	0|1	1|1	1|1	1|1	1|1	1|1	1|1	1|1	1|1	0|1	1|1	1|1	1|1
KB742619.1	3355953	G	A	1|1	1|1	1|1	1|1	0|1	1|1	1|1	1|1	1|1	1|1	0|1	1|1	1|1	1|1	1|1	1|1	1|1	1|1	1|1	1|1	0|0	1|1	0|1	0|0	1|1	1|1	1|1	0|1	1|1	1|1	1|1	1|1	1|1	0|1	1|1	1|1	1|1	1|1	1|1	1|1	1|1	1|1	0|1	1|1	1|1	1|1
KB742619.1	3355956	A	G	1|1	1|1	1|1	0|1	0|1	1|1	0|1	0|1	1|1	1|1	0|1	1|1	1|1	1|1	1|1	1|1	1|1	1|1	1|1	1|1	0|0	1|1	0|1	0|0	1|1	0|1	1|1	0|1	0|1	0|1	1|1	1|1	1|1	0|1	1|1	1|1	1|1	1|1	0|1	1|1	1|1	0|1	0|1	1|1	1|1	1|1
KB742619.1	3355957	C	T	1|1	1|1	1|1	0|1	0|1	1|1	0|1	0|1	1|1	1|1	0|1	1|1	1|1	1|1	1|1	1|1	1|1	1|1	1|1	1|1	0|0	1|1	0|1	1|1	1|1	0|1	1|1	0|1	0|1	0|1	1|1	1|1	1|1	0|1	1|1	1|1	1|1	1|1	0|1	1|1	1|1	0|1	0|1	1|1	1|1	1|1
KB742619.1	3355958	G	T	0|1	0|0	0|0	0|0	0|0	0|1	0|1	0|0	0|1	0|0	0|1	0|0	0|1	0|0	0|0	0|0	0|0	0|0	0|0	0|0	0|0	0|0	0|0	0|0	0|0	0|0	0|0	0|0	0|0	0|0	0|0	0|0	0|1	0|0	0|0	0|0	0|0	0|0	0|0	0|0	0|0	0|0	0|0	0|0	0|0	0|0
KB742619.1	3355973	T	C	1|1	1|1	1|1	1|1	0|1	1|1	1|1	1|1	1|1	1|1	0|1	1|1	1|1	1|1	1|1	1|1	1|1	1|1	1|1	1|1	0|0	1|1	0|1	0|0	1|1	1|1	1|1	0|1	1|1	1|1	1|1	1|1	1|1	0|1	1|1	1|1	1|1	1|1	1|1	1|1	1|1	1|1	0|1	1|1	1|1	1|1
KB742619.1	3355974	G	A	1|1	1|1	1|1	1|1	0|1	1|1	1|1	1|1	1|1	1|1	0|1	1|1	1|1	1|1	1|1	1|1	1|1	1|1	1|1	1|1	0|0	1|1	0|1	0|0	1|1	1|1	1|1	0|1	1|1	1|1	1|1	1|1	1|1	0|1	1|1	1|1	1|1	1|1	1|1	1|1	1|1	1|1	0|1	1|1	1|1	1|1
KB742619.1	3355984	T	C	1|1	1|1	1|1	1|1	0|1	1|1	1|1	1|1	1|1	1|1	0|1	1|1	1|1	1|1	1|1	1|1	1|1	1|1	1|1	1|1	0|0	1|1	0|1	0|0	1|1	1|1	1|1	0|1	1|1	1|1	1|1	1|1	1|1	0|1	1|1	1|1	1|1	1|1	1|1	1|1	1|1	1|1	0|1	1|1	1|1	1|1
KB742619.1	3355986	T	C	0|1	1|1	1|1	1|1	0|1	0|0	0|0	0|1	0|1	0|1	0|0	1|1	0|1	0|1	0|0	0|1	0|1	1|1	1|1	0|0	0|0	0|1	0|0	0|0	1|1	1|1	0|0	0|0	1|1	0|0	0|0	1|1	0|0	0|1	0|1	0|1	1|1	1|1	0|1	1|1	1|1	0|1	0|1	0|1	0|1	1|1
KB742619.1	3355988	T	G	1|1	1|1	1|1	1|1	0|1	1|1	1|1	1|1	1|1	1|1	0|1	1|1	1|1	1|1	1|1	1|1	1|1	1|1	1|1	1|1	0|0	1|1	0|1	0|0	1|1	1|1	1|1	0|1	1|1	1|1	1|1	1|1	1|1	0|1	1|1	1|1	1|1	1|1	1|1	1|1	1|1	1|1	0|1	1|1	1|1	1|1
KB742619.1	3356000	A	G	0|1	0|0	0|0	0|0	0|0	1|1	1|1	0|1	0|1	0|1	0|1	0|0	0|1	0|1	1|1	0|1	0|1	0|0	0|0	1|1	0|0	0|1	0|1	0|0	0|0	0|0	1|1	0|1	0|0	1|1	1|1	0|0	1|1	0|0	0|1	0|1	0|0	0|0	0|1	0|0	0|0	0|1	0|0	0|1	0|1	0|0
KB742619.1	3356003	T	C	1|1	1|1	1|1	1|1	0|1	1|1	1|1	1|1	1|1	1|1	0|1	1|1	1|1	1|1	1|1	1|1	1|1	1|1	1|1	1|1	0|0	1|1	0|1	1|1	1|1	1|1	1|1	0|1	1|1	1|1	1|1	1|1	1|1	0|1	1|1	1|1	1|1	1|1	1|1	1|1	1|1	1|1	0|1	1|1	1|1	1|1
KB742619.1	3356037	A	C	0|1	1|1	1|1	1|1	0|1	0|1	0|1	1|1	0|1	1|1	0|0	1|1	0|1	1|1	0|1	0|1	0|1	1|1	1|1	0|1	0|0	0|1	0|0	0|0	1|1	1|1	0|1	0|1	1|1	0|0	0|0	1|1	0|1	0|1	1|1	0|1	1|1	1|1	0|0	1|1	1|1	1|1	0|1	0|1	0|1	1|1
KB742619.1	3356038	A	G	1|1	1|1	1|1	1|1	0|1	1|1	1|1	1|1	1|1	1|1	0|1	1|1	1|1	1|1	1|1	1|1	1|1	1|1	1|1	1|1	1|1	1|1	1|1	1|1	1|1	1|1	1|1	0|1	1|1	1|1	1|1	1|1	1|1	0|1	1|1	1|1	1|1	1|1	1|1	1|1	1|1	1|1	1|1	1|1	1|1	1|1
KB742619.1	3356072	TC	T	0|1	0|0	0|0	0|0	0|0	1|1	1|1	0|1	0|1	0|0	0|1	0|0	0|1	0|0	0|0	0|0	0|0	0|0	0|0	0|0	0|0	0|0	0|0	0|0	0|0	0|0	0|0	0|0	0|0	0|0	0|0	0|0	0|1	0|0	0|0	0|0	0|0	0|0	0|0	0|0	0|0	0|0	0|0	0|0	0|1	0|0
KB742619.1	3356073	C	A	0|1	0|0	0|0	0|0	0|0	.|.	.|.	0|1	0|1	0|0	0|0	0|0	0|1	0|0	0|0	0|0	0|0	0|0	0|0	0|0	0|0	0|0	0|0	0|0	0|0	0|0	0|0	0|0	0|0	0|0	0|0	0|0	0|1	0|0	0|0	0|0	0|0	0|0	0|0	0|0	0|0	0|0	0|0	0|0	0|1	0|0
KB742619.1	3356074	AT	A	1|1	1|1	1|1	1|1	0|1	1|1	1|1	1|1	1|1	1|1	0|1	1|1	1|1	1|1	1|1	1|1	1|1	1|1	1|1	1|1	0|1	1|1	0|1	0|0	1|1	1|1	1|1	0|1	1|1	1|1	1|1	1|1	1|1	0|1	1|1	1|1	1|1	1|1	1|1	1|1	1|1	1|1	0|1	1|1	1|1	1|1
KB742619.1	3356113	C	T	0|1	0|0	0|0	0|0	0|0	1|1	1|1	0|1	0|1	0|0	0|1	0|0	0|1	0|0	0|0	0|0	0|0	0|0	0|0	0|0	0|0	0|0	0|0	0|0	0|0	0|0	0|0	0|0	0|0	0|0	0|0	0|0	0|1	0|0	0|0	0|0	0|0	0|0	0|0	0|0	0|0	0|0	0|0	0|0	0|1	0|0
KB742619.1	3356134	G	A	0|1	0|0	0|0	0|0	0|0	1|1	1|1	0|1	0|1	0|0	0|1	0|0	0|1	0|0	0|0	0|0	0|0	0|0	0|0	0|0	0|0	0|0	0|0	0|0	0|0	0|0	0|0	0|0	0|0	0|0	0|0	0|0	0|1	0|0	0|0	0|0	0|0	0|0	0|0	0|0	0|0	0|0	0|0	0|0	0|1	0|0
KB742619.1	3356148	C	T	0|1	1|1	1|1	1|1	0|1	0|0	0|0	0|1	0|1	1|1	0|0	1|1	0|1	1|1	1|1	1|1	1|1	1|1	1|1	1|1	1|1	1|1	1|1	1|1	1|1	1|1	1|1	0|1	1|1	1|1	1|1	1|1	0|1	0|1	1|1	1|1	1|1	1|1	1|1	1|1	1|1	1|1	1|1	1|1	0|1	1|1
KB742619.1	3356153	G	A	0|1	1|1	0|1	1|1	0|1	0|0	0|0	0|1	0|1	0|1	0|0	1|1	0|1	0|1	0|0	1|1	0|1	1|1	1|1	0|0	0|0	0|1	0|0	0|0	1|1	1|1	0|0	0|0	1|1	0|0	0|0	1|1	0|0	0|1	0|1	0|1	1|1	1|1	0|1	1|1	1|1	0|1	0|1	0|0	0|1	1|1
KB742619.1	3356161	C	T	0|1	1|1	1|1	1|1	0|1	0|0	0|0	0|1	0|1	1|1	0|0	1|1	0|1	1|1	1|1	1|1	1|1	1|1	1|1	1|1	0|1	1|1	0|1	0|0	1|1	1|1	1|1	0|1	1|1	1|1	1|1	1|1	0|1	0|1	1|1	1|1	1|1	1|1	1|1	1|1	1|1	1|1	0|1	1|1	0|1	1|1
KB742619.1	3356181	T	C	0|1	0|0	0|0	0|0	0|0	1|1	1|1	0|1	0|1	0|0	0|1	0|0	0|1	0|0	0|0	0|0	0|0	0|0	0|0	0|0	0|1	0|0	0|1	0|0	0|0	0|0	0|0	0|0	0|0	0|0	0|0	0|0	0|1	0|0	0|0	0|0	0|0	0|0	0|0	0|0	0|0	0|0	0|1	0|0	0|1	0|0
KB742619.1	3356205	C	T	0|0	0|0	0|1	0|0	0|0	0|0	0|0	0|0	0|0	0|1	0|0	0|0	0|0	0|1	1|1	0|1	0|1	0|0	0|0	1|1	0|1	0|1	0|1	0|0	0|0	0|0	1|1	0|1	0|0	1|1	1|1	0|0	0|1	0|0	0|1	0|1	0|0	0|0	0|1	0|0	0|0	0|1	0|0	0|1	0|0	0|0
KB742619.1	3356219	T	C	0|1	1|1	1|1	1|1	0|1	0|0	0|0	0|1	0|1	1|1	0|0	1|1	0|1	1|1	1|1	1|1	1|1	1|1	1|1	1|1	0|1	1|1	0|1	0|0	1|1	1|1	1|1	0|1	1|1	1|1	1|1	1|1	0|1	0|1	1|1	1|1	1|1	1|1	1|1	1|1	1|1	1|1	0|1	1|1	0|0	1|1
KB742619.1	3356242	TA	T	0|1	1|1	1|1	1|1	0|1	0|0	0|1	1|1	1|1	0|1	0|0	1|1	0|1	1|1	0|0	1|1	1|1	1|1	1|1	0|0	0|1	0|1	0|1	0|0	1|1	1|1	0|0	0|0	1|1	0|0	0|0	1|1	0|1	0|1	0|1	1|1	1|1	1|1	1|1	1|1	1|1	1|1	1|1	0|1	0|0	1|1
KB742619.1	3356243	AT	A	1|1	1|1	1|1	1|1	0|1	1|1	1|1	1|1	1|1	1|1	0|1	1|1	1|1	1|1	1|1	1|1	1|1	1|1	1|1	1|1	1|1	1|1	1|1	1|1	1|1	1|1	1|1	0|1	1|1	1|1	1|1	1|1	1|1	0|1	1|1	1|1	1|1	1|1	1|1	1|1	1|1	1|1	1|1	1|1	1|1	1|1
KB742619.1	3356251	G	C	0|0	0|0	0|0	0|0	0|0	0|0	0|0	0|0	0|0	0|0	0|0	0|0	0|0	0|0	0|0	0|0	0|0	0|0	0|0	0|0	0|1	0|0	0|1	1|1	0|0	0|0	0|0	0|0	0|0	0|0	0|0	0|0	0|0	0|0	0|0	0|0	0|0	0|0	0|0	0|0	0|0	0|0	0|1	0|0	.|.	0|0
KB742619.1	3356291	T	C	1|1	1|1	1|1	1|1	0|1	1|1	1|1	1|1	1|1	1|1	0|1	1|1	1|1	1|1	1|1	1|1	1|1	1|1	1|1	1|1	0|1	1|1	0|1	0|0	1|1	1|1	1|1	0|1	1|1	1|1	1|1	1|1	1|1	0|1	1|1	1|1	1|1	1|1	1|1	1|1	1|1	1|1	0|1	1|1	1|1	1|1
KB742619.1	3356376	G	C	0|0	0|0	0|0	0|0	0|0	0|0	0|0	0|0	0|0	0|0	0|0	0|0	0|0	0|0	0|0	0|0	0|0	0|0	0|0	0|0	0|1	0|0	1|1	1|1	0|0	0|0	0|0	0|0	0|0	0|0	0|0	0|0	0|0	0|0	0|0	0|0	0|0	0|0	0|0	0|0	0|0	0|0	0|1	0|0	0|0	0|0
KB742619.1	3356393	C	T	0|0	0|0	0|0	0|0	0|0	0|0	0|0	0|0	0|0	0|1	0|0	0|0	0|0	0|1	1|1	0|1	0|1	0|0	0|0	1|1	0|1	0|1	0|0	0|0	0|0	0|0	1|1	0|1	0|0	1|1	1|1	0|0	0|1	0|0	0|1	0|1	0|0	0|0	0|1	0|0	0|0	0|1	0|0	0|1	0|0	0|0
KB742619.1	3356402	T	G	0|1	1|1	1|1	1|1	0|1	0|0	0|0	0|1	0|1	1|1	0|0	1|1	0|1	1|1	1|1	1|1	1|1	1|1	1|1	1|1	1|1	1|1	1|1	1|1	1|1	1|1	1|1	0|1	1|1	1|1	1|1	1|1	0|1	0|1	1|1	1|1	1|1	1|1	1|1	1|1	1|1	1|1	1|1	1|1	0|1	1|1
KB742619.1	3356409	T	C	0|1	0|0	0|0	0|0	0|0	1|1	1|1	0|1	0|1	0|0	0|0	0|0	0|1	0|0	0|0	0|0	0|0	0|0	0|0	0|0	0|0	0|0	0|0	0|0	0|0	0|0	0|0	0|0	0|0	0|0	0|0	0|0	0|1	0|0	0|0	0|0	0|0	0|0	0|0	0|0	0|0	0|0	0|0	0|0	0|1	0|0
KB742619.1	3356424	AC	A	0|1	0|0	0|0	0|0	0|0	1|1	1|1	0|1	0|1	0|0	0|1	0|0	0|1	0|0	0|0	0|0	0|0	0|0	0|0	0|0	0|0	0|0	0|0	0|0	0|0	0|0	0|0	0|0	0|0	0|0	0|0	0|0	0|1	0|0	0|0	0|0	0|0	0|0	0|0	0|0	0|0	0|0	0|0	0|0	0|1	0|0
KB742619.1	3356430	A	G	0|1	0|0	0|0	0|0	0|0	1|1	1|1	0|1	0|1	0|0	0|1	0|0	0|1	0|0	0|0	0|0	0|0	0|0	0|0	0|0	0|0	0|0	0|0	0|0	0|0	0|0	0|0	0|0	0|0	0|0	0|0	0|0	0|1	0|0	0|0	0|0	0|0	0|0	0|0	0|0	0|0	0|0	0|0	0|0	0|1	0|0
KB742619.1	3356463	G	A	1|1	1|1	1|1	1|1	0|1	1|1	1|1	1|1	1|1	0|1	0|1	1|1	1|1	0|1	0|0	0|1	0|1	1|1	1|1	0|0	0|0	0|1	0|0	0|0	1|1	1|1	0|0	0|0	1|1	0|0	0|0	1|1	0|1	0|1	0|1	0|1	1|1	1|1	0|1	1|1	1|1	0|1	0|1	0|1	1|1	1|1
KB742619.1	3356536	T	C	1|1	1|1	1|1	1|1	0|1	1|1	1|1	1|1	1|1	1|1	0|1	1|1	1|1	1|1	1|1	1|1	1|1	1|1	1|1	1|1	1|1	1|1	1|1	1|1	1|1	1|1	1|1	0|0	1|1	1|1	1|1	1|1	1|1	0|1	1|1	1|1	1|1	1|1	1|1	1|1	1|1	1|1	1|1	1|1	1|1	1|1
KB742619.1	3356538	C	T	1|1	1|1	1|1	1|1	0|1	1|1	1|1	1|1	1|1	0|1	0|1	1|1	1|1	0|1	0|0	0|1	0|1	1|1	1|1	0|0	0|0	0|1	0|0	0|0	1|1	1|1	0|0	0|0	1|1	0|0	0|0	1|1	0|1	0|1	0|1	0|1	1|1	1|1	0|1	1|1	1|1	0|1	0|1	0|1	1|1	1|1
KB742619.1	3356539	A	G	1|1	1|1	1|1	1|1	0|1	1|1	1|1	1|1	1|1	1|1	0|1	1|1	1|1	1|1	1|1	1|1	1|1	1|1	1|1	1|1	1|1	1|1	1|1	1|1	1|1	1|1	1|1	0|0	1|1	1|1	1|1	1|1	1|1	0|1	1|1	1|1	1|1	1|1	1|1	1|1	1|1	1|1	1|1	1|1	1|1	1|1
KB742619.1	3356557	T	A	1|1	1|1	1|1	1|1	0|1	1|1	1|1	1|1	1|1	1|1	0|1	1|1	1|1	1|1	1|1	1|1	1|1	1|1	1|1	1|1	1|1	1|1	1|1	1|1	1|1	1|1	1|1	0|0	1|1	1|1	1|1	1|1	1|1	0|1	1|1	1|1	1|1	1|1	1|1	1|1	1|1	1|1	1|1	1|1	1|1	1|1
KB742619.1	3356561	C	A	0|1	1|1	1|1	1|1	0|1	0|0	0|0	0|1	0|1	1|1	0|0	1|1	0|1	1|1	1|1	1|1	1|1	1|1	1|1	1|1	1|1	1|1	1|1	1|1	1|1	1|1	1|1	0|0	1|1	1|1	1|1	1|1	0|1	0|1	1|1	1|1	1|1	1|1	1|1	1|1	1|1	1|1	1|1	1|1	0|1	1|1
KB742619.1	3356595	G	A	1|1	1|1	1|1	1|1	0|1	1|1	1|1	1|1	1|1	1|1	0|1	1|1	1|1	1|1	1|1	1|1	1|1	1|1	1|1	1|1	0|1	1|1	1|1	1|1	1|1	1|1	1|1	0|1	1|1	1|1	1|1	1|1	1|1	0|1	1|1	1|1	1|1	1|1	1|1	1|1	1|1	1|1	1|1	1|1	1|1	1|1
KB742619.1	3356609	C	T	0|1	1|1	1|1	1|1	0|1	0|0	0|0	0|1	0|1	1|1	0|0	1|1	0|1	1|1	1|1	1|1	1|1	1|1	1|1	1|1	0|1	1|1	0|0	0|0	1|1	1|1	1|1	0|1	1|1	1|1	1|1	1|1	0|1	0|1	1|1	1|1	1|1	1|1	1|1	1|1	1|1	1|1	0|1	1|1	0|1	1|1
KB742619.1	3356614	T	C	0|1	1|1	1|1	1|1	0|1	0|0	0|0	0|1	0|1	1|1	0|0	1|1	0|1	1|1	1|1	1|1	1|1	1|1	1|1	1|1	0|1	1|1	0|0	0|0	1|1	1|1	1|1	0|1	1|1	1|1	1|1	1|1	0|1	0|1	1|1	1|1	1|1	1|1	1|1	1|1	1|1	1|1	0|1	1|1	0|1	1|1
KB742619.1	3356629	G	A	1|1	1|1	1|1	1|1	0|1	1|1	1|1	1|1	1|1	1|1	0|1	1|1	1|1	1|1	1|1	1|1	1|1	1|1	1|1	1|1	0|1	1|1	0|1	0|0	1|1	1|1	1|1	0|1	1|1	1|1	1|1	1|1	1|1	0|1	1|1	1|1	1|1	1|1	1|1	1|1	1|1	1|1	0|1	1|1	1|1	1|1
KB742619.1	3356642	G	A	0|1	0|0	0|0	0|0	0|0	0|0	0|0	0|0	0|1	0|0	0|0	0|0	0|0	0|0	0|0	0|1	0|1	0|1	0|0	0|0	0|0	0|0	0|0	0|0	0|1	1|1	0|0	0|0	1|1	0|0	0|0	0|1	0|0	0|1	0|1	0|0	0|1	0|0	0|1	0|0	0|1	0|0	0|1	0|0	0|0	0|0
KB742619.1	3356658	A	G	1|1	1|1	1|1	1|1	0|1	1|1	1|1	1|1	1|1	1|1	0|1	1|1	1|1	1|1	1|1	1|1	1|1	1|1	1|1	1|1	0|0	1|1	0|0	0|0	1|1	1|1	1|1	0|1	1|1	1|1	1|1	1|1	1|1	0|1	1|1	1|1	1|1	1|1	1|1	1|1	1|1	1|1	0|1	1|1	1|1	1|1
KB742619.1	3356690	C	G	1|1	1|1	1|1	1|1	0|1	1|1	1|1	1|1	1|1	1|1	0|1	1|1	1|1	1|1	1|1	1|1	1|1	1|1	1|1	1|1	0|1	1|1	0|1	0|0	1|1	1|1	1|1	0|1	1|1	1|1	1|1	1|1	1|1	0|1	1|1	1|1	1|1	1|1	1|1	1|1	1|1	1|1	0|1	1|1	1|1	1|1
KB742619.1	3356723	T	C	1|1	1|1	1|1	1|1	0|1	1|1	1|1	1|1	1|1	1|1	0|1	1|1	1|1	1|1	1|1	1|1	1|1	1|1	1|1	1|1	0|1	1|1	0|1	0|0	1|1	1|1	1|1	0|1	1|1	1|1	1|1	1|1	1|1	0|1	1|1	1|1	1|1	1|1	1|1	1|1	1|1	1|1	0|1	1|1	1|1	1|1
KB742619.1	3356743	T	TCA	1|1	1|1	1|1	1|1	0|1	1|1	1|1	1|1	1|1	1|1	0|1	1|1	1|1	1|1	1|1	1|1	1|1	1|1	1|1	1|1	1|1	1|1	1|1	1|1	1|1	1|1	1|1	0|1	1|1	1|1	1|1	1|1	1|1	0|1	1|1	1|1	1|1	1|1	1|1	1|1	1|1	1|1	1|1	1|1	1|1	1|1
KB742619.1	3356834	A	G	1|1	1|1	1|1	1|1	0|1	1|1	1|1	1|1	1|1	1|1	0|0	1|1	1|1	1|1	1|1	1|1	1|1	1|1	1|1	1|1	0|1	1|1	0|1	0|0	1|1	1|1	1|1	0|1	1|1	1|1	1|1	1|1	1|1	0|1	1|1	1|1	1|1	1|1	1|1	1|1	1|1	1|1	0|1	1|1	1|1	1|1
KB742619.1	3356836	C	G	1|1	1|1	1|1	1|1	0|1	1|1	1|1	1|1	1|1	1|1	0|0	1|1	1|1	1|1	1|1	1|1	1|1	1|1	1|1	1|1	0|1	1|1	0|1	0|0	1|1	1|1	1|1	0|1	1|1	1|1	1|1	1|1	1|1	0|1	1|1	1|1	1|1	1|1	1|1	1|1	1|1	1|1	0|1	1|1	1|1	1|1
KB742619.1	3356844	T	C	1|1	1|1	1|1	1|1	0|1	1|1	1|1	1|1	1|1	1|1	0|0	1|1	1|1	1|1	1|1	1|1	1|1	1|1	1|1	1|1	0|1	1|1	0|1	0|0	1|1	1|1	1|1	0|1	1|1	1|1	1|1	1|1	1|1	0|1	1|1	1|1	1|1	1|1	1|1	1|1	1|1	1|1	0|1	1|1	1|1	1|1
KB742619.1	3356849	T	C	1|1	1|1	1|1	1|1	0|1	1|1	1|1	1|1	1|1	1|1	0|0	1|1	1|1	1|1	1|1	1|1	1|1	1|1	1|1	1|1	0|1	1|1	0|1	0|0	1|1	1|1	1|1	0|1	1|1	1|1	1|1	1|1	1|1	0|1	1|1	1|1	1|1	1|1	1|1	1|1	1|1	1|1	0|1	1|1	1|1	1|1
KB742619.1	3356904	A	G	1|1	1|1	1|1	1|1	0|1	1|1	1|1	1|1	1|1	1|1	0|1	1|1	1|1	1|1	1|1	1|1	1|1	1|1	1|1	1|1	0|1	1|1	0|1	0|0	1|1	1|1	1|1	0|1	1|1	1|1	1|1	1|1	1|1	0|1	1|1	1|1	1|1	1|1	1|1	1|1	1|1	1|1	0|1	1|1	1|1	1|1
KB742619.1	3356921	G	C	0|1	0|0	0|0	0|0	0|0	1|1	1|1	1|1	0|1	0|0	0|1	0|0	0|1	0|0	0|1	0|1	0|1	0|0	0|0	0|1	0|1	0|1	0|1	0|0	0|0	0|0	0|1	0|0	0|0	1|1	1|1	0|0	0|1	0|0	0|0	0|1	0|0	0|0	0|1	0|0	0|0	0|0	0|0	0|1	0|0	0|0
KB742619.1	3356965	C	T	0|1	1|1	1|1	1|1	0|1	0|0	0|0	0|1	0|1	0|1	0|0	1|1	0|1	0|1	0|0	0|1	0|1	1|1	1|1	0|0	0|0	0|1	0|0	0|0	1|1	1|1	0|0	0|0	1|1	0|0	0|0	1|1	0|0	0|1	0|1	0|1	1|1	1|1	0|1	1|1	1|1	0|1	0|1	0|1	1|1	1|1
KB742619.1	3357027	G	A	0|1	0|0	0|0	0|0	0|0	0|0	0|0	0|0	0|1	0|0	0|0	0|0	0|0	0|0	0|1	1|1	1|1	0|1	0|0	0|1	1|1	0|1	1|1	1|1	0|1	1|1	0|1	0|0	1|1	1|1	1|1	1|1	0|0	0|1	0|0	0|1	0|1	0|0	1|1	0|0	0|1	0|0	1|1	0|1	0|1	0|0
KB742619.1	3357054	A	AT	0|0	0|0	0|0	0|0	0|0	0|0	0|0	0|0	0|0	0|0	0|1	1|1	0|0	0|0	0|0	0|0	1|1	0|0	0|0	0|0	0|1	0|0	1|1	1|1	0|0	1|1	0|0	0|0	1|1	1|1	0|0	0|0	0|0	0|0	0|0	1|1	0|0	1|1	0|0	0|0	0|0	0|0	1|1	0|0	0|0	0|1
KB742619.1	3357056	G	T	1|1	1|1	1|1	1|1	0|1	0|1	0|1	0|1	1|1	0|1	0|1	1|1	1|1	0|1	0|1	1|1	1|1	1|1	1|1	0|1	1|1	1|1	1|1	1|1	1|1	1|1	0|1	0|0	1|1	1|1	1|1	1|1	0|1	0|1	0|1	1|1	1|1	1|1	1|1	1|1	1|1	0|1	1|1	1|1	1|1	1|1
KB742619.1	3357113	G	C	0|1	1|1	1|1	1|1	0|1	0|0	0|0	0|1	0|1	0|1	0|0	1|1	0|1	0|1	0|0	0|1	0|1	1|1	1|1	0|0	0|0	1|1	0|0	0|0	1|1	1|1	0|0	0|0	1|1	0|0	0|0	1|1	0|0	0|1	0|1	0|1	1|1	1|1	0|1	1|1	1|1	0|1	0|1	0|1	1|1	.|.
KB742619.1	3357126	C	T	0|1	0|0	0|0	0|0	0|0	0|1	0|1	0|0	0|1	0|0	0|1	0|0	0|1	0|0	0|0	0|0	0|0	0|0	0|0	0|0	0|0	0|0	0|0	0|0	0|0	0|0	0|0	0|0	0|0	0|0	0|0	0|0	0|1	0|0	0|0	0|0	0|0	0|0	0|0	0|0	0|0	0|0	0|0	0|0	0|0	0|0
KB742619.1	3357152	ATATT	A	0|1	1|1	1|1	1|1	0|1	0|0	0|0	0|1	0|1	0|1	0|0	1|1	0|1	0|1	0|0	0|1	0|1	1|1	1|1	0|0	0|0	0|1	0|0	0|0	1|1	1|1	0|0	0|0	1|1	0|0	0|0	1|1	0|0	0|1	0|1	0|1	1|1	1|1	0|1	1|1	1|1	0|1	0|1	0|1	1|1	1|1
KB742619.1	3357221	T	A	1|1	1|1	1|1	1|1	0|1	0|1	0|1	0|1	1|1	0|1	0|1	1|1	1|1	0|1	0|1	1|1	1|1	1|1	1|1	0|1	1|1	1|1	0|1	0|0	1|1	1|1	0|1	0|0	1|1	1|1	1|1	1|1	0|1	0|1	0|1	1|1	1|1	1|1	1|1	1|1	1|1	0|1	0|1	1|1	1|1	1|1
KB742619.1	3357258	G	A	0|1	0|0	0|0	0|0	0|0	0|1	0|1	0|0	0|1	0|0	0|1	0|0	0|1	0|0	0|1	0|1	0|1	0|0	0|0	0|1	1|1	0|1	0|1	0|0	0|0	0|0	0|1	0|0	0|0	1|1	1|1	0|0	0|1	0|0	0|0	0|1	0|0	0|0	0|1	0|0	0|0	0|0	0|0	0|1	0|0	0|0
KB742619.1	3357282	C	T	0|1	1|1	1|1	1|1	0|1	0|0	0|0	0|1	0|1	0|1	0|0	1|1	0|1	0|1	0|0	0|1	0|1	1|1	1|1	0|0	0|0	0|1	0|0	0|0	1|1	1|1	0|0	0|0	1|1	0|0	0|0	1|1	0|0	0|1	0|1	0|1	1|1	1|1	0|1	1|1	1|1	0|1	0|1	0|1	1|1	1|1
KB742619.1	3357306	G	A	0|1	1|1	1|1	1|1	0|1	0|1	0|0	1|1	0|1	1|1	0|0	1|1	0|1	1|1	0|1	0|1	0|1	1|1	1|1	0|1	0|1	0|0	0|1	1|1	1|1	1|1	0|1	0|1	1|1	0|0	0|0	1|1	0|1	0|1	1|1	0|1	1|1	1|1	0|1	1|1	1|1	1|1	1|1	0|1	1|1	1|1
KB742619.1	3357324	T	G	0|1	0|0	0|0	0|0	0|0	0|1	0|1	0|0	0|1	0|0	0|1	0|0	0|1	0|0	0|1	0|1	0|1	0|0	0|0	0|1	0|1	1|1	0|1	0|0	0|1	0|0	0|1	0|0	0|0	1|1	1|1	0|0	0|1	0|0	0|0	0|1	0|0	0|0	0|1	0|0	0|0	0|0	0|0	0|1	0|0	0|0
KB742619.1	3357356	T	C	0|1	1|1	1|1	1|1	0|1	0|0	0|0	0|1	0|1	0|1	0|0	1|1	0|1	0|1	0|0	0|1	0|1	1|1	1|1	0|0	0|0	0|1	0|0	0|0	0|1	1|1	0|0	0|0	1|1	0|0	0|0	1|1	0|0	0|1	0|1	0|1	1|1	1|1	0|1	1|1	1|1	0|1	1|1	0|1	1|1	1|1
KB742619.1	3357361	C	T	1|1	1|1	1|1	1|1	0|1	1|1	0|1	0|1	1|1	0|1	0|1	1|1	1|1	0|1	0|1	1|1	1|1	1|1	1|1	0|1	0|1	1|1	0|1	0|0	1|1	1|1	0|1	0|0	1|1	1|1	1|1	1|1	0|1	0|1	0|1	1|1	1|1	1|1	1|1	1|1	1|1	0|1	0|1	1|1	1|1	1|1
KB742619.1	3357371	T	C	0|1	0|0	0|0	0|0	0|0	0|0	0|0	0|0	0|1	0|0	0|0	0|0	0|0	0|0	0|0	0|1	0|1	0|1	0|0	0|0	0|0	0|0	0|0	0|0	0|1	1|1	0|0	0|0	1|1	0|0	0|0	0|1	0|0	0|1	0|1	0|0	0|1	0|0	0|1	0|0	0|0	0|0	0|1	0|0	0|0	0|0
KB742619.1	3357412	G	A	0|0	0|0	0|0	0|0	0|0	0|0	0|0	0|0	0|0	0|1	0|0	0|0	0|0	0|1	0|1	0|0	0|0	0|0	0|0	0|1	0|0	0|0	0|0	0|0	0|0	0|0	0|1	0|1	0|0	0|0	0|0	0|0	0|1	0|0	0|1	0|0	0|0	0|0	0|0	0|0	0|0	0|1	0|0	0|0	0|0	0|0
KB742619.1	3357459	C	T	1|1	0|0	0|0	0|0	0|0	0|1	0|1	0|0	0|1	0|0	0|1	0|0	0|1	0|0	0|1	0|1	0|1	0|0	0|0	0|1	0|1	0|1	0|1	0|0	0|1	0|0	0|1	0|0	0|0	1|1	1|1	0|0	0|1	0|0	0|0	0|1	0|0	0|0	0|1	0|0	0|0	0|0	0|0	0|1	0|0	0|0
KB742619.1	3357476	C	T	1|1	1|1	1|1	1|1	0|1	0|1	0|1	0|1	0|1	0|1	0|1	1|1	1|1	0|1	0|1	0|1	0|1	0|1	1|1	0|1	0|1	1|1	0|1	0|0	0|1	0|0	0|1	0|0	0|0	1|1	1|1	0|1	0|1	0|0	0|0	1|1	0|1	1|1	0|1	1|1	0|1	0|1	0|0	1|1	1|1	1|1
KB742619.1	3357511	A	AAAAATATATCAAAAT	0|1	0|0	0|0	0|0	0|0	0|1	0|1	0|0	0|1	0|0	0|1	0|0	0|1	0|0	0|1	0|1	0|1	0|0	0|0	0|1	0|1	0|1	0|1	0|0	0|1	0|0	0|1	0|0	0|0	1|1	1|1	0|0	0|1	0|0	0|0	1|1	0|0	0|0	0|1	0|0	0|0	0|0	0|0	0|1	0|0	0|0
KB742619.1	3357512	G	A	1|1	0|0	0|0	0|0	0|0	0|0	0|1	0|0	0|1	0|0	0|0	0|0	1|1	0|0	0|1	0|1	0|1	0|0	0|0	0|1	0|0	0|1	0|0	0|0	0|1	0|0	0|0	0|0	0|0	1|1	1|1	0|0	0|1	0|0	0|0	.|.	0|0	0|0	0|0	0|0	0|0	0|0	0|0	0|1	0|0	0|0
KB742619.1	3357514	T	A	0|1	0|0	0|0	0|0	0|0	0|0	0|1	0|0	0|1	0|0	0|0	0|0	0|1	0|0	0|1	0|1	0|1	0|0	0|0	0|1	0|0	0|1	0|0	0|0	0|1	0|0	0|0	0|0	0|0	1|1	1|1	0|0	0|1	0|0	0|0	.|.	0|0	0|0	0|0	0|0	0|0	0|0	0|0	0|1	0|0	0|0
KB742619.1	3357515	T	A	0|1	0|0	0|0	0|0	0|0	0|0	0|1	0|0	0|1	0|0	0|0	0|0	0|1	0|0	0|1	0|1	0|1	0|0	0|0	0|1	0|0	0|1	0|0	0|0	0|1	0|0	0|0	0|0	0|0	1|1	1|1	0|0	0|1	0|0	0|0	.|.	0|0	0|0	0|0	0|0	0|0	0|0	0|0	0|1	0|0	0|0
KB742619.1	3357517	T	A	0|1	0|0	0|0	0|0	0|0	0|0	0|1	0|0	0|1	0|0	0|0	0|0	0|1	0|0	0|1	0|1	0|1	0|0	0|0	0|1	0|0	0|1	0|0	0|0	0|1	0|0	0|0	0|0	0|0	1|1	1|1	0|0	0|1	0|0	0|0	.|.	0|0	0|0	0|0	0|0	0|0	0|0	0|0	0|1	0|0	0|0
KB742619.1	3357519	C	A	0|1	0|0	0|0	0|0	0|0	0|0	0|1	0|0	0|1	0|0	0|0	0|0	0|1	0|0	0|1	0|1	0|1	0|0	0|0	0|1	0|0	0|1	0|0	0|0	0|1	0|0	0|0	0|0	0|0	1|1	1|1	0|0	0|1	0|0	0|0	.|.	0|0	0|0	0|0	0|0	0|0	0|0	0|0	0|1	0|0	0|0
KB742619.1	3357520	G	C	0|1	0|0	0|0	0|0	0|0	0|0	0|1	0|0	0|1	0|0	0|0	0|0	0|1	0|0	0|1	0|1	0|1	0|0	0|0	0|1	0|0	0|1	0|0	0|0	0|1	0|0	0|0	0|0	0|0	1|1	1|1	0|0	0|1	0|0	0|0	.|.	0|0	0|0	0|0	0|0	0|0	0|0	0|0	0|1	0|0	0|0
KB742619.1	3357536	T	C	0|1	0|0	0|0	0|0	0|0	0|0	0|1	0|0	0|1	0|0	0|1	0|0	0|1	0|0	0|1	0|1	0|1	0|0	0|0	0|1	0|1	0|1	0|1	0|0	0|1	0|0	0|1	0|0	0|0	1|1	1|1	0|0	0|1	0|0	0|0	0|1	0|0	0|0	0|1	0|0	0|0	0|0	0|0	0|1	0|0	0|0
KB742619.1	3357543	G	T	0|1	0|0	0|0	0|0	0|0	0|0	0|1	0|0	0|1	0|0	0|1	0|0	0|1	0|0	0|1	0|1	0|1	0|0	0|0	0|1	0|1	0|1	0|1	0|0	0|1	0|0	0|1	0|0	0|0	1|1	1|1	0|0	0|1	0|0	0|0	0|1	0|0	0|0	0|1	0|0	0|0	0|0	0|0	0|1	0|0	0|0
KB742619.1	3357581	CT	C	0|0	0|0	0|0	0|0	0|0	0|0	0|0	0|0	0|0	0|1	0|0	0|0	0|0	0|1	0|1	0|0	0|0	0|0	0|0	0|1	0|0	0|0	0|0	0|0	0|0	0|0	0|1	0|1	0|0	0|0	0|0	0|0	0|1	0|0	0|0	0|0	0|0	0|0	0|0	0|0	0|0	0|1	0|0	0|0	0|0	0|0
KB742619.1	3357619	A	G	1|1	1|1	1|1	1|1	0|1	0|0	0|1	0|1	1|1	0|1	0|1	1|1	1|1	0|1	0|1	1|1	1|1	1|1	1|1	0|1	0|1	1|1	0|1	0|0	1|1	1|1	0|1	0|0	1|1	1|1	1|1	1|1	0|1	0|1	0|1	1|1	1|1	1|1	1|1	1|1	1|1	0|1	0|1	1|1	1|1	1|1
KB742619.1	3357628	C	T	0|1	0|0	0|0	0|0	0|0	0|0	0|1	0|0	0|1	0|0	0|1	0|0	0|1	0|0	0|1	0|1	0|1	0|0	0|0	0|1	0|1	0|1	0|1	0|0	0|0	0|0	0|1	0|0	0|0	1|1	1|1	0|0	0|1	0|0	0|0	0|1	0|0	0|0	0|1	0|0	0|0	0|0	0|0	0|1	0|0	0|0
KB742619.1	3357637	G	A	0|1	1|1	1|1	1|1	0|1	0|0	0|0	0|1	0|1	0|1	0|0	1|1	0|1	0|1	0|0	0|1	0|1	1|1	1|1	0|0	0|0	0|1	0|0	0|0	1|1	1|1	0|0	0|0	1|1	0|0	0|0	1|1	0|0	0|1	0|1	0|1	1|1	1|1	0|1	1|1	1|1	0|1	0|1	0|1	1|1	1|1
KB742619.1	3357658	A	G	0|1	1|1	1|1	1|1	0|1	1|1	0|1	1|1	0|1	0|1	0|0	1|1	0|1	0|1	0|0	0|1	0|1	1|1	1|1	0|0	0|0	1|1	0|0	0|0	1|1	1|1	0|0	0|0	1|1	0|0	0|0	1|1	0|0	0|1	0|1	0|1	1|1	1|1	1|1	1|1	1|1	0|1	0|1	0|1	1|1	1|1
KB742619.1	3357666	C	T	1|1	1|1	1|1	1|1	0|1	0|0	0|1	0|1	1|1	0|1	0|1	1|1	1|1	0|1	0|1	1|1	1|1	1|1	1|1	0|1	1|1	1|1	1|1	1|1	1|1	1|1	0|1	0|0	1|1	1|1	1|1	1|1	0|1	0|1	0|1	1|1	1|1	1|1	1|1	1|1	1|1	0|1	1|1	1|1	1|1	1|1
KB742619.1	3357697	G	A	1|1	1|1	1|1	1|1	0|1	0|0	0|1	0|1	1|1	0|1	0|1	1|1	1|1	0|1	0|1	1|1	1|1	1|1	1|1	0|1	0|1	1|1	0|1	0|0	1|1	1|1	0|1	0|0	1|1	1|1	1|1	1|1	0|1	0|1	0|1	1|1	1|1	1|1	1|1	1|1	1|1	0|1	0|1	1|1	1|1	1|1
KB742619.1	3357816	G	A	0|1	0|1	0|0	0|0	0|0	1|1	0|1	0|0	0|1	0|0	0|0	0|0	0|0	0|0	0|0	0|0	0|0	0|0	0|1	0|0	0|1	0|0	0|1	0|1	0|0	0|0	0|0	0|0	0|0	0|0	0|0	0|0	0|0	0|0	0|0	0|1	0|0	0|0	0|1	0|1	0|1	0|0	0|0	0|0	0|0	0|1
KB742619.1	3357821	A	G	0|0	0|1	0|0	0|1	0|1	0|0	0|0	0|0	0|0	0|0	0|0	0|0	0|1	0|0	0|0	0|1	0|0	0|0	0|1	0|0	0|1	0|1	0|0	0|0	0|0	0|0	0|0	0|0	0|1	0|1	0|0	0|0	0|0	0|0	0|0	0|0	0|0	0|1	0|0	0|1	0|0	0|0	0|0	0|1	0|1	0|1
KB742619.1	3357853	TTGTC	T	1|1	1|1	1|1	0|1	0|1	0|0	0|1	0|1	1|1	0|1	0|1	0|1	1|1	0|1	0|0	1|1	1|1	1|1	0|1	0|1	0|1	1|1	0|1	0|0	1|1	0|1	0|1	0|0	1|1	0|1	1|1	1|1	0|1	0|1	0|1	1|1	1|1	0|1	0|1	0|1	0|1	0|1	0|0	0|1	0|1	0|1
KB742619.1	3357855	G	A	1|1	1|1	1|1	1|1	0|1	0|0	0|1	0|1	1|1	0|1	0|0	1|1	1|1	0|1	0|1	1|1	1|1	1|1	1|1	0|1	0|1	1|1	0|1	0|0	1|1	1|1	0|1	0|0	1|1	1|1	1|1	1|1	0|0	0|1	0|1	1|1	1|1	1|1	1|1	1|1	1|1	0|1	1|1	1|1	1|1	1|1
KB742619.1	3357857	CTTTG	C	1|1	1|1	1|1	1|1	0|1	0|0	0|1	0|1	1|1	0|1	0|1	1|1	1|1	0|1	0|1	1|1	1|1	1|1	1|1	0|1	0|1	1|1	0|1	0|0	1|1	1|1	0|1	0|0	1|1	1|1	1|1	1|1	0|1	0|1	0|1	1|1	1|1	1|1	1|1	1|1	1|1	0|1	.|.	1|1	1|1	1|1
KB742619.1	3357871	A	G	1|1	1|1	1|1	1|1	0|1	0|1	0|1	0|1	1|1	0|1	0|1	1|1	1|1	0|1	0|1	1|1	1|1	1|1	1|1	0|1	0|1	1|1	0|1	0|0	1|1	1|1	0|1	0|0	1|1	1|1	1|1	1|1	0|0	0|1	0|1	1|1	1|1	1|1	1|1	1|1	1|1	0|1	.|.	1|1	1|1	1|1
KB742619.1	3357873	A	G	1|1	1|1	1|1	1|1	0|1	0|0	0|1	0|1	1|1	0|1	0|1	1|1	1|1	0|1	0|1	1|1	1|1	1|1	1|1	0|1	0|1	1|1	0|1	0|0	1|1	1|1	0|1	0|0	1|1	1|1	1|1	1|1	0|1	0|1	0|1	1|1	1|1	1|1	1|1	1|1	1|1	0|1	.|.	1|1	1|1	1|1
KB742619.1	3357897	A	C	1|1	1|1	1|1	1|1	0|1	0|1	0|1	0|1	1|1	0|1	0|1	1|1	1|1	0|1	0|1	1|1	1|1	1|1	1|1	0|1	0|1	1|1	0|1	0|0	1|1	1|1	0|1	0|0	1|1	1|1	1|1	1|1	0|1	0|1	0|1	1|1	1|1	1|1	1|1	1|1	1|1	0|1	0|0	1|1	1|1	1|1
KB742619.1	3357900	CTGCCT	C	0|0	0|0	0|0	0|0	0|0	0|0	0|0	0|0	0|0	0|0	0|0	0|0	0|0	0|0	0|1	0|1	0|1	0|0	0|0	0|1	0|1	0|1	0|1	0|0	0|0	0|0	0|1	0|0	0|0	0|0	1|1	0|0	0|0	0|0	0|0	0|1	0|0	0|0	0|1	0|0	0|0	0|0	0|0	0|1	0|0	0|0
KB742619.1	3357928	T	C	1|1	1|1	1|1	1|1	0|1	0|1	0|1	0|1	1|1	0|1	0|1	1|1	1|1	0|1	0|1	1|1	1|1	1|1	1|1	0|1	0|1	1|1	0|1	0|0	1|1	1|1	0|1	0|0	1|1	1|1	1|1	1|1	0|1	0|1	0|1	1|1	1|1	1|1	1|1	1|1	1|1	0|1	0|1	1|1	1|1	1|1
KB742619.1	3357952	A	C	1|1	1|1	1|1	0|1	0|1	0|1	0|1	0|1	1|1	0|1	0|1	1|1	1|1	0|1	0|0	1|1	1|1	1|1	1|1	0|1	0|1	1|1	0|1	0|0	1|1	1|1	0|1	0|0	1|1	1|1	1|1	1|1	0|1	0|1	0|1	1|1	1|1	1|1	1|1	1|1	1|1	0|1	0|1	1|1	1|1	1|1
KB742619.1	3358009	G	A	1|1	1|1	1|1	1|1	0|1	0|1	0|1	0|1	1|1	0|1	0|1	1|1	1|1	0|1	0|1	1|1	1|1	1|1	1|1	0|1	0|1	1|1	0|1	0|0	1|1	1|1	0|1	0|0	1|1	1|1	1|1	1|1	0|1	0|1	0|1	1|1	1|1	1|1	1|1	1|1	1|1	0|1	0|1	1|1	1|1	1|1
KB742619.1	3358043	G	A	0|1	1|1	1|1	1|1	0|1	0|0	0|0	0|1	0|1	0|1	0|0	1|1	0|1	0|1	0|0	0|1	0|1	0|1	1|1	0|0	0|0	0|1	0|0	0|0	1|1	1|1	0|0	0|0	1|1	0|0	0|0	1|1	0|0	0|1	0|1	0|1	1|1	1|1	0|1	1|1	1|1	0|1	0|1	0|1	1|1	1|1
KB742619.1	3358072	C	T	0|1	0|0	0|0	0|0	0|0	0|1	0|1	0|0	0|1	0|0	0|1	0|0	0|1	0|0	0|0	0|0	0|0	0|0	0|0	0|0	0|0	0|0	0|0	0|0	0|0	0|0	0|0	0|0	0|0	0|0	0|0	0|0	0|1	0|0	0|0	0|0	0|0	0|0	0|0	0|0	0|0	0|0	0|0	0|0	0|0	0|0
KB742619.1	3358078	C	A	0|1	0|0	0|0	0|0	0|0	0|1	0|1	0|0	0|1	0|0	0|1	0|0	0|1	0|0	0|1	0|1	0|1	0|1	0|0	0|1	0|0	0|1	1|1	0|0	0|0	0|0	0|1	0|0	0|0	1|1	1|1	0|0	0|1	0|0	0|0	0|1	0|0	0|0	0|1	0|0	0|0	0|0	0|0	0|1	0|0	0|0
KB742619.1	3358087	G	C	0|1	1|1	1|1	1|1	0|1	0|0	0|0	0|1	0|1	0|1	0|0	1|1	0|1	0|1	0|0	0|1	0|1	0|1	1|1	0|0	0|0	0|1	0|0	0|0	1|1	1|1	0|0	0|0	1|1	0|0	0|0	1|1	0|0	0|1	0|1	0|1	1|1	1|1	0|1	1|1	1|1	0|1	0|1	0|1	1|1	1|1
KB742619.1	3358091	A	G	0|1	1|1	1|1	1|1	0|1	0|0	0|0	0|1	0|1	0|1	0|0	1|1	0|1	0|1	0|0	0|1	0|1	0|1	1|1	0|0	0|0	0|1	0|0	0|0	1|1	1|1	0|0	0|0	1|1	0|0	0|0	1|1	0|0	0|1	0|1	0|1	1|1	1|1	0|1	1|1	1|1	0|1	0|1	0|1	1|1	1|1
KB742619.1	3358117	C	G	1|1	1|1	1|1	1|1	0|1	0|1	0|1	0|1	1|1	0|1	0|1	1|1	1|1	0|1	0|1	1|1	1|1	1|1	1|1	0|1	0|1	1|1	0|1	0|0	1|1	1|1	0|1	0|0	1|1	1|1	1|1	1|1	0|1	0|1	0|1	1|1	1|1	1|1	1|1	1|1	1|1	0|1	0|1	1|1	1|1	1|1
KB742619.1	3358118	A	G	1|1	1|1	1|1	1|1	0|1	0|1	0|1	0|1	1|1	0|1	0|1	1|1	1|1	0|1	0|1	1|1	1|1	1|1	1|1	0|1	0|1	1|1	0|1	0|0	1|1	1|1	0|1	0|0	1|1	1|1	1|1	1|1	0|1	0|1	0|1	1|1	1|1	1|1	1|1	1|1	1|1	0|1	0|1	1|1	1|1	1|1
KB742619.1	3358143	G	A	0|1	0|0	0|0	0|0	0|0	0|1	0|1	0|0	0|1	0|0	0|1	0|0	0|1	0|0	0|1	0|1	0|1	0|0	0|0	0|1	0|1	0|1	0|1	0|0	0|0	0|0	0|1	0|0	0|0	1|1	1|1	0|0	0|1	0|0	0|0	0|1	0|0	0|0	0|1	0|0	0|0	0|0	0|0	0|1	0|0	0|0
KB742619.1	3358152	C	T	0|1	0|0	0|0	0|0	0|0	0|1	0|1	0|0	0|1	0|0	0|1	0|0	0|1	0|0	0|1	0|1	0|1	0|0	0|0	0|1	0|1	0|1	0|1	0|0	0|0	0|0	0|1	0|0	0|0	1|1	1|1	0|0	0|1	0|0	0|0	0|1	0|0	0|0	0|1	0|0	0|0	0|0	0|0	0|1	0|0	0|0
KB742619.1	3358159	A	G	0|1	1|1	1|1	1|1	0|1	0|0	0|0	0|1	0|1	0|1	0|0	1|1	0|1	0|1	0|0	0|1	0|1	1|1	1|1	0|0	0|0	0|1	0|0	0|0	1|1	1|1	0|0	0|0	1|1	0|0	0|0	1|1	0|0	0|1	0|1	0|1	1|1	1|1	0|1	1|1	1|1	0|1	0|1	0|1	1|1	1|1
KB742619.1	3358195	A	G	0|0	0|0	0|0	0|0	0|0	0|0	0|0	0|0	0|0	0|0	0|0	0|0	0|0	0|0	0|1	0|1	0|1	0|0	0|0	0|1	0|1	0|1	0|1	0|0	0|0	0|0	0|1	0|0	0|0	0|0	1|1	0|0	0|0	0|0	0|0	0|1	0|0	0|0	0|1	0|0	0|0	0|0	0|0	0|1	0|0	0|0
KB742619.1	3358217	T	TG	0|0	0|0	0|0	0|0	0|0	0|0	0|0	0|0	0|0	0|0	0|0	0|0	0|0	0|0	0|0	0|0	0|0	0|0	0|0	0|0	0|0	0|0	0|0	0|0	0|0	0|0	0|0	0|0	0|0	0|0	0|0	0|0	0|0	0|0	0|0	0|0	0|0	0|0	0|0	0|0	0|0	0|0	0|0	0|0	0|1	0|0
KB742619.1	3358222	G	A	0|1	1|1	1|1	1|1	0|1	0|0	0|0	0|1	0|1	0|1	0|0	1|1	0|1	0|1	0|1	1|1	1|1	1|1	1|1	0|1	0|1	1|1	0|1	0|0	1|1	1|1	0|1	0|0	1|1	0|0	1|1	1|1	0|0	0|1	0|1	1|1	1|1	1|1	1|1	1|1	1|1	0|1	0|1	1|1	0|1	1|1
KB742619.1	3358246	C	A	0|1	0|0	0|0	0|0	0|0	0|1	0|1	0|0	0|1	0|0	0|1	0|0	0|1	0|0	0|1	0|1	0|1	0|0	0|0	0|1	0|1	0|1	0|1	0|0	0|0	0|0	0|1	0|0	0|0	1|1	1|1	0|0	0|1	0|0	0|0	0|1	0|0	0|0	0|1	0|0	0|0	0|0	0|0	0|1	0|0	0|0
KB742619.1	3358263	CTCA	C	0|0	0|0	0|0	0|0	0|0	0|0	0|0	0|0	0|0	0|1	0|0	0|0	0|0	0|1	1|1	0|0	0|0	0|0	0|0	0|1	0|0	0|0	0|0	0|0	0|0	0|0	1|1	0|1	0|0	0|0	0|0	0|0	0|1	0|0	0|1	0|0	0|0	0|0	0|0	0|0	0|0	0|1	0|0	0|0	0|0	0|0
KB742619.1	3358269	A	G	0|1	0|0	0|0	0|0	0|0	0|1	0|1	0|0	0|1	0|0	0|1	0|0	0|1	0|0	0|1	0|1	0|1	0|0	0|0	0|1	1|1	0|1	0|1	0|0	0|0	0|0	0|1	0|0	0|0	1|1	1|1	0|0	0|1	0|0	0|0	0|1	0|0	0|0	0|1	0|0	0|0	0|0	0|0	0|1	0|0	0|0
KB742619.1	3358279	T	C	0|1	0|0	0|0	0|0	0|0	0|1	0|1	0|0	1|1	0|0	0|1	0|0	0|0	0|0	0|1	0|1	0|1	0|0	0|0	0|1	1|1	0|1	0|1	0|0	0|0	0|0	0|0	0|0	0|0	1|1	1|1	0|0	0|1	0|0	0|0	0|1	0|0	0|0	0|1	0|0	0|0	0|0	0|0	0|1	0|0	0|0
KB742619.1	3358280	G	C	0|1	0|0	0|0	0|0	0|0	0|1	0|1	0|0	1|1	0|0	0|1	0|0	0|0	0|0	0|1	0|1	0|1	0|0	0|0	0|1	1|1	0|1	1|1	0|0	0|0	0|0	0|0	0|0	0|0	1|1	1|1	0|0	0|1	0|0	0|0	0|1	0|0	0|0	0|1	0|0	0|0	0|0	0|0	0|1	0|0	0|0
KB742619.1	3358284	C	T	0|1	0|0	0|0	0|0	0|0	0|1	0|1	0|0	0|1	0|1	0|1	0|0	0|0	0|1	1|1	0|1	0|1	0|0	0|0	1|1	1|1	0|1	0|1	0|0	0|0	0|0	1|1	0|1	0|0	1|1	1|1	0|0	1|1	0|0	0|1	0|1	0|0	0|0	0|1	0|0	0|0	0|1	0|0	0|1	0|0	0|0
KB742619.1	3358292	T	TG	0|1	0|0	0|0	0|0	0|0	0|1	0|1	0|0	0|1	0|0	0|1	0|0	0|0	0|0	0|1	0|1	0|1	0|0	0|0	0|1	1|1	0|1	0|1	0|0	0|0	0|0	0|0	0|0	0|0	1|1	1|1	0|0	0|1	0|0	0|0	0|1	0|0	0|0	0|1	0|0	0|0	0|0	0|0	0|1	0|0	0|0
KB742619.1	3358295	A	G	0|1	0|0	0|0	0|0	0|0	0|1	0|1	0|0	0|1	0|0	0|1	0|0	0|0	0|0	0|1	0|1	0|1	0|0	0|0	0|1	1|1	0|1	0|1	0|0	0|0	0|0	0|0	0|0	0|0	1|1	1|1	0|0	0|1	0|0	0|0	0|1	0|0	0|0	0|1	0|0	0|0	0|0	0|0	0|1	0|0	0|0
KB742619.1	3358297	C	T	0|1	0|0	0|0	0|0	0|0	0|1	0|1	0|0	0|1	0|0	0|1	0|0	0|0	0|0	0|1	0|1	0|1	0|0	0|0	0|1	1|1	0|1	0|1	0|0	0|0	0|0	0|0	0|0	0|0	1|1	1|1	0|0	0|1	0|0	0|0	0|1	0|0	0|0	0|1	0|0	0|0	0|0	0|0	0|1	0|0	0|0
KB742619.1	3358320	T	C	0|1	0|0	0|0	0|0	0|0	0|1	0|1	0|0	0|1	0|0	0|1	0|0	0|0	0|0	0|1	0|1	0|1	0|1	0|0	0|1	1|1	0|1	0|1	0|0	0|0	0|0	0|0	0|0	0|0	1|1	1|1	0|0	0|1	0|0	0|0	0|1	0|0	0|0	0|0	0|0	0|0	0|0	0|0	0|1	0|0	0|0
KB742619.1	3358329	C	T	0|1	0|0	0|0	0|0	0|0	0|1	0|1	0|0	0|1	0|0	0|1	0|0	0|0	0|0	0|1	0|1	0|1	0|1	0|0	0|1	0|1	0|1	0|1	0|0	0|0	0|0	0|0	0|0	0|0	1|1	1|1	0|0	0|1	0|0	0|0	0|1	0|0	0|0	0|0	0|0	0|0	0|0	0|0	0|1	0|0	0|0
KB742619.1	3358330	A	G	0|1	0|0	0|0	0|1	0|0	0|1	0|1	0|0	0|1	0|0	0|1	0|0	0|0	0|0	0|1	0|1	0|1	0|1	0|0	0|1	0|1	0|1	0|1	0|0	0|0	0|0	0|0	0|0	0|0	1|1	1|1	0|0	0|1	0|0	0|0	0|1	0|0	0|0	0|0	0|0	0|0	0|0	0|0	0|1	0|0	0|0
KB742619.1	3358335	C	T	0|1	0|0	0|0	0|0	0|0	0|1	0|1	0|0	.|.	0|0	0|1	0|0	0|0	0|0	0|1	0|1	0|1	0|1	0|0	0|1	0|1	0|1	0|1	0|0	0|0	0|0	0|0	0|0	0|0	1|1	1|1	0|0	0|1	0|0	0|0	0|1	0|0	0|0	0|0	0|0	0|0	0|0	0|0	0|1	0|0	0|0
KB742619.1	3358336	A	G	0|1	0|0	0|0	0|0	0|0	0|1	0|1	0|0	0|0	0|0	0|1	0|0	0|0	0|0	0|1	0|1	0|1	0|1	0|0	0|1	0|1	0|1	0|1	0|0	0|0	0|0	0|0	0|0	0|0	1|1	1|1	0|0	0|1	0|0	0|0	0|1	0|0	0|0	0|0	0|0	0|0	0|0	0|0	0|1	0|0	0|0
KB742619.1	3358337	G	A	0|1	0|0	0|0	0|0	0|0	0|1	0|1	0|0	0|0	0|0	0|1	0|0	0|0	0|0	0|1	0|1	0|1	0|1	0|0	0|1	0|1	0|1	0|1	0|0	0|0	0|0	0|0	0|0	0|0	1|1	1|1	0|0	0|1	0|0	0|0	0|1	0|0	0|0	0|0	0|0	0|0	0|0	0|0	0|1	0|0	0|0
KB742619.1	3358348	T	A	0|1	0|0	0|0	0|0	0|0	0|1	0|1	0|0	0|1	0|0	0|1	0|0	0|0	0|0	0|1	0|1	0|1	0|1	0|0	0|1	0|1	0|1	0|1	0|0	0|0	0|0	0|1	0|0	0|0	1|1	1|1	0|0	0|1	0|0	0|0	0|1	0|0	0|0	0|1	0|0	0|0	0|0	0|0	0|1	0|0	0|0
KB742619.1	3358355	A	G	0|1	1|1	1|1	1|1	0|1	0|0	0|0	0|1	0|1	1|1	0|0	1|1	1|1	1|1	0|1	0|1	0|1	0|1	1|1	0|1	0|0	0|1	0|0	0|0	1|1	1|1	0|1	0|1	1|1	0|0	0|0	1|1	0|1	0|1	1|1	0|1	1|1	1|1	0|1	1|1	1|1	1|1	0|1	0|1	0|1	1|1
KB742619.1	3358365	C	T	1|1	1|1	1|1	1|1	0|1	0|1	0|1	0|1	1|1	0|1	0|1	1|1	1|1	0|1	0|1	1|1	1|1	1|1	1|1	0|1	0|1	1|1	0|1	0|0	1|1	1|1	0|1	0|0	1|1	1|1	1|1	1|1	0|1	0|1	0|1	1|1	1|1	1|1	1|1	1|1	1|1	0|1	0|1	1|1	0|1	1|1
KB742619.1	3358372	C	T	0|1	0|0	0|0	0|0	0|0	0|1	0|1	0|0	0|1	0|0	0|1	0|0	0|0	0|0	0|1	0|1	0|1	0|1	0|0	0|1	0|1	0|1	0|1	0|0	0|0	0|0	0|1	0|0	0|0	1|1	1|1	0|0	0|1	0|0	0|0	0|1	0|0	0|0	0|1	0|0	0|0	0|0	0|0	0|1	0|0	0|0
KB742619.1	3358373	A	G	0|1	0|0	0|0	0|0	0|0	0|1	0|1	0|0	0|1	0|0	0|1	0|0	0|0	0|0	0|1	0|1	0|1	0|1	0|0	0|1	0|1	0|1	0|1	0|0	0|0	0|0	0|1	0|0	0|0	1|1	1|1	0|0	0|1	0|0	0|0	0|1	0|0	0|0	0|1	0|0	0|0	0|0	0|0	0|1	0|0	0|0
KB742619.1	3358377	A	C	0|1	0|0	0|0	0|0	0|0	0|1	0|1	0|0	0|1	0|0	0|1	0|0	0|0	0|0	0|1	0|1	0|1	0|1	0|0	0|1	0|1	0|1	1|1	0|0	0|0	0|0	0|1	0|0	0|0	1|1	1|1	0|0	0|1	0|0	0|0	0|1	0|0	0|0	0|1	0|0	0|0	0|0	0|0	0|1	0|0	0|0
KB742619.1	3358385	G	A	0|1	0|0	0|0	0|0	0|0	0|1	0|1	0|0	0|1	0|0	0|1	0|0	0|0	0|0	0|1	0|1	0|1	0|1	0|0	0|1	0|1	0|1	1|1	0|0	0|0	0|0	0|1	0|0	0|0	1|1	1|1	0|0	0|1	0|0	0|0	0|1	0|0	0|0	0|1	0|0	0|0	0|0	0|0	0|1	0|0	0|0
KB742619.1	3358388	A	G	0|1	0|0	0|0	0|0	0|0	0|1	0|1	0|0	0|1	0|0	0|1	0|0	0|0	0|0	0|1	0|1	0|1	0|1	0|0	0|1	0|1	0|1	1|1	0|0	0|0	0|0	0|1	0|0	0|0	1|1	1|1	0|0	0|1	0|0	0|0	0|1	0|0	0|0	0|1	0|0	0|0	0|0	0|0	0|1	0|0	0|0
KB742619.1	3358392	TG	T	0|0	0|0	0|0	0|0	0|0	0|0	0|0	0|0	0|0	0|1	0|0	0|0	0|0	0|1	0|1	0|0	0|0	0|0	0|0	0|1	0|1	0|0	0|0	0|0	0|0	0|0	0|1	0|1	0|0	0|0	0|0	0|0	0|1	0|0	0|1	0|0	0|0	0|0	0|0	0|0	0|0	0|1	0|1	0|0	0|0	0|0
KB742619.1	3358401	C	T	0|1	0|0	0|0	0|0	0|0	0|1	0|1	0|0	0|1	0|0	0|1	0|0	0|1	0|0	0|1	0|1	0|1	0|1	0|0	0|1	0|1	0|1	1|1	0|0	0|0	0|0	0|1	0|0	0|0	1|1	1|1	0|0	0|1	0|0	0|0	0|1	0|0	0|0	0|1	0|0	0|0	0|0	0|0	0|1	0|0	0|0
KB742619.1	3358410	T	C	0|1	0|0	0|0	0|0	0|0	0|1	0|1	0|0	0|1	0|0	0|1	0|0	0|1	0|0	0|1	0|1	0|1	0|1	0|0	0|1	0|1	0|1	0|1	0|0	0|0	0|0	0|1	0|0	0|0	1|1	1|1	0|0	0|1	0|0	0|0	0|1	0|0	0|0	0|1	0|0	0|0	0|0	0|0	0|1	0|0	0|0
KB742619.1	3358434	T	C	0|1	0|0	0|0	0|0	0|0	0|1	0|1	0|0	0|1	0|0	0|0	0|0	0|1	0|0	0|1	0|1	0|1	0|0	0|0	0|1	0|1	0|1	0|1	0|0	0|0	0|0	0|1	0|0	0|0	1|1	1|1	0|0	0|1	0|0	0|0	0|1	0|0	0|0	0|1	0|0	0|0	0|0	0|0	0|1	0|0	0|0
KB742619.1	3358494	A	G	0|0	0|0	0|0	0|0	0|0	0|0	0|0	0|0	0|0	0|0	0|0	0|0	0|0	0|0	0|1	0|1	0|1	0|0	0|0	0|1	0|1	0|1	0|1	0|0	0|0	0|0	0|1	0|0	0|0	1|1	1|1	0|0	0|0	0|0	0|0	0|1	0|0	0|0	0|1	0|0	0|0	0|0	0|0	0|1	0|0	0|0
KB742619.1	3358500	G	GT	0|1	1|1	1|1	1|1	0|1	0|0	0|0	0|1	0|1	0|1	0|0	1|1	0|1	0|1	0|0	0|1	0|1	1|1	1|1	0|0	0|0	0|1	0|0	0|0	1|1	1|1	0|0	0|0	1|1	0|0	0|0	1|1	0|0	0|1	0|1	0|1	1|1	1|1	0|1	1|1	1|1	0|1	0|1	0|1	0|1	1|1
KB742619.1	3358505	T	G	0|1	1|1	1|1	1|1	0|1	0|0	0|0	0|1	0|1	0|1	0|0	1|1	0|1	0|1	0|1	1|1	1|1	1|1	1|1	0|1	0|1	1|1	0|1	0|0	1|1	1|1	0|1	0|0	1|1	1|1	1|1	1|1	0|0	0|1	0|1	1|1	1|1	1|1	1|1	1|1	1|1	0|1	0|1	1|1	0|1	1|1
KB742619.1	3358512	C	A	0|1	1|1	1|1	1|1	0|1	0|0	0|0	0|1	0|1	0|1	0|0	1|1	0|1	0|1	0|1	1|1	1|1	1|1	1|1	0|1	0|1	1|1	0|1	0|0	1|1	1|1	0|1	0|0	1|1	1|1	1|1	1|1	0|0	0|1	0|1	1|1	1|1	1|1	1|1	1|1	1|1	0|1	0|1	1|1	0|1	1|1
KB742619.1	3358519	C	T	0|1	1|1	1|1	1|1	0|1	0|0	0|0	0|1	0|1	0|1	0|0	1|1	0|1	0|1	0|0	0|1	0|1	1|1	1|1	0|0	0|0	0|1	0|0	0|0	1|1	1|1	0|0	0|0	1|1	0|0	0|0	1|1	0|0	0|1	0|1	0|1	1|1	1|1	0|1	1|1	1|1	0|1	0|1	0|1	0|1	1|1
KB742619.1	3358535	A	C	0|1	1|1	1|1	1|1	0|1	0|0	0|0	0|1	0|1	0|1	0|0	1|1	0|1	0|1	0|0	0|1	0|1	1|1	1|1	0|0	0|0	0|1	0|0	0|0	1|1	1|1	0|0	0|0	1|1	0|0	0|0	1|1	0|0	0|1	0|1	0|1	1|1	1|1	0|1	1|1	1|1	0|1	0|1	0|1	0|1	1|1
KB742619.1	3358571	C	T	0|0	0|0	0|0	0|0	0|0	0|0	0|0	0|0	0|0	0|1	0|0	0|0	0|0	0|1	0|1	0|0	0|0	0|0	0|0	0|1	0|0	0|0	0|0	0|0	0|0	0|0	0|1	1|1	0|0	0|0	0|0	0|0	0|1	0|0	0|1	0|0	0|0	0|0	0|0	0|0	0|0	0|1	0|0	0|0	0|0	0|0
KB742619.1	3358572	G	A	0|1	0|0	0|0	0|0	0|0	0|1	0|1	0|0	0|1	0|0	0|1	0|0	0|1	0|0	0|1	0|1	0|1	0|0	0|0	0|1	0|1	0|1	0|1	0|0	0|0	0|0	0|1	0|0	0|0	1|1	1|1	0|0	0|1	0|0	0|0	0|1	0|0	0|0	0|1	0|0	0|0	0|0	0|0	0|1	0|0	0|0
KB742619.1	3358573	C	T	0|1	0|0	0|0	0|0	0|0	0|1	0|1	0|0	0|1	0|0	0|1	0|0	0|1	0|0	0|1	0|1	0|1	0|0	0|0	0|1	0|1	0|1	0|1	0|0	0|0	0|0	0|1	0|0	0|0	1|1	1|1	0|0	0|1	0|0	0|0	0|1	0|0	0|0	0|1	0|0	0|0	0|0	0|0	0|1	0|0	0|0
KB742619.1	3358585	C	G	0|1	0|0	0|0	0|0	0|0	0|1	0|1	0|0	0|1	0|0	0|1	0|0	0|1	0|0	0|1	0|1	0|1	0|0	0|0	0|1	0|1	0|1	0|1	0|0	0|0	0|0	0|1	0|0	0|0	1|1	1|1	0|0	0|1	0|0	0|0	0|1	0|0	0|0	0|1	0|0	0|0	0|0	0|0	0|1	0|0	0|0
KB742619.1	3358589	A	T	0|1	0|0	0|0	0|0	0|0	0|1	0|1	0|0	0|1	0|0	0|1	0|0	0|1	0|0	0|1	0|1	0|1	0|0	0|0	0|1	0|1	0|1	0|1	0|0	0|0	0|0	0|1	0|0	0|0	1|1	1|1	0|0	0|1	0|0	0|0	0|1	0|0	0|0	0|1	0|0	0|0	0|0	0|0	0|1	0|0	0|0
KB742619.1	3358598	C	T	0|1	0|0	0|0	0|0	0|0	0|1	0|1	0|0	0|1	0|0	0|1	0|0	0|1	0|0	0|1	0|1	0|1	0|0	0|0	0|1	0|1	0|1	0|1	0|0	0|0	0|0	0|1	0|0	0|0	1|1	1|1	0|0	0|1	0|0	0|0	0|1	0|0	0|0	0|1	0|0	0|0	0|0	0|0	0|1	0|0	0|0
KB742619.1	3358655	T	C	0|0	0|0	0|0	0|0	0|0	0|0	0|0	0|0	0|0	0|1	0|0	0|0	0|0	0|1	0|1	0|0	0|0	0|0	0|0	0|1	0|0	0|0	0|0	0|0	0|0	0|0	0|1	0|1	0|0	0|0	0|0	0|0	0|1	0|0	1|1	0|0	0|0	0|0	0|0	0|0	0|0	0|1	0|0	0|0	0|0	0|0
KB742619.1	3358691	G	A	0|1	1|1	1|1	1|1	0|1	0|0	0|0	0|1	0|1	0|1	0|0	1|1	0|1	0|1	0|0	0|1	0|1	1|1	1|1	0|0	0|0	0|1	0|0	0|0	1|1	1|1	0|0	0|0	1|1	0|0	0|0	1|1	0|0	0|1	0|0	0|1	1|1	1|1	0|1	1|1	1|1	0|1	0|1	0|1	0|1	1|1
KB742619.1	3358704	T	C	0|1	1|1	1|1	1|1	0|1	0|0	0|0	0|1	0|1	1|1	0|0	1|1	0|1	1|1	1|1	1|1	1|1	1|1	1|1	1|1	0|1	1|1	0|1	0|0	1|1	1|1	1|1	0|1	1|1	0|0	1|1	1|1	0|1	0|1	1|1	1|1	1|1	1|1	1|1	1|1	1|1	1|1	0|1	1|1	1|1	1|1
KB742619.1	3358772	A	G	0|0	0|0	0|0	0|0	0|0	0|0	0|0	0|0	0|0	0|0	0|0	0|0	0|0	0|0	0|1	0|1	0|0	0|0	0|0	0|0	0|0	0|0	0|0	0|0	0|0	0|0	0|0	0|0	0|1	0|0	0|0	0|0	0|0	0|1	0|0	0|1	0|1	0|0	0|1	0|0	0|0	0|0	0|0	0|0	0|0	0|1
KB742619.1	3358772	A	AAAGAAGG	0|1	1|1	1|1	1|1	0|1	0|0	0|0	0|1	0|1	1|1	0|0	1|1	0|1	1|1	1|1	1|1	1|1	1|1	1|1	1|1	0|1	1|1	0|1	0|0	1|1	1|1	1|1	0|1	1|1	0|0	1|1	1|1	0|1	0|1	1|1	1|1	1|1	.|.	1|1	1|1	1|1	1|1	0|1	1|1	1|1	1|1
KB742619.1	3358790	TAAAACCC	T	0|1	1|1	1|1	1|1	0|1	0|0	0|0	0|1	0|1	1|1	0|0	1|1	0|1	1|1	1|1	1|1	1|1	1|1	1|1	1|1	0|1	1|1	0|1	0|0	1|1	1|1	1|1	0|1	1|1	0|0	1|1	1|1	0|1	1|1	1|1	1|1	1|1	1|1	1|1	1|1	1|1	1|1	0|1	1|1	1|1	1|1
KB742619.1	3358936	C	T	0|0	1|1	1|1	1|1	0|1	0|0	0|0	0|1	0|0	0|1	0|0	1|1	0|1	0|1	0|1	0|0	0|0	0|1	1|1	0|0	0|0	0|1	0|0	0|0	0|1	0|0	0|0	0|0	0|0	0|0	0|0	0|1	0|0	0|0	0|0	0|1	0|1	1|1	0|0	1|1	0|1	1|1	0|0	0|1	0|1	1|1
KB742619.1	3358977	G	A	0|1	1|1	1|1	1|1	0|1	0|1	0|1	0|1	0|1	1|1	0|1	1|1	1|1	1|1	1|1	0|1	0|1	0|1	1|1	1|1	0|1	1|1	0|1	0|0	0|1	0|1	1|1	0|1	0|0	0|0	.|.	0|1	1|1	0|0	0|0	1|1	0|1	1|1	0|1	1|1	0|1	1|1	0|0	1|1	1|1	1|1
KB742619.1	3359016	T	C	0|1	0|0	0|0	0|0	0|0	0|0	0|0	0|0	0|1	0|0	0|0	0|0	0|0	0|0	0|0	0|1	0|1	0|1	0|0	0|0	0|0	0|0	0|0	0|0	0|1	0|1	0|0	0|0	1|1	0|0	0|0	0|1	0|0	0|1	1|1	0|0	1|1	0|0	0|1	0|0	0|1	0|0	0|1	0|0	0|0	0|0
KB742619.1	3359019	T	C	0|1	1|1	1|1	1|1	0|1	1|1	0|1	0|1	0|1	1|1	0|1	1|1	1|1	1|1	1|1	0|1	0|1	0|1	1|1	1|1	0|1	1|1	0|1	0|0	0|1	0|1	1|1	0|1	0|0	0|0	1|1	0|1	1|1	0|0	0|0	1|1	0|0	1|1	0|1	1|1	0|1	1|1	0|0	1|1	1|1	1|1
KB742619.1	3359055	G	A	0|1	0|0	0|0	0|0	0|0	0|1	0|1	0|0	0|1	0|0	0|1	0|0	0|1	0|0	0|0	0|0	0|0	0|0	0|0	0|0	0|0	0|0	0|0	0|0	0|0	0|1	0|0	0|0	0|0	0|0	0|0	0|0	0|1	0|0	0|0	0|0	0|0	0|0	0|0	0|0	0|0	0|0	0|0	0|0	0|0	0|0
KB742619.1	3359088	C	T	1|1	1|1	1|1	1|1	0|1	0|1	0|1	0|0	1|1	1|1	0|1	1|1	1|1	1|1	1|1	1|1	1|1	1|1	1|1	1|1	0|1	1|1	0|1	0|0	1|1	1|1	1|1	0|1	1|1	1|1	1|1	1|1	1|1	0|1	1|1	1|1	1|1	1|1	1|1	1|1	1|1	1|1	0|1	1|1	1|1	1|1
KB742619.1	3359117	T	C	1|1	1|1	1|1	1|1	0|1	0|1	0|1	0|0	1|1	1|1	0|1	1|1	1|1	1|1	1|1	1|1	1|1	1|1	1|1	1|1	0|1	1|1	0|1	0|0	1|1	1|1	1|1	0|1	1|1	1|1	1|1	1|1	1|1	0|1	1|1	1|1	1|1	1|1	1|1	1|1	1|1	1|1	0|1	1|1	1|1	1|1
KB742619.1	3359147	T	G	1|1	0|0	0|0	0|0	0|1	0|1	0|1	0|0	1|1	0|1	0|1	0|0	1|1	0|1	0|1	1|1	1|1	0|1	0|0	1|1	0|1	0|1	0|1	0|0	0|0	1|1	1|1	0|1	1|1	1|1	1|1	0|0	1|1	0|1	1|1	0|1	0|1	0|0	1|1	0|0	0|1	0|1	0|1	0|1	0|1	0|0
KB742619.1	3359158	C	T	0|1	1|1	1|1	1|1	0|1	0|0	0|0	0|0	0|1	1|1	0|0	1|1	0|0	1|1	1|1	1|1	1|1	1|1	1|1	1|1	0|1	1|1	0|1	0|0	1|1	0|1	1|1	0|1	1|1	0|0	1|1	1|1	0|1	0|1	1|1	1|1	1|1	1|1	1|1	1|1	1|1	1|1	0|1	1|1	1|1	1|1
KB742619.1	3359169	A	G	0|1	1|1	1|1	1|1	0|1	0|0	0|0	0|1	0|1	1|1	0|0	1|1	0|1	1|1	1|1	1|1	1|1	1|1	1|1	1|1	0|1	1|1	0|1	0|0	1|1	0|1	1|1	0|1	1|1	0|0	1|1	1|1	0|1	0|1	1|1	1|1	1|1	1|1	1|1	1|1	1|1	1|1	0|1	1|1	1|1	1|1
KB742619.1	3359195	T	C	1|1	1|1	1|1	1|1	0|1	0|1	0|1	0|1	1|1	1|1	0|1	1|1	1|1	1|1	1|1	1|1	1|1	1|1	1|1	1|1	0|1	1|1	0|1	0|0	1|1	1|1	1|1	0|1	1|1	0|0	1|1	1|1	1|1	0|1	1|1	1|1	1|1	1|1	1|1	1|1	1|1	1|1	0|1	1|1	1|1	1|1
KB742619.1	3359204	GA	G	0|0	0|0	0|0	0|0	0|0	0|0	0|0	0|0	0|0	0|0	0|0	0|0	0|0	0|0	0|0	0|0	0|0	0|0	0|0	0|0	0|0	0|0	0|0	0|0	0|0	0|0	0|0	0|0	0|0	1|1	0|0	0|0	0|0	0|0	0|0	0|0	0|0	0|0	0|0	0|0	0|0	0|0	0|0	0|0	0|0	0|0
KB742619.1	3359215	C	T	0|1	0|0	0|0	0|0	0|1	0|0	0|0	0|0	0|1	0|0	0|0	0|0	0|0	0|0	0|0	0|1	0|1	0|1	0|0	0|0	0|0	0|0	0|0	0|0	0|1	0|1	0|0	0|0	1|1	0|0	0|0	0|1	0|0	0|1	0|1	0|0	0|1	0|0	0|1	0|0	0|1	0|0	0|1	0|0	0|0	0|0
KB742619.1	3359251	C	T	0|0	1|1	1|1	1|1	0|1	0|0	0|0	0|1	0|0	0|1	0|0	1|1	0|1	0|1	0|1	0|0	0|0	0|1	1|1	0|0	0|0	0|1	0|0	0|0	0|1	0|0	0|0	0|0	0|0	0|0	0|0	0|1	0|0	0|0	0|0	0|1	0|1	1|1	0|0	1|1	0|1	0|1	0|0	0|1	0|1	1|1
KB742619.1	3359251	C	CA	1|1	1|1	1|1	1|1	0|1	0|0	0|1	1|1	1|1	1|1	0|0	1|1	1|1	1|1	0|0	0|1	0|1	1|1	1|1	1|1	0|0	0|0	0|0	0|0	1|1	1|1	0|0	0|0	1|1	0|0	0|0	1|1	1|1	1|1	1|1	0|0	1|1	1|1	0|1	1|1	1|1	1|1	0|1	0|0	1|1	1|1
KB742619.1	3359258	A	AAG	0|1	1|1	1|1	1|1	0|1	0|1	0|1	0|1	0|1	1|1	0|1	1|1	1|1	1|1	0|1	0|0	0|0	0|1	1|1	1|1	0|0	1|1	0|0	0|0	0|1	0|1	0|1	0|1	0|0	0|0	0|0	1|1	1|1	0|0	0|1	0|1	0|1	1|1	0|0	1|1	0|1	1|1	0|0	0|1	1|1	1|1
KB742619.1	3359260	A	C	0|1	1|1	1|1	0|1	0|1	0|1	0|1	0|1	0|1	0|1	0|1	1|1	1|1	1|1	0|1	0|1	0|0	0|1	0|1	0|1	0|0	0|1	0|0	0|0	0|1	0|1	0|1	0|1	0|1	0|0	0|0	0|1	1|1	0|0	0|1	0|1	0|1	1|1	0|0	1|1	0|1	1|1	0|0	0|1	1|1	1|1
KB742619.1	3359260	A	AGAC	0|1	1|1	1|1	1|1	0|1	0|1	0|1	0|1	0|1	1|1	0|1	1|1	1|1	1|1	1|1	0|1	0|1	0|1	1|1	1|1	0|1	1|1	0|1	0|0	0|1	0|1	1|1	0|1	0|0	0|0	1|1	0|1	1|1	0|0	0|1	1|1	0|1	1|1	0|1	1|1	0|1	1|1	0|0	1|1	1|1	1|1
KB742619.1	3359315	A	G	1|1	1|1	1|1	1|1	0|1	0|1	0|1	0|1	1|1	1|1	0|1	1|1	1|1	1|1	1|1	1|1	1|1	1|1	1|1	1|1	0|1	1|1	0|1	0|0	1|1	1|1	1|1	0|1	1|1	0|1	1|1	1|1	1|1	1|1	1|1	1|1	1|1	1|1	1|1	1|1	1|1	1|1	0|1	1|1	1|1	1|1
KB742619.1	3359342	TAATG	T	0|0	0|0	0|0	0|0	0|0	0|0	0|0	0|0	0|0	0|0	0|0	0|0	0|0	0|0	0|0	0|0	0|0	0|0	0|0	0|0	0|1	0|0	0|1	0|0	0|0	0|0	0|0	0|0	0|0	0|1	0|0	0|0	0|0	0|0	0|0	0|0	0|0	0|0	0|0	0|0	0|0	0|0	0|1	0|0	0|0	0|0
KB742619.1	3359388	TAC	T	0|1	0|0	0|0	0|0	0|0	0|0	0|0	0|0	0|1	0|0	0|0	0|0	0|0	0|0	0|0	0|1	0|1	0|1	0|0	0|0	0|0	0|0	0|0	0|0	0|1	1|1	0|0	0|0	1|1	0|0	0|0	0|1	0|0	1|1	0|1	0|0	0|0	0|0	0|1	0|0	0|1	0|0	0|1	0|0	0|0	0|0
KB742619.1	3359391	C	G	0|1	0|0	0|0	0|0	0|0	0|0	0|0	0|0	0|1	0|0	0|0	0|0	0|0	0|0	0|0	0|1	0|1	0|1	0|0	0|0	0|0	0|0	0|0	0|0	0|1	1|1	0|0	0|0	1|1	0|0	0|0	0|1	0|0	1|1	0|1	0|0	0|0	0|0	0|1	0|0	0|1	0|0	0|1	0|0	0|0	0|0
KB742619.1	3359392	C	T	0|1	0|0	0|0	0|0	0|0	0|0	0|0	0|0	0|1	0|0	0|0	0|0	0|0	0|0	0|0	0|1	0|1	0|1	0|0	0|0	0|0	0|0	0|0	0|0	0|1	1|1	0|0	0|0	1|1	0|0	0|0	0|1	0|0	1|1	0|1	0|0	0|0	0|0	0|1	0|0	0|1	0|0	0|1	0|0	0|0	0|0
KB742619.1	3359417	G	A	0|1	0|0	0|0	0|0	0|0	0|0	0|0	0|0	0|1	0|0	0|0	0|0	0|0	0|0	0|0	0|1	0|1	0|1	0|0	0|0	0|0	0|0	0|0	0|0	0|1	1|1	0|0	0|0	1|1	0|0	0|0	0|1	0|0	1|1	0|1	0|0	0|0	0|0	0|1	0|0	0|1	0|0	0|1	0|0	0|0	0|0
KB742619.1	3359438	CAGGATTTTCTAGTTATCT	C	0|0	0|0	0|0	0|0	0|0	0|0	0|0	0|0	0|0	0|1	0|0	0|0	0|0	0|1	0|1	0|0	0|0	0|0	0|0	0|1	0|0	0|0	0|0	0|0	0|0	0|0	0|1	0|1	0|0	0|0	0|0	0|0	0|1	0|0	0|1	0|0	0|0	0|0	0|0	0|0	0|0	0|1	0|0	0|0	0|0	0|0
KB742619.1	3359460	T	A	0|0	0|0	0|0	0|0	0|0	0|0	0|0	0|0	0|0	0|1	0|0	0|0	0|0	0|1	0|1	0|0	0|0	0|0	0|0	0|1	0|0	0|0	0|0	0|0	0|0	0|0	0|1	1|1	0|0	0|0	0|0	0|0	0|1	0|0	0|1	0|0	0|0	0|0	0|0	0|0	0|0	0|1	0|0	0|0	0|0	0|0
KB742619.1	3359463	T	A	0|0	0|0	0|0	0|0	0|0	0|0	0|0	0|0	0|0	0|1	0|0	0|0	0|0	0|1	0|1	0|0	0|0	0|0	0|0	0|1	0|0	0|0	0|0	0|0	0|0	0|0	0|1	1|1	0|0	0|0	0|0	0|0	0|1	0|0	0|1	0|0	0|0	0|0	0|0	0|0	0|0	0|1	0|0	0|0	0|0	0|0
KB742619.1	3359467	A	G	0|1	0|0	0|0	0|0	0|0	0|0	0|0	0|0	0|1	0|0	0|0	0|0	0|0	0|0	0|0	0|1	0|1	0|1	0|0	0|0	0|0	0|0	0|0	0|0	0|1	1|1	0|0	0|0	1|1	0|0	0|0	0|1	0|0	0|1	0|1	0|0	0|1	0|0	0|1	0|0	0|1	0|0	0|1	0|0	0|0	0|0
KB742619.1	3359472	A	C	0|0	1|1	1|1	1|1	0|1	0|0	0|0	0|1	0|0	1|1	0|0	1|1	1|1	1|1	0|1	0|0	0|0	0|1	1|1	0|1	0|0	0|1	0|0	0|0	0|1	0|0	0|1	1|1	0|0	1|1	0|0	0|1	0|1	0|0	0|1	0|1	0|1	1|1	0|0	1|1	0|1	1|1	0|0	0|1	0|1	1|1
KB742619.1	3359478	A	C	0|1	0|0	0|0	0|0	0|0	0|1	0|1	0|0	0|1	0|0	0|1	0|0	0|0	0|0	0|1	0|1	0|1	0|0	0|0	0|1	0|1	0|1	0|1	0|0	0|0	0|0	0|1	0|0	0|0	0|0	1|1	0|0	0|1	0|0	0|0	0|1	0|0	0|0	0|1	0|0	0|0	0|0	0|0	0|1	0|1	0|0
KB742619.1	3359496	T	C	0|1	0|0	0|0	0|0	0|0	0|0	0|0	0|0	0|1	0|0	0|0	0|0	0|0	0|0	0|0	0|1	0|1	0|1	0|0	0|0	0|0	0|0	0|0	0|0	0|1	1|1	0|0	0|0	1|1	0|0	0|0	0|1	0|0	0|1	0|1	0|0	0|1	0|0	0|1	0|0	0|1	0|0	0|1	0|0	0|0	0|0
KB742619.1	3359497	G	A	0|1	0|0	0|0	0|0	0|0	0|0	0|0	0|0	0|1	0|0	0|0	0|0	0|0	0|0	0|0	0|1	0|1	0|1	0|0	0|0	0|0	0|0	0|0	0|0	0|1	1|1	0|0	0|0	1|1	0|0	0|0	0|1	0|0	0|1	0|1	0|0	0|1	0|0	0|1	0|0	0|1	0|0	0|1	0|0	0|0	0|0
KB742619.1	3359505	T	G	0|0	0|0	0|0	0|0	0|0	0|0	0|0	0|0	0|0	0|1	0|0	0|0	0|0	0|1	0|1	0|0	0|0	0|0	0|0	0|1	0|0	0|0	0|0	0|0	0|0	0|0	0|1	0|1	0|0	0|0	0|0	0|0	0|1	0|0	0|1	0|0	0|0	0|0	0|0	0|0	0|0	0|1	0|0	0|0	0|0	0|0
KB742619.1	3359546	A	T	0|1	0|0	0|0	0|0	0|0	0|0	0|0	0|0	0|1	0|0	0|0	0|0	0|0	0|0	0|0	0|1	0|1	0|1	0|0	0|0	0|0	0|0	0|0	0|0	0|1	1|1	0|0	0|0	0|1	0|0	0|0	1|1	0|0	0|1	0|1	0|0	0|1	0|0	0|1	0|0	0|1	0|0	0|1	0|0	0|0	0|0
KB742619.1	3359564	G	T	0|0	0|0	0|0	0|0	0|0	0|0	0|0	0|0	0|0	0|1	0|0	0|0	0|0	0|1	0|1	0|0	0|0	0|0	0|1	0|1	0|0	0|0	0|0	0|0	0|0	0|0	1|1	0|1	0|0	0|0	0|0	0|0	0|1	0|0	0|1	0|0	0|0	0|0	0|0	0|0	0|0	0|1	0|0	0|0	0|0	0|0
KB742619.1	3359596	T	A	1|1	1|1	1|1	1|1	0|1	0|1	0|1	0|1	1|1	1|1	0|1	1|1	1|1	1|1	1|1	1|1	1|1	1|1	1|1	1|1	0|1	1|1	0|1	0|0	1|1	1|1	1|1	0|1	1|1	0|1	1|1	1|1	1|1	0|1	1|1	1|1	1|1	1|1	1|1	1|1	1|1	1|1	0|1	1|1	1|1	1|1
KB742619.1	3359606	A	T	0|1	0|0	0|0	0|0	0|0	0|1	0|1	0|0	0|1	0|0	0|1	0|0	0|1	0|0	0|1	0|1	0|1	0|0	0|0	0|1	0|1	0|1	0|1	0|0	0|0	0|0	0|1	0|0	0|0	0|0	1|1	0|0	0|1	0|0	0|0	0|1	0|0	0|0	0|1	0|0	0|0	0|0	0|0	0|1	0|1	0|0
KB742619.1	3359623	C	T	0|1	0|0	0|0	0|0	0|1	0|0	0|0	0|0	0|1	0|0	0|0	0|0	0|0	0|0	0|0	0|1	0|1	0|1	0|0	0|0	0|0	0|0	0|0	0|0	1|1	1|1	0|0	0|0	1|1	0|0	0|0	0|1	0|0	0|1	0|1	0|0	0|1	0|0	0|1	0|0	0|1	0|0	0|1	0|0	0|0	0|0
KB742619.1	3359627	T	G	0|1	0|0	0|0	0|0	0|0	0|0	0|0	0|0	0|1	0|0	0|0	0|0	0|0	0|0	0|0	0|1	0|1	0|1	0|0	0|0	0|0	0|0	0|0	0|0	0|1	1|1	0|0	0|0	1|1	0|0	0|0	0|1	0|0	0|1	0|1	0|0	0|1	0|0	0|1	0|0	0|1	0|0	0|1	0|0	0|0	0|0
KB742619.1	3359628	C	A	0|1	0|0	0|0	0|0	0|0	0|0	0|0	0|0	0|1	0|0	0|0	0|0	0|0	0|0	0|0	0|1	0|1	0|1	0|0	0|0	0|0	0|0	0|0	0|0	0|1	1|1	0|0	0|0	1|1	0|0	0|0	0|1	0|0	0|1	0|1	0|0	0|1	0|0	0|1	0|0	0|1	0|0	0|1	0|0	0|0	0|0
KB742619.1	3359659	T	A	0|1	0|0	0|0	0|0	0|0	0|0	0|0	0|0	0|1	0|0	0|0	0|0	0|0	0|0	0|0	0|1	0|1	0|1	0|0	0|0	0|0	0|0	0|0	0|0	1|1	1|1	0|0	0|0	1|1	0|0	0|0	0|1	0|0	0|1	0|1	0|0	0|1	0|0	0|1	0|0	0|1	0|0	0|1	0|0	0|0	0|0
KB742619.1	3359681	A	T	1|1	1|1	1|1	1|1	0|1	0|1	0|1	0|1	1|1	1|1	0|1	1|1	1|1	1|1	1|1	1|1	1|1	1|1	1|1	1|1	1|1	1|1	1|1	0|1	1|1	1|1	1|1	0|1	1|1	1|1	1|1	1|1	1|1	0|0	1|1	1|1	1|1	1|1	1|1	1|1	1|1	1|1	1|1	1|1	1|1	1|1
KB742619.1	3359728	A	G	0|1	1|1	1|1	1|1	0|1	0|1	0|1	0|1	0|1	1|1	0|1	1|1	1|1	1|1	1|1	0|1	0|1	0|1	1|1	1|1	0|1	1|1	0|1	0|0	0|1	0|0	1|1	0|1	0|0	1|1	1|1	0|1	1|1	0|0	0|1	1|1	0|1	1|1	0|1	1|1	0|1	1|1	0|0	1|1	1|1	1|1
KB742619.1	3359845	A	G	1|1	0|0	0|0	0|0	0|0	0|1	0|1	0|0	1|1	0|0	0|1	0|0	0|1	0|0	0|0	0|1	0|1	0|1	0|0	0|0	0|0	0|0	0|0	0|0	0|1	1|1	0|0	0|0	1|1	0|0	0|0	0|1	0|1	0|1	0|1	0|0	0|1	0|0	0|1	0|0	0|1	0|0	0|1	0|0	0|0	0|0
KB742619.1	3359848	G	C	0|0	0|0	0|0	0|0	0|0	0|0	0|0	0|0	0|0	0|1	0|0	0|0	0|0	0|1	0|1	0|0	0|0	0|0	0|0	0|1	0|0	0|0	0|0	0|0	0|0	0|0	0|1	0|1	0|0	0|0	0|0	0|0	0|1	0|0	0|1	0|0	0|0	0|0	0|0	0|0	0|0	0|1	0|0	0|0	0|0	0|0
KB742619.1	3359866	G	A	0|0	1|1	1|1	1|1	0|1	0|0	0|0	0|1	0|0	0|1	0|0	1|1	0|1	0|1	0|0	0|0	0|0	0|1	1|1	0|0	0|0	0|1	0|0	0|0	0|1	0|0	0|0	0|0	0|0	0|0	0|0	0|1	0|0	0|0	0|0	0|1	0|1	1|1	0|0	1|1	0|1	0|1	0|0	0|1	0|1	1|1
KB742619.1	3359873	T	C	0|0	1|1	1|1	1|1	0|1	0|0	0|0	0|1	0|0	1|1	0|0	1|1	0|1	1|1	1|1	0|1	0|1	0|1	1|1	1|1	0|1	1|1	0|1	0|0	0|1	0|0	1|1	0|1	0|0	0|0	1|1	0|1	0|1	0|0	0|1	1|1	0|1	1|1	0|1	1|1	0|1	1|1	0|0	1|1	1|1	1|1
KB742619.1	3359879	A	G	1|1	0|0	0|0	0|0	0|0	0|1	0|1	0|0	1|1	0|0	0|1	0|0	0|1	0|0	0|0	0|1	0|1	0|1	0|0	0|0	0|0	0|0	0|0	0|0	0|1	1|1	0|0	0|0	1|1	0|0	0|0	0|1	0|1	0|1	0|1	0|0	0|1	0|0	0|1	0|0	0|1	0|0	0|1	0|0	0|0	0|0
KB742619.1	3359890	T	C	1|1	0|0	0|0	0|0	0|0	0|1	0|1	0|0	1|1	0|0	0|1	0|0	0|1	0|0	0|0	0|1	0|1	0|1	0|0	0|0	0|0	0|0	0|0	0|0	0|1	1|1	0|0	0|0	1|1	0|0	0|0	0|1	0|1	0|1	0|1	0|0	0|1	0|0	0|1	0|0	0|1	0|0	0|1	0|0	0|0	0|0
KB742619.1	3359899	G	A	1|1	1|1	1|1	1|1	0|1	0|1	0|1	0|1	1|1	1|1	0|1	1|1	1|1	1|1	1|1	1|1	1|1	1|1	1|1	1|1	0|1	1|1	0|1	0|0	1|1	1|1	1|1	0|1	1|1	1|1	1|1	1|1	1|1	0|1	1|1	1|1	1|1	1|1	1|1	1|1	1|1	1|1	0|1	1|1	1|1	1|1
KB742619.1	3359901	T	C	0|0	0|0	0|0	0|0	0|0	0|0	0|0	0|0	0|0	0|0	0|0	0|0	0|0	0|0	0|1	0|1	0|1	0|0	0|0	0|1	0|1	0|0	0|1	0|0	0|0	0|0	0|1	0|0	0|0	0|0	1|1	0|0	0|0	0|0	0|0	0|1	0|0	0|0	0|1	0|0	0|0	0|0	0|0	0|1	0|0	0|0
KB742619.1	3359926	A	G	0|0	1|1	1|1	1|1	0|1	0|0	0|0	0|1	0|0	0|1	0|0	1|1	0|1	0|1	0|0	0|0	0|0	0|1	1|1	0|0	0|0	1|1	0|0	0|0	0|1	0|0	0|0	0|0	0|0	0|0	0|0	0|1	0|0	0|0	0|0	0|1	0|1	1|1	0|0	1|1	0|1	0|1	0|0	0|1	0|1	1|1
KB742619.1	3359927	C	T	1|1	1|1	1|1	1|1	0|1	0|1	0|1	0|1	1|1	0|1	0|1	1|1	1|1	0|1	0|0	0|1	0|1	1|1	1|1	0|0	0|0	1|1	0|0	0|0	1|1	1|1	0|0	0|0	1|1	0|0	0|0	1|1	0|1	0|1	0|1	0|1	1|1	1|1	0|1	1|1	1|1	0|1	0|1	0|1	0|1	1|1
KB742619.1	3359955	G	A	1|1	0|0	0|0	0|0	0|0	0|1	0|1	0|0	1|1	0|0	0|1	0|0	0|1	0|0	0|0	0|1	0|1	0|1	0|0	0|0	0|0	0|0	0|0	0|0	0|1	1|1	0|0	0|0	1|1	1|1	0|0	0|1	0|1	0|1	0|1	0|0	0|1	0|0	0|1	0|0	0|1	0|0	0|1	0|0	0|0	0|0
KB742619.1	3359966	T	C	0|0	0|0	0|0	0|0	0|0	0|0	0|0	0|0	0|0	0|1	0|0	0|0	0|0	0|1	1|1	0|1	0|1	0|0	0|0	1|1	0|1	0|1	0|1	0|0	0|0	0|0	1|1	0|1	0|0	0|0	1|1	0|0	0|1	0|0	0|1	0|1	0|0	0|0	0|1	0|0	0|0	0|1	0|0	0|1	0|1	0|0
KB742619.1	3359975	T	A	0|0	0|0	0|0	0|0	0|0	0|0	0|0	0|0	0|0	0|1	0|0	0|0	0|0	0|1	0|1	0|0	0|0	0|0	0|0	0|1	0|0	0|0	0|0	0|0	0|0	0|0	0|1	0|1	0|0	0|0	0|0	0|0	0|1	0|0	0|1	0|0	0|0	0|0	0|0	0|0	0|0	0|1	0|0	0|0	0|0	0|0
KB742619.1	3360033	G	A	1|1	1|1	1|1	1|1	0|1	0|1	0|1	0|1	1|1	1|1	0|1	1|1	1|1	1|1	1|1	1|1	1|1	1|1	1|1	1|1	1|1	1|1	1|1	0|1	1|1	1|1	1|1	0|1	1|1	1|1	1|1	1|1	1|1	0|1	1|1	1|1	1|1	1|1	1|1	1|1	1|1	1|1	1|1	1|1	1|1	1|1
KB742619.1	3360039	C	T	0|0	1|1	1|1	1|1	0|1	0|0	0|0	0|1	0|0	0|1	0|0	1|1	0|1	0|1	0|0	0|0	0|0	0|1	1|1	0|0	0|0	0|1	0|0	0|0	0|1	0|0	0|0	0|0	0|0	1|1	0|0	0|1	0|0	0|0	0|0	0|1	0|1	1|1	0|0	1|1	0|1	0|1	0|0	0|1	0|1	1|1
KB742619.1	3360039	C	CGCAAAGTA	1|1	0|0	0|0	0|0	0|0	0|1	0|1	0|0	1|1	0|0	0|0	0|0	0|1	0|0	0|0	0|1	0|1	0|1	0|0	0|0	0|0	0|0	0|0	0|0	0|1	1|1	0|0	0|0	1|1	0|0	0|0	0|1	0|1	0|1	0|1	0|0	0|1	0|0	0|1	0|0	0|1	0|0	0|1	0|0	0|0	0|0
KB742619.1	3360054	GC	G	0|0	0|0	0|0	0|0	0|0	0|0	0|0	0|0	0|0	0|0	0|0	0|0	0|0	0|0	0|0	0|0	0|0	0|0	0|0	0|0	0|0	0|0	0|0	0|0	0|0	0|0	0|0	0|0	0|0	1|1	0|0	0|0	0|0	0|0	0|0	0|0	0|0	0|0	0|0	0|0	0|0	0|0	0|0	0|0	0|0	0|0
KB742619.1	3360086	T	C	0|0	1|1	1|1	1|1	0|1	0|0	0|0	0|1	0|0	1|1	0|0	1|1	0|1	1|1	1|1	0|1	0|1	0|1	1|1	1|1	1|1	1|1	1|1	0|0	0|1	0|0	1|1	0|1	0|0	0|0	1|1	0|1	0|1	0|0	0|1	1|1	0|1	1|1	0|1	1|1	0|1	1|1	0|1	1|1	1|1	1|1
KB742619.1	3360122	G	A	1|1	1|1	1|1	1|1	0|1	0|1	0|1	0|1	1|1	1|1	0|1	1|1	1|1	1|1	0|1	0|1	0|1	1|1	1|1	0|1	0|0	0|1	0|0	0|0	1|1	1|1	0|1	0|1	1|1	0|0	0|0	1|1	1|1	0|1	1|1	0|1	1|1	1|1	0|1	1|1	1|1	1|1	0|1	0|1	0|1	1|1
KB742619.1	3360140	T	C	0|0	0|0	0|0	0|0	0|0	0|0	0|0	0|0	0|0	0|0	0|0	0|0	0|0	0|0	0|1	0|1	0|1	0|0	0|0	0|1	0|1	0|1	0|1	0|0	0|0	0|0	0|1	0|0	0|0	1|1	1|1	0|0	0|0	0|0	0|0	0|1	0|0	0|0	0|1	0|0	0|0	0|0	0|0	0|1	0|0	0|0
KB742619.1	3360204	T	C	1|1	1|1	1|1	1|1	0|1	0|1	0|1	0|1	1|1	1|1	0|0	1|1	1|1	1|1	1|1	1|1	1|1	1|1	1|1	1|1	0|1	1|1	0|1	0|0	1|1	1|1	1|1	0|1	1|1	1|1	1|1	1|1	1|1	1|1	1|1	1|1	1|1	1|1	1|1	1|1	1|1	1|1	0|1	1|1	1|1	1|1
KB742619.1	3360242	G	A	1|1	1|1	1|1	1|1	0|1	0|1	0|1	0|1	1|1	1|1	0|1	1|1	1|1	1|1	1|1	1|1	1|1	1|1	1|1	1|1	0|1	1|1	0|1	0|0	1|1	1|1	1|1	0|1	1|1	1|1	1|1	1|1	1|1	1|1	1|1	1|1	1|1	1|1	1|1	1|1	1|1	1|1	0|1	1|1	1|1	1|1
KB742619.1	3360254	G	T	1|1	0|0	0|0	0|0	0|0	0|1	0|1	0|0	1|1	0|0	0|1	0|0	0|1	0|0	0|0	0|1	0|1	0|1	0|0	0|0	0|0	0|0	0|0	0|0	0|1	1|1	0|0	0|0	1|1	0|0	0|0	0|1	0|1	0|1	0|1	0|0	0|1	0|0	0|1	0|0	0|1	0|0	0|1	0|0	0|0	0|0
KB742619.1	3360335	C	T	0|0	0|0	0|0	0|0	0|0	0|0	0|0	0|0	0|0	0|1	0|0	0|0	0|0	0|1	0|1	0|0	0|0	0|0	0|0	0|1	0|0	0|0	0|0	0|0	0|0	0|0	1|1	1|1	0|0	0|0	0|0	0|0	0|1	0|0	0|1	0|0	0|0	0|0	0|0	0|0	0|0	0|1	0|0	0|0	0|1	0|0
KB742619.1	3360348	A	G	0|0	1|1	1|1	1|1	0|1	0|0	0|0	0|1	0|0	1|1	0|0	1|1	0|1	1|1	1|1	0|1	0|1	0|1	1|1	1|1	0|1	1|1	0|1	0|0	0|1	0|0	1|1	0|1	0|0	1|1	1|1	0|1	0|1	0|0	0|1	1|1	0|1	1|1	0|1	1|1	0|0	1|1	0|0	1|1	1|1	1|1
KB742619.1	3360419	G	A	0|0	0|0	0|0	0|0	0|0	0|0	0|0	0|0	0|0	0|1	0|0	0|0	0|0	0|1	0|0	0|0	0|0	0|0	0|0	0|1	0|0	0|0	0|0	0|0	0|0	0|0	1|1	0|1	0|0	0|0	0|0	0|0	0|1	0|0	0|1	0|0	0|0	0|0	0|0	0|0	0|0	0|1	0|0	0|0	0|0	0|0
KB742619.1	3360430	C	T	1|1	0|0	0|0	0|0	0|0	0|1	0|1	0|0	1|1	0|0	0|1	0|0	0|1	0|0	0|0	0|1	0|1	0|1	0|0	0|0	0|0	0|0	0|0	0|0	0|1	1|1	0|0	0|0	1|1	0|0	0|0	0|1	0|1	0|1	0|1	0|0	0|1	0|0	0|1	0|0	0|1	0|0	0|1	0|0	0|0	0|0
KB742619.1	3360437	AAGTT	A	1|1	1|1	1|1	1|1	0|1	0|1	0|1	0|1	1|1	1|1	0|1	1|1	1|1	1|1	.|.	1|1	1|1	1|1	1|1	1|1	0|0	1|1	0|1	0|0	1|1	1|1	1|1	0|1	1|1	1|1	1|1	1|1	1|1	0|1	1|1	1|1	1|1	1|1	1|1	1|1	1|1	1|1	0|1	1|1	1|1	1|1
KB742619.1	3360442	A	C	1|1	1|1	1|1	1|1	0|1	0|1	0|1	0|1	1|1	1|1	0|1	1|1	1|1	0|1	.|.	1|1	1|1	1|1	1|1	1|1	0|0	1|1	0|1	0|0	1|1	0|1	1|1	0|1	1|1	1|1	1|1	1|1	1|1	0|1	1|1	1|1	1|1	1|1	1|1	1|1	1|1	1|1	0|1	1|1	1|1	1|1
KB742619.1	3360448	A	AAG	1|1	1|1	1|1	1|1	0|1	0|1	0|1	0|1	1|1	1|1	0|1	1|1	1|1	1|1	.|.	1|1	1|1	1|1	1|1	1|1	0|0	1|1	0|1	0|0	1|1	1|1	1|1	0|1	1|1	1|1	1|1	1|1	1|1	0|1	1|1	1|1	1|1	1|1	1|1	1|1	1|1	1|1	0|1	1|1	1|1	1|1
KB742619.1	3360449	G	A	1|1	1|1	1|1	1|1	0|1	0|1	0|1	0|1	1|1	1|1	0|1	1|1	1|1	1|1	.|.	1|1	1|1	1|1	1|1	1|1	0|0	1|1	0|1	0|0	1|1	0|1	1|1	0|1	1|1	1|1	1|1	1|1	1|1	0|1	1|1	1|1	1|1	1|1	1|1	1|1	1|1	1|1	0|1	1|1	1|1	1|1
KB742619.1	3360468	A	T	0|0	0|0	0|0	0|0	0|0	0|0	0|0	0|0	0|0	0|0	0|0	0|0	0|0	0|0	1|1	0|1	0|1	0|0	0|0	0|1	0|0	0|1	0|1	0|0	0|0	0|0	0|1	0|0	0|0	0|0	1|1	0|0	0|0	0|0	0|0	0|1	0|0	0|0	0|1	0|0	0|0	0|0	0|0	0|1	0|1	0|0
KB742619.1	3360487	T	C	0|0	0|0	0|0	0|0	0|0	0|0	0|0	0|0	0|0	0|1	0|0	0|0	0|0	0|1	0|1	0|0	0|0	0|0	0|0	0|1	0|0	0|0	0|0	0|0	0|0	0|0	0|1	0|1	0|0	0|0	0|0	0|0	0|1	0|0	0|1	0|0	0|0	0|0	0|0	0|0	0|0	0|1	0|0	0|0	0|0	0|0
KB742619.1	3360500	A	T	0|0	0|0	0|0	0|0	0|0	0|0	0|0	0|0	0|0	0|0	0|0	0|0	0|0	0|0	0|1	0|1	0|1	0|0	0|0	0|1	0|0	0|1	0|1	0|0	0|0	0|0	0|1	0|0	0|0	0|0	1|1	0|0	0|0	0|0	0|0	0|1	0|0	0|0	0|1	0|0	0|0	0|0	0|0	0|1	0|0	0|0
KB742619.1	3360503	G	C	1|1	1|1	1|1	1|1	0|1	0|1	0|1	0|1	1|1	1|1	0|1	1|1	1|1	1|1	1|1	1|1	1|1	1|1	1|1	1|1	0|0	1|1	0|0	0|0	1|1	1|1	1|1	0|1	1|1	1|1	1|1	1|1	1|1	0|1	1|1	1|1	1|1	1|1	1|1	1|1	1|1	1|1	0|1	1|1	1|1	1|1
KB742619.1	3360521	AT	A	0|0	0|0	0|0	0|0	0|0	0|0	0|0	0|0	0|0	0|0	0|0	0|0	0|0	0|0	0|0	0|0	0|0	0|0	0|0	0|0	0|0	0|0	0|0	0|1	0|0	0|0	0|0	0|0	0|0	0|0	0|0	0|0	0|0	0|0	0|0	0|0	0|0	0|0	0|0	0|0	0|0	0|0	0|0	0|0	0|0	0|0
KB742619.1	3360537	T	A	1|1	0|0	0|0	0|0	0|0	0|1	0|1	0|0	1|1	0|0	0|1	0|0	0|1	0|0	0|0	0|1	0|1	0|1	0|0	0|0	0|0	0|0	0|0	0|0	0|1	1|1	0|0	0|0	1|1	0|0	0|0	0|1	0|1	0|1	0|1	0|0	0|1	0|0	0|1	0|0	0|1	0|0	0|1	0|0	0|0	0|0
KB742619.1	3360572	G	C	0|0	1|1	1|1	1|1	0|1	0|0	0|0	0|1	0|0	0|1	0|0	1|1	0|1	0|1	0|0	0|0	0|0	0|1	1|1	0|0	0|0	0|1	0|0	0|0	0|1	0|0	0|0	0|0	0|0	0|0	0|0	0|1	0|0	0|0	0|0	0|1	0|1	1|1	0|0	1|1	0|1	0|1	0|0	0|1	0|1	1|1
KB742619.1	3360665	G	A	0|0	0|0	0|0	0|0	0|0	0|0	0|0	0|0	0|0	0|0	0|0	0|0	0|0	0|0	0|1	0|1	0|1	0|0	0|0	0|1	0|1	0|1	0|1	0|0	0|0	0|0	1|1	0|0	0|0	0|0	1|1	0|0	0|0	0|0	0|0	0|1	0|0	0|0	0|1	0|0	0|0	0|0	0|0	0|1	0|1	0|0
KB742619.1	3360666	C	T	0|0	1|1	1|1	1|1	0|1	0|0	0|0	0|1	0|0	0|1	0|0	1|1	0|1	0|1	0|0	0|0	0|0	0|1	1|1	0|0	0|0	0|1	0|0	0|0	0|1	0|0	0|0	0|0	0|0	0|0	0|0	0|1	0|0	0|0	0|0	0|1	0|1	1|1	0|0	1|1	0|1	0|1	0|0	0|1	0|1	1|1
KB742619.1	3360670	C	T	0|0	1|1	1|1	1|1	0|1	0|0	0|0	0|1	0|0	0|1	0|0	1|1	0|1	0|1	0|1	0|1	0|1	0|1	1|1	0|1	0|1	1|1	0|1	0|0	0|1	0|0	1|1	0|0	0|0	0|0	1|1	0|1	0|0	0|0	0|0	1|1	0|1	1|1	0|1	1|1	0|1	0|1	0|0	1|1	1|1	1|1
KB742619.1	3360678	G	C	1|1	1|1	1|1	1|1	0|1	0|1	0|1	0|1	1|1	1|1	0|1	1|1	1|1	1|1	1|1	1|1	1|1	1|1	1|1	1|1	0|1	1|1	0|1	0|1	1|1	1|1	1|1	0|1	1|1	1|1	1|1	1|1	1|1	0|1	1|1	1|1	1|1	1|1	1|1	1|1	1|1	1|1	0|1	1|1	1|1	1|1
KB742619.1	3360686	G	A	0|0	0|0	0|0	0|0	0|0	0|0	0|0	0|0	0|0	0|1	0|0	0|0	0|0	0|1	0|1	0|0	0|0	0|0	0|0	0|1	0|0	0|0	0|0	0|0	0|0	0|0	0|1	0|1	0|0	0|0	0|0	0|0	0|1	0|0	0|1	0|0	0|0	0|0	0|0	0|0	0|0	0|1	0|0	0|0	0|0	0|0
KB742619.1	3360693	T	C	0|0	0|0	0|0	0|0	0|0	0|0	0|0	0|0	0|0	0|1	0|0	0|0	0|0	0|1	0|1	0|0	0|0	0|0	0|0	0|1	0|0	0|0	0|0	0|1	0|0	0|0	0|1	0|1	0|0	0|0	0|0	0|0	0|1	0|0	0|1	0|0	0|0	0|0	0|0	0|0	0|0	0|1	0|0	0|0	0|0	0|0
KB742619.1	3360730	C	T	0|0	0|0	0|0	0|0	0|0	0|0	0|0	0|0	0|0	0|1	0|0	0|0	0|0	0|1	0|1	0|0	0|0	0|0	0|0	0|1	0|0	0|0	0|0	0|1	0|0	0|0	0|1	0|1	0|0	0|0	0|0	0|0	1|1	0|0	0|1	0|0	0|0	0|0	0|0	0|0	0|0	0|1	0|0	0|0	0|0	0|0
KB742619.1	3360754	C	T	1|1	1|1	1|1	1|1	0|1	0|1	0|1	0|1	1|1	1|1	0|1	1|1	1|1	1|1	1|1	1|1	1|1	1|1	1|1	1|1	0|1	1|1	0|1	0|1	1|1	1|1	1|1	0|1	1|1	0|0	1|1	1|1	1|1	0|1	1|1	1|1	1|1	1|1	1|1	1|1	1|1	1|1	0|1	1|1	1|1	1|1
KB742619.1	3360767	A	G	0|0	0|0	0|0	0|0	0|0	0|0	0|0	0|0	0|0	0|0	0|0	0|0	0|0	0|0	0|1	0|1	0|1	0|0	0|0	0|1	0|1	0|1	0|1	0|0	0|0	0|0	0|1	0|0	0|0	0|0	1|1	0|0	0|0	0|0	0|0	0|1	0|0	0|0	0|1	0|0	0|0	0|0	0|0	0|1	0|0	0|0
KB742619.1	3360796	C	T	0|1	0|0	0|0	0|0	0|0	0|0	0|0	0|0	0|1	0|0	0|0	0|0	0|0	0|0	0|1	1|1	1|1	0|1	0|0	0|1	0|1	0|1	0|1	0|0	0|1	1|1	0|1	0|0	1|1	0|0	1|1	0|1	0|0	0|1	0|1	0|1	0|1	0|0	1|1	0|0	0|1	0|0	0|1	0|1	0|0	0|0
KB742619.1	3360816	T	C	0|0	0|0	0|0	0|0	0|0	0|0	0|0	0|0	0|0	0|0	0|0	0|0	0|0	0|0	0|1	0|1	0|1	0|0	0|0	0|1	0|1	0|1	0|1	0|0	0|0	0|0	0|1	0|0	0|0	0|0	1|1	0|0	0|0	0|0	0|0	0|1	0|0	0|0	0|1	0|0	0|0	0|0	0|0	0|1	0|0	0|0
KB742619.1	3360841	T	C	0|0	0|0	0|0	0|0	0|0	0|0	0|0	0|0	0|0	0|0	0|0	0|0	0|0	0|0	0|1	0|1	0|1	0|0	0|0	0|1	0|1	0|1	0|1	0|0	0|0	0|0	0|1	0|0	0|0	0|0	1|1	0|0	0|0	0|0	0|0	0|1	0|0	0|0	0|1	0|0	0|0	0|0	0|0	0|1	0|0	0|0
KB742619.1	3360849	T	G	0|1	1|1	1|1	1|1	0|1	0|0	0|0	0|1	0|1	1|1	0|0	1|1	0|1	1|1	1|1	1|1	1|1	1|1	1|1	1|1	0|1	1|1	0|1	0|1	1|1	1|1	1|1	0|1	1|1	0|0	1|1	1|1	0|1	0|1	1|1	1|1	1|1	1|1	1|1	1|1	1|1	1|1	0|1	1|1	1|1	1|1
KB742619.1	3360852	C	G	0|0	0|0	0|0	0|0	0|0	0|0	0|0	0|0	0|0	0|0	0|0	0|0	0|0	0|0	0|1	0|1	0|1	0|0	0|0	0|1	0|1	0|1	0|1	0|0	0|0	0|0	0|1	0|0	0|0	0|0	1|1	0|0	0|0	0|0	0|0	0|1	0|0	0|0	0|1	0|0	0|0	0|0	0|0	0|1	0|1	0|0
KB742619.1	3360865	C	CA	0|0	0|0	0|0	0|0	0|0	0|0	0|0	0|0	0|0	0|0	0|0	0|0	0|0	0|0	0|1	0|1	0|1	0|0	0|0	0|1	0|1	0|1	0|1	0|0	0|0	0|0	0|1	0|0	0|0	0|0	1|1	0|0	0|0	0|0	0|0	0|1	0|0	0|0	0|1	0|0	0|0	0|0	0|0	0|1	0|1	0|0
KB742619.1	3360872	C	T	0|0	0|0	0|0	0|0	0|0	0|0	0|0	0|0	0|0	0|0	0|0	0|0	0|0	0|0	0|1	0|1	0|1	0|0	0|0	0|1	0|1	0|1	0|1	0|0	0|0	0|0	0|1	0|0	0|0	0|0	1|1	0|0	0|0	0|0	0|0	0|1	0|0	0|0	0|1	0|0	0|0	0|0	0|0	0|1	0|0	0|0
KB742619.1	3360873	C	T	0|0	0|0	0|0	0|0	0|0	0|0	0|0	0|0	0|0	0|0	0|0	0|0	0|0	0|0	0|1	0|1	0|1	0|0	0|0	0|1	0|1	0|1	0|1	0|0	0|0	0|0	0|1	0|0	0|0	0|0	1|1	0|0	0|0	0|0	0|0	0|1	0|0	0|0	0|1	0|0	0|0	0|0	0|0	0|1	0|1	0|0
KB742619.1	3360876	C	T	0|0	0|0	0|0	0|0	0|0	0|0	0|0	0|0	0|0	0|0	0|0	0|0	0|0	0|0	0|1	0|1	0|1	0|0	0|0	0|1	0|1	0|1	0|1	0|0	0|0	0|0	0|1	0|0	0|0	0|0	1|1	0|0	0|0	0|0	0|0	0|1	0|0	0|0	0|1	0|0	0|0	0|0	0|0	0|1	0|1	0|0
KB742619.1	3360882	A	G	0|1	0|0	0|0	0|0	0|0	0|0	0|0	0|0	0|1	0|0	0|0	0|0	0|0	0|0	0|0	0|1	0|1	0|1	0|0	0|0	0|0	0|0	0|0	0|0	0|0	1|1	0|0	0|0	1|1	0|0	0|0	0|1	0|0	0|1	0|1	0|0	0|1	0|0	0|1	0|0	0|1	0|0	0|1	0|0	0|0	0|0
KB742619.1	3360890	T	C	0|1	0|0	0|0	0|0	0|0	0|0	0|0	0|0	0|1	0|1	0|0	0|0	0|0	0|1	1|1	1|1	1|1	0|1	0|0	1|1	0|1	0|1	0|1	0|1	0|0	1|1	1|1	0|1	1|1	0|0	1|1	0|1	0|1	0|1	1|1	0|1	0|1	0|0	1|1	0|0	0|1	0|1	0|1	0|1	0|1	0|0
KB742619.1	3360891	G	A	0|1	0|0	0|0	0|0	0|0	0|0	0|0	0|0	0|1	0|0	0|0	0|0	0|1	0|0	0|0	0|1	0|1	0|1	0|0	0|0	0|0	0|0	0|0	0|0	0|0	1|1	0|0	0|0	1|1	0|0	0|0	0|1	0|0	0|1	0|1	0|0	0|1	0|0	0|1	0|0	0|1	0|0	0|1	0|0	0|0	0|0
KB742619.1	3360896	G	GAC	0|0	0|1	0|0	0|1	0|0	0|0	0|0	0|0	0|0	0|1	0|0	0|0	0|0	0|1	1|1	0|1	0|1	0|0	0|0	1|1	0|1	0|1	0|1	0|1	0|0	0|0	1|1	0|0	0|0	0|0	1|1	0|0	0|1	0|0	0|1	0|1	0|0	0|0	0|1	0|1	0|0	0|1	0|0	0|1	0|1	0|0
KB742619.1	3360899	G	A	0|0	0|0	0|0	0|0	0|0	0|0	0|0	0|0	0|0	0|1	0|0	0|0	0|0	0|1	1|1	0|1	0|1	0|0	0|0	1|1	0|1	0|1	0|1	0|1	0|0	0|0	1|1	0|0	0|0	0|0	1|1	0|0	0|1	0|0	0|1	0|1	0|0	0|0	0|1	0|0	0|0	0|1	0|0	0|1	0|1	0|0
KB742619.1	3360908	A	AT	0|1	0|0	0|0	0|0	0|0	0|1	0|1	0|0	0|1	0|0	0|1	0|0	0|1	0|0	0|0	0|0	0|0	0|0	0|0	0|0	0|0	0|0	0|0	0|0	0|0	0|0	0|0	0|0	0|0	0|0	0|0	0|0	0|1	0|0	0|0	0|0	0|0	0|0	0|0	0|0	0|0	0|0	0|0	0|0	0|0	0|0
KB742619.1	3360919	C	T	0|0	1|1	1|1	1|1	0|1	0|0	0|0	0|1	0|0	0|1	0|0	1|1	0|1	0|1	0|0	0|0	0|0	0|1	1|1	0|0	0|0	0|1	0|0	0|0	0|1	0|0	0|0	0|0	0|0	0|0	0|0	0|1	0|0	0|0	0|0	0|1	0|1	1|1	0|0	1|1	0|1	0|1	0|0	0|1	0|1	1|1
KB742619.1	3360938	C	T	0|1	0|0	0|0	0|0	0|0	0|0	0|0	0|0	0|1	0|0	0|0	0|0	0|0	0|0	0|0	0|1	0|1	0|1	0|0	0|0	0|0	0|0	0|0	0|0	0|1	1|1	0|0	0|0	1|1	0|0	0|0	0|1	0|0	0|1	0|1	0|0	0|1	0|0	0|1	0|0	0|1	0|0	0|1	0|0	0|0	0|0
KB742619.1	3360946	A	T	0|0	0|0	0|0	0|0	0|0	0|0	0|0	0|0	0|0	0|1	0|0	0|0	0|0	0|0	0|1	0|0	0|0	0|0	0|0	0|1	0|0	0|0	0|0	0|1	0|0	0|0	0|1	0|1	0|0	0|0	0|0	0|0	0|1	0|0	0|1	0|0	0|0	0|0	0|0	0|0	0|0	0|1	0|0	0|0	0|0	0|0
KB742619.1	3360947	C	T	0|0	1|1	1|1	1|1	0|1	0|0	0|0	0|1	0|0	1|1	0|0	1|1	0|1	1|1	1|1	0|1	0|1	0|1	1|1	1|1	0|1	1|1	0|1	0|1	0|1	0|0	1|1	0|1	0|0	0|0	1|1	0|1	0|1	0|0	0|1	1|1	0|1	1|1	0|1	1|1	0|1	1|1	0|0	1|1	1|1	1|1
KB742619.1	3360983	T	C	0|0	0|0	0|0	0|0	0|0	0|0	0|0	0|0	0|0	0|1	0|0	0|0	0|0	0|0	0|1	0|0	0|0	0|0	0|0	0|1	0|0	0|0	0|0	0|0	0|0	0|0	0|1	0|1	0|0	0|0	0|0	0|0	0|1	0|0	0|1	0|0	0|0	0|0	0|0	0|0	0|0	0|1	0|0	0|0	0|0	0|0
KB742619.1	3360986	C	T	1|1	1|1	1|1	1|1	0|1	0|1	0|1	0|1	1|1	1|1	0|1	1|1	1|1	1|1	1|1	1|1	1|1	1|1	1|1	1|1	1|1	1|1	1|1	0|1	1|1	1|1	1|1	0|1	1|1	1|1	1|1	1|1	1|1	0|1	1|1	1|1	1|1	1|1	1|1	1|1	1|1	1|1	1|1	1|1	1|1	1|1
KB742619.1	3360990	CCTT	C	0|0	0|0	0|0	0|0	0|0	0|0	0|0	0|0	0|0	0|0	0|0	0|0	0|0	0|0	0|0	0|0	0|0	0|0	0|0	0|0	0|1	0|0	0|1	0|0	0|0	0|0	0|0	0|0	0|0	0|0	0|0	0|0	0|0	0|0	0|0	0|0	0|0	0|0	0|0	0|0	0|0	0|0	0|1	0|0	0|0	0|0
KB742619.1	3360993	T	C	1|1	0|0	0|0	0|0	0|0	0|1	0|1	0|0	0|1	0|0	0|1	0|0	0|1	0|0	0|0	0|0	0|0	0|0	0|0	0|0	0|0	0|0	0|0	0|0	0|0	0|0	0|0	0|0	0|0	0|0	0|0	0|0	0|1	0|0	0|0	0|0	0|0	0|0	0|0	0|0	0|0	0|0	0|0	0|0	0|0	0|0
KB742619.1	3360997	T	TC	0|0	0|0	0|0	0|0	0|0	0|0	0|0	0|0	0|0	0|0	0|0	0|0	0|0	0|0	0|1	0|1	0|1	0|0	0|0	0|1	0|1	0|1	0|1	0|0	0|0	0|0	0|1	0|0	0|0	0|0	1|1	0|0	0|0	0|0	0|0	0|1	0|0	0|0	0|1	0|0	0|0	0|0	0|0	0|1	0|1	0|0
KB742619.1	3361005	A	G	0|0	1|1	1|1	1|1	0|1	0|0	0|0	0|1	0|0	0|1	0|0	1|1	0|1	0|1	0|0	0|0	0|0	0|1	1|1	0|0	0|0	0|1	0|0	0|0	0|1	0|0	0|0	0|0	0|0	0|0	0|0	0|1	0|0	0|0	0|0	0|1	0|1	1|1	0|0	1|1	0|1	0|1	0|0	0|1	0|1	1|1
KB742619.1	3361006	C	A	1|1	1|1	1|1	1|1	0|1	0|1	0|1	0|1	1|1	1|1	0|1	1|1	1|1	1|1	1|1	1|1	1|1	1|1	1|1	1|1	1|1	1|1	1|1	0|1	1|1	1|1	1|1	0|1	1|1	1|1	1|1	1|1	1|1	0|1	1|1	1|1	1|1	1|1	1|1	1|1	1|1	1|1	1|1	1|1	1|1	1|1
KB742619.1	3361008	C	A	1|1	1|1	1|1	1|1	0|1	0|1	0|1	0|1	1|1	1|1	0|1	1|1	1|1	1|1	1|1	1|1	1|1	1|1	1|1	1|1	1|1	1|1	1|1	0|1	1|1	1|1	1|1	0|1	1|1	1|1	1|1	1|1	1|1	0|1	1|1	1|1	1|1	1|1	1|1	1|1	1|1	1|1	1|1	1|1	1|1	1|1
KB742619.1	3361009	G	T	0|0	0|0	0|0	0|0	0|0	0|0	0|0	0|0	0|0	0|1	0|0	0|0	0|0	0|1	0|1	0|0	0|0	0|0	0|0	0|1	0|0	0|0	0|0	0|0	0|0	0|0	0|1	0|1	0|0	0|0	0|0	0|0	0|1	0|0	0|1	0|0	0|0	0|0	0|0	0|0	0|0	0|1	0|0	0|0	0|0	0|0
KB742619.1	3361056	T	C	0|1	0|0	0|0	0|0	0|0	0|1	0|1	0|0	0|1	0|0	0|1	0|0	0|1	0|0	0|0	0|0	0|0	0|0	0|0	0|0	0|1	0|0	1|1	0|0	0|0	0|0	0|0	0|0	0|0	1|1	0|0	0|0	0|1	0|0	0|0	0|0	0|0	0|0	0|0	0|0	0|0	0|0	0|1	0|0	0|0	0|0
KB742619.1	3361063	C	T	0|1	0|0	0|0	0|0	0|0	0|0	0|0	0|0	0|1	0|0	0|0	0|0	0|0	0|0	0|1	1|1	1|1	0|1	0|0	0|1	0|1	0|1	0|0	0|0	0|1	1|1	0|1	0|0	1|1	0|0	1|1	0|1	0|0	0|1	0|1	0|1	0|1	0|0	1|1	0|0	0|1	0|0	0|1	0|1	0|1	0|0
KB742619.1	3361064	G	A	0|1	0|0	0|0	0|0	0|0	0|1	0|1	0|0	0|1	0|0	0|1	0|0	0|1	0|0	0|0	0|0	0|0	0|0	0|0	0|0	0|1	0|0	1|1	0|0	0|0	0|0	0|0	0|0	0|0	1|1	0|0	0|0	0|1	0|0	0|0	0|0	0|0	0|0	0|0	0|0	0|0	0|0	0|1	0|0	0|0	0|0
KB742619.1	3361078	C	T	0|0	0|0	0|0	0|0	0|0	0|0	0|0	0|0	0|0	0|1	0|0	0|0	0|0	0|1	0|1	0|0	0|0	0|0	0|0	0|1	0|0	0|0	0|0	0|0	0|0	0|0	0|1	0|1	0|0	0|0	0|0	0|0	0|1	0|0	0|1	0|0	0|0	0|0	0|0	0|0	0|0	0|1	0|0	0|0	0|0	0|0
KB742619.1	3361079	A	G	0|1	1|1	1|1	1|1	0|1	0|0	0|0	1|1	0|1	1|1	0|0	1|1	0|1	1|1	1|1	1|1	1|1	1|1	1|1	1|1	0|1	1|1	0|1	0|0	1|1	1|1	1|1	0|1	1|1	0|0	1|1	1|1	0|1	0|1	1|1	1|1	1|1	1|1	1|1	1|1	1|1	1|1	0|1	1|1	1|1	1|1
KB742619.1	3361104	A	T	0|0	0|0	0|0	0|0	0|0	0|0	0|0	0|0	0|0	0|0	0|0	0|0	0|0	0|0	0|1	0|1	0|1	0|0	0|0	0|1	0|1	0|0	0|1	0|0	0|0	0|0	0|1	0|0	0|0	0|0	1|1	0|0	0|0	0|0	0|0	0|1	0|0	0|0	0|1	0|0	0|0	0|0	0|0	0|1	0|0	0|0
KB742619.1	3361105	T	G	1|1	1|1	1|1	1|1	0|1	0|1	0|1	1|1	1|1	1|1	0|1	1|1	1|1	1|1	1|1	1|1	1|1	1|1	1|1	1|1	1|1	1|1	1|1	0|0	1|1	1|1	1|1	0|1	1|1	1|1	1|1	1|1	1|1	0|1	1|1	1|1	1|1	1|1	1|1	1|1	1|1	1|1	1|1	1|1	1|1	1|1
KB742619.1	3361120	A	G	0|1	0|0	0|0	0|0	0|0	0|0	0|0	0|0	0|1	0|0	0|0	0|0	0|0	0|0	0|1	1|1	1|1	0|1	0|0	0|1	0|1	0|1	0|1	0|0	0|1	1|1	0|1	0|0	1|1	0|0	1|1	0|1	0|0	0|1	0|1	0|1	0|1	0|0	1|1	0|0	0|1	0|0	0|1	0|1	0|1	0|0
KB742619.1	3361128	G	A	0|1	0|0	0|0	0|0	0|0	0|0	0|0	0|0	0|1	0|0	0|0	0|0	0|0	0|0	0|1	1|1	1|1	0|1	0|0	0|1	0|1	0|1	0|1	0|0	0|1	1|1	0|1	0|0	1|1	0|0	1|1	0|1	0|0	0|1	0|1	0|1	0|1	0|0	1|1	0|0	0|1	0|0	0|1	0|1	0|1	0|0
KB742619.1	3361140	C	T	0|1	0|0	0|0	0|0	0|0	0|0	0|0	0|0	0|1	0|0	0|0	0|0	0|0	0|0	0|1	1|1	1|1	0|1	0|0	0|1	1|1	0|1	1|1	0|0	0|1	1|1	0|1	0|0	1|1	0|0	1|1	0|1	0|0	0|1	0|1	0|1	0|1	0|0	1|1	0|0	0|1	0|0	1|1	0|1	0|0	0|0
KB742619.1	3361144	T	C	1|1	1|1	1|1	1|1	0|1	0|1	0|1	0|1	1|1	1|1	1|1	1|1	1|1	1|1	1|1	1|1	1|1	1|1	1|1	1|1	1|1	1|1	1|1	0|0	1|1	1|1	1|1	0|1	1|1	1|1	1|1	1|1	1|1	0|1	1|1	1|1	1|1	1|1	1|1	1|1	1|1	1|1	1|1	1|1	1|1	1|1
KB742619.1	3361149	T	G	0|1	0|0	0|0	0|0	0|0	0|1	0|1	0|0	0|1	0|0	1|1	0|0	0|1	0|0	0|0	0|0	0|0	0|0	0|0	0|0	0|1	0|0	0|1	0|0	0|0	0|0	0|0	0|0	0|0	1|1	0|0	0|0	0|1	0|0	0|0	0|0	0|0	0|0	0|0	0|0	0|0	0|0	0|1	0|0	0|0	0|0
KB742619.1	3361175	A	T	0|1	0|0	0|0	0|0	0|0	0|0	0|0	0|0	0|1	0|0	0|0	0|0	0|0	0|0	0|0	0|1	0|0	0|1	0|0	0|0	0|0	0|0	0|0	0|0	0|1	1|1	0|0	0|0	1|1	0|0	0|0	0|1	0|0	0|1	0|0	0|0	0|0	0|0	0|1	0|0	0|0	0|0	0|1	0|0	0|0	0|0
KB742619.1	3361204	A	G	0|0	1|1	1|1	1|1	0|1	0|0	0|0	0|1	0|0	0|1	0|0	1|1	0|1	0|1	0|0	0|0	0|0	0|1	1|1	0|0	0|0	0|1	0|0	0|0	0|1	0|0	0|0	0|0	0|0	0|0	0|0	0|1	0|0	0|0	0|0	0|1	0|1	1|1	0|0	1|1	0|1	0|1	0|0	0|1	0|1	1|1
KB742619.1	3361216	T	C	1|1	0|0	0|0	0|0	0|0	0|1	0|1	0|0	1|1	0|1	0|1	0|0	0|1	0|1	0|1	0|1	0|1	0|1	0|0	0|1	0|1	0|0	0|1	0|0	1|1	1|1	0|1	0|1	1|1	1|1	0|0	0|1	1|1	0|1	1|1	0|0	0|1	0|1	0|1	0|0	0|1	0|1	1|1	0|0	0|1	0|0
KB742619.1	3361225	C	T	0|1	0|0	0|0	0|0	0|0	0|0	0|0	0|0	0|0	0|0	0|0	0|0	0|0	0|0	0|1	1|1	1|1	1|1	0|0	0|1	0|1	0|1	0|1	0|0	0|1	1|1	0|1	0|0	1|1	0|0	1|1	1|1	0|0	0|1	0|1	0|1	0|1	0|0	1|1	0|0	0|1	0|0	0|1	0|1	0|1	0|0
KB742619.1	3361236	T	C	0|0	0|0	0|0	0|0	0|0	0|0	0|0	0|0	0|0	0|0	0|0	0|0	0|0	0|0	0|1	0|0	0|1	0|0	0|0	0|1	0|1	0|1	0|1	0|0	0|0	0|0	0|1	0|0	0|0	0|0	1|1	0|0	0|0	0|0	0|0	0|1	0|0	0|0	0|1	0|0	0|0	0|0	0|0	0|1	0|0	0|0
KB742619.1	3361247	A	G	0|1	0|0	0|0	0|0	0|0	0|0	0|0	0|0	0|1	0|0	0|0	0|0	0|0	0|0	0|1	1|1	1|1	0|1	0|0	0|1	0|1	0|1	0|1	0|0	0|1	1|1	0|1	0|0	1|1	0|0	1|1	1|1	0|0	0|1	0|1	0|1	0|1	0|0	1|1	0|0	0|1	0|0	0|1	0|1	0|1	0|0
KB742619.1	3361249	A	G	1|1	1|1	1|1	1|1	0|1	0|1	0|1	0|1	1|1	1|1	0|1	1|1	1|1	1|1	1|1	1|1	1|1	1|1	1|1	1|1	1|1	1|1	1|1	0|0	1|1	1|1	1|1	0|0	1|1	1|1	1|1	1|1	1|1	0|1	1|1	1|1	1|1	1|1	1|1	1|1	1|1	1|1	1|1	1|1	1|1	1|1
KB742619.1	3361271	C	G	0|1	0|0	0|0	0|0	0|0	0|0	0|0	0|0	0|1	0|0	0|0	0|0	0|0	0|0	0|1	1|1	1|1	0|1	0|0	0|1	0|1	0|1	0|1	0|0	0|1	1|1	0|1	0|0	1|1	0|0	1|1	1|1	0|0	0|1	0|1	0|1	0|1	0|0	1|1	0|0	0|1	0|0	0|1	0|1	0|1	0|0
KB742619.1	3361277	C	T	1|1	1|1	1|1	1|1	0|1	1|1	1|1	1|1	1|1	1|1	0|1	1|1	1|1	1|1	1|1	1|1	1|1	1|1	1|1	1|1	1|1	1|1	1|1	1|1	1|1	1|1	1|1	0|0	1|1	1|1	1|1	1|1	1|1	0|1	1|1	1|1	1|1	1|1	1|1	1|1	1|1	1|1	1|1	1|1	1|1	1|1
KB742619.1	3361290	A	T	0|1	0|0	0|0	0|0	0|0	0|1	0|1	0|0	0|1	0|0	0|1	0|0	0|1	0|0	0|0	0|0	0|0	0|0	0|0	0|0	0|1	0|0	0|1	0|0	0|0	0|0	0|0	0|0	0|0	1|1	0|0	0|0	0|1	0|0	0|0	0|0	0|0	0|0	0|0	0|0	0|0	0|0	0|1	0|0	0|0	0|0
KB742619.1	3361295	T	A	1|1	1|1	1|1	1|1	0|1	0|1	0|1	0|1	1|1	1|1	0|1	1|1	1|1	1|1	1|1	1|1	1|1	1|1	1|1	1|1	1|1	1|1	1|1	0|0	1|1	1|1	1|1	0|0	1|1	1|1	1|1	1|1	1|1	0|1	1|1	1|1	1|1	1|1	1|1	1|1	1|1	1|1	1|1	1|1	1|1	1|1
KB742619.1	3361312	G	C	1|1	1|1	1|1	1|1	0|1	0|1	0|1	0|1	1|1	1|1	0|1	1|1	1|1	1|1	1|1	1|1	1|1	1|1	1|1	1|1	1|1	1|1	1|1	0|0	1|1	1|1	1|1	0|0	1|1	1|1	1|1	1|1	1|1	0|1	1|1	1|1	1|1	1|1	1|1	1|1	1|1	1|1	1|1	1|1	1|1	1|1
KB742619.1	3361315	G	A	0|1	0|0	0|0	0|0	0|0	0|1	0|1	0|0	0|1	0|0	0|1	0|0	0|1	0|0	0|0	0|0	0|0	0|0	0|0	0|0	0|1	0|0	0|1	0|0	0|0	0|0	0|0	0|0	0|0	1|1	0|0	0|0	0|1	0|0	0|0	0|0	0|0	0|0	0|0	0|0	0|0	0|0	0|1	0|0	0|0	0|0
KB742619.1	3361328	A	C	1|1	1|1	1|1	1|1	0|1	0|1	0|1	0|1	1|1	1|1	0|1	1|1	1|1	1|1	1|1	1|1	1|1	1|1	1|1	1|1	1|1	1|1	1|1	0|0	1|1	1|1	1|1	0|0	1|1	1|1	1|1	1|1	1|1	0|1	1|1	1|1	1|1	1|1	1|1	1|1	1|1	1|1	1|1	1|1	1|1	1|1
KB742619.1	3361336	T	TA	0|1	0|0	0|0	0|0	0|0	0|0	0|0	0|0	0|1	0|0	0|0	0|0	0|0	0|0	0|1	1|1	1|1	0|1	0|0	0|1	0|1	0|1	0|1	0|0	0|1	1|1	0|1	0|0	1|1	0|0	1|1	0|1	0|0	0|1	0|1	0|1	0|1	0|0	1|1	0|0	0|1	0|0	0|1	0|1	0|1	0|0
KB742619.1	3361346	G	A	1|1	1|1	1|1	1|1	0|1	0|1	0|1	0|1	1|1	0|1	0|1	1|1	1|1	0|1	0|1	1|1	1|1	1|1	1|1	0|1	1|1	1|1	1|1	0|0	1|1	1|1	0|1	0|0	1|1	1|1	1|1	1|1	0|1	0|1	0|1	1|1	1|1	0|1	1|1	1|1	1|1	0|1	1|1	1|1	1|1	1|1
KB742619.1	3361355	G	A	0|1	0|0	0|0	0|0	0|0	0|0	0|0	0|0	0|1	0|0	0|0	0|0	0|0	0|0	0|1	1|1	1|1	0|1	0|0	0|1	0|1	0|1	0|1	0|0	0|1	1|1	0|1	0|0	1|1	0|0	1|1	0|1	0|0	0|1	0|1	0|1	0|1	0|0	1|1	0|0	0|1	0|0	0|1	0|1	0|1	0|0
KB742619.1	3361368	T	C	0|1	0|0	0|0	0|0	0|0	0|0	0|0	0|0	0|1	0|0	0|0	0|0	0|0	0|0	0|1	1|1	1|1	0|1	0|0	0|1	0|1	0|1	0|1	0|0	0|1	1|1	0|1	0|0	1|1	0|0	1|1	0|1	0|0	0|1	0|1	0|1	0|1	0|0	1|1	0|0	0|1	0|0	0|1	0|1	0|1	0|0
KB742619.1	3361370	T	A	0|1	0|0	0|0	0|0	0|0	0|0	0|0	0|0	0|1	0|0	0|0	0|0	0|0	0|0	0|1	1|1	1|1	0|1	0|0	0|1	0|1	0|1	0|1	0|0	0|1	1|1	0|1	0|0	1|1	0|0	1|1	0|1	0|0	0|1	0|1	0|1	0|1	0|0	1|1	0|0	0|1	0|0	0|1	0|1	0|1	0|0
KB742619.1	3361372	T	C	0|0	0|1	0|1	0|1	0|1	0|0	0|0	0|1	0|0	0|1	0|0	0|1	0|1	0|1	0|0	0|0	0|0	0|1	0|0	0|0	0|0	0|1	0|0	0|0	0|1	0|0	0|0	0|0	0|0	0|0	0|0	0|1	0|0	0|0	0|0	0|0	0|1	0|1	0|0	0|1	0|1	0|1	0|0	0|0	0|1	0|1
KB742619.1	3361373	TTTTTC	T	0|1	0|0	0|0	0|0	0|0	0|1	0|1	0|0	0|1	0|0	0|1	0|0	0|1	0|0	0|0	0|0	0|0	0|0	0|0	0|0	1|1	0|0	0|1	0|0	0|0	0|0	0|0	0|0	0|0	1|1	0|0	0|0	0|1	0|0	0|0	0|0	0|0	0|0	0|0	0|0	0|0	0|0	0|1	0|0	0|0	0|0
KB742619.1	3361375	TTTC	T	0|1	0|0	0|0	0|0	0|0	0|1	0|1	0|0	0|1	0|0	0|1	0|0	0|1	0|0	0|0	0|0	0|0	0|0	0|0	0|1	1|1	0|0	0|1	0|0	0|0	0|0	0|0	0|0	0|0	1|1	0|0	0|0	1|1	0|0	0|0	0|0	0|0	0|0	0|0	0|0	0|0	0|0	0|1	0|0	0|0	0|0
KB742619.1	3361385	G	T	0|0	0|0	0|0	0|0	0|0	0|0	0|0	0|0	0|0	0|1	0|0	0|0	0|0	0|1	0|1	0|0	0|0	0|0	0|0	0|1	0|0	0|0	0|0	0|0	0|0	0|0	0|1	0|0	0|0	0|0	0|0	0|0	0|1	0|0	0|1	0|0	0|0	0|0	0|0	0|0	0|0	0|1	0|0	0|0	0|0	0|0
KB742619.1	3361394	T	TA	1|1	1|1	1|1	1|1	0|1	0|1	0|1	0|1	1|1	0|1	0|0	1|1	1|1	0|1	0|1	1|1	1|1	1|1	1|1	0|0	1|1	1|1	1|1	0|0	1|1	1|1	0|1	0|0	1|1	1|1	1|1	1|1	0|1	1|1	0|1	1|1	1|1	1|1	1|1	1|1	1|1	0|1	1|1	1|1	1|1	1|1
KB742619.1	3361398	T	C	1|1	1|1	1|1	0|1	0|1	0|1	0|1	0|1	1|1	0|1	0|1	1|1	1|1	0|1	0|1	1|1	1|1	1|1	1|1	0|1	1|1	1|1	1|1	0|0	1|1	1|1	0|1	0|0	1|1	1|1	1|1	0|1	0|1	1|1	0|1	1|1	1|1	1|1	1|1	1|1	1|1	0|1	1|1	1|1	1|1	1|1
KB742619.1	3361402	C	T	1|1	1|1	1|1	1|1	0|1	0|1	0|1	0|1	1|1	1|1	0|1	1|1	1|1	1|1	1|1	1|1	1|1	1|1	1|1	1|1	1|1	1|1	1|1	0|0	0|1	1|1	1|1	0|1	1|1	1|1	1|1	1|1	1|1	1|1	1|1	1|1	1|1	1|1	1|1	1|1	1|1	1|1	1|1	1|1	1|1	1|1
KB742619.1	3361403	T	C	1|1	0|0	0|0	0|0	0|0	0|1	0|1	0|0	1|1	0|1	0|1	0|0	0|1	0|1	1|1	1|1	1|1	0|1	0|0	1|1	1|1	1|1	1|1	0|0	0|1	1|1	1|1	0|1	1|1	1|1	1|1	0|1	1|1	1|1	1|1	0|1	0|1	0|0	1|1	0|0	0|1	0|1	1|1	0|1	0|1	0|0
KB742619.1	3361421	G	T	1|1	1|1	1|1	1|1	0|1	0|1	0|1	0|1	1|1	0|1	0|1	1|1	1|1	0|1	0|1	1|1	1|1	1|1	1|1	0|1	1|1	1|1	1|1	0|0	1|1	1|1	0|1	0|0	1|1	1|1	1|1	1|1	0|1	0|1	0|1	1|1	1|1	1|1	1|1	1|1	1|1	0|1	1|1	1|1	1|1	1|1
KB742619.1	3361449	A	G	0|1	0|0	0|0	0|0	0|0	0|1	0|1	0|0	0|1	0|0	0|1	0|0	0|1	0|0	0|0	0|0	0|0	0|0	0|0	0|0	0|0	0|0	0|0	0|0	0|0	0|0	0|0	0|0	0|0	0|0	0|0	0|0	0|1	0|0	0|0	0|0	0|0	0|0	0|0	0|0	0|0	0|0	0|0	0|0	0|0	0|0
KB742619.1	3361463	TGTTGTCCA	T	0|0	0|0	0|0	0|0	0|0	0|0	0|0	0|0	0|0	0|1	0|0	0|0	0|0	0|1	0|1	0|0	0|0	0|0	0|0	0|1	0|0	0|0	0|0	0|0	0|0	0|0	0|1	0|1	0|0	0|0	0|0	0|0	0|1	0|0	0|1	0|0	0|0	0|0	0|0	0|0	0|0	0|1	0|0	0|0	0|0	0|0
KB742619.1	3361479	A	G	1|1	0|0	0|0	0|0	0|0	0|1	0|1	0|0	0|1	0|0	0|1	0|0	0|1	0|0	0|0	0|0	0|0	0|0	0|0	0|0	0|1	0|0	0|1	0|0	0|0	0|0	0|0	0|0	0|0	1|1	0|0	0|0	0|1	0|0	0|0	0|0	0|0	0|0	0|0	0|0	0|0	0|0	0|1	0|0	0|0	0|0
KB742619.1	3361488	C	T	0|0	1|1	1|1	1|1	0|1	0|0	0|0	0|1	0|1	0|1	0|0	1|1	0|1	0|1	0|1	1|1	1|1	1|1	1|1	0|1	0|1	1|1	0|1	0|0	1|1	1|1	0|1	0|0	1|1	0|0	1|1	1|1	0|0	0|1	0|1	1|1	1|1	1|1	1|1	1|1	1|1	0|1	0|1	1|1	1|1	1|1
KB742619.1	3361489	G	A	0|1	0|0	0|0	0|0	0|0	0|1	0|1	0|0	0|1	0|0	0|1	0|0	0|1	0|0	0|0	0|0	0|0	0|0	0|0	0|0	0|1	0|0	0|1	0|0	0|0	0|0	0|0	0|0	0|0	1|1	0|0	0|0	0|1	0|0	0|0	0|0	0|0	0|0	0|0	0|0	0|0	0|0	0|1	0|0	0|0	0|0
KB742619.1	3361555	T	C	0|1	0|0	.|.	0|0	0|0	0|1	0|0	0|0	1|1	0|0	0|0	0|0	0|1	0|0	0|1	1|1	1|1	0|1	0|0	0|1	0|1	0|1	0|1	0|0	0|1	1|1	0|1	0|0	1|1	0|0	1|1	0|1	0|0	0|1	0|1	0|1	0|1	0|0	1|1	0|0	0|1	0|0	0|0	0|1	0|1	0|0
KB742619.1	3361562	A	G	0|1	0|0	.|.	0|0	0|0	0|1	0|0	0|0	1|1	0|0	0|0	0|0	0|1	0|0	0|1	1|1	1|1	0|1	0|0	0|1	0|1	0|1	0|1	0|0	0|1	1|1	0|1	0|0	1|1	0|0	1|1	0|1	0|0	0|1	0|1	0|1	0|1	0|0	1|1	0|0	0|1	0|0	0|0	0|1	0|1	0|0
KB742619.1	3361564	A	C	0|0	0|0	.|.	0|0	0|0	0|0	0|0	0|0	0|0	0|0	0|0	0|0	0|0	0|0	0|1	0|1	0|0	0|0	0|0	0|1	0|1	0|1	0|1	0|0	0|0	0|0	0|1	0|0	0|0	0|0	1|1	0|0	0|0	0|0	0|0	0|1	0|0	0|0	0|1	0|0	0|0	0|0	0|0	0|1	0|1	0|0
KB742619.1	3361603	T	C	0|1	0|0	0|0	0|0	0|0	0|0	0|1	0|0	0|0	0|0	0|1	0|0	0|0	0|0	0|0	0|0	0|0	0|0	0|0	0|0	0|1	0|0	0|1	0|0	0|0	0|0	0|0	0|0	0|0	1|1	0|0	0|0	0|1	0|0	0|0	0|0	0|0	0|0	0|0	0|0	0|0	0|0	1|1	0|0	0|0	0|0
KB742619.1	3361616	A	G	1|1	1|1	1|1	1|1	0|1	0|1	0|1	0|1	1|1	1|1	0|1	1|1	1|1	1|1	1|1	1|1	1|1	1|1	1|1	1|1	1|1	1|1	1|1	0|0	1|1	1|1	1|1	0|0	1|1	1|1	1|1	1|1	1|1	0|1	1|1	1|1	1|1	1|1	1|1	1|1	1|1	1|1	1|1	1|1	1|1	1|1
KB742619.1	3361618	AC	A	0|1	0|0	0|0	0|0	0|0	0|1	0|0	0|0	1|1	0|0	0|0	0|0	0|1	0|0	0|1	1|1	1|1	0|1	0|0	0|1	0|1	0|1	0|1	0|0	0|1	1|1	0|1	0|0	1|1	0|0	1|1	1|1	0|0	0|1	0|1	0|1	0|1	0|0	1|1	0|0	0|1	0|0	0|1	0|1	0|1	0|0
KB742619.1	3361620	G	A	0|1	0|0	0|0	0|0	0|0	0|1	0|0	0|0	1|1	0|0	0|0	0|0	0|1	0|0	0|1	1|1	1|1	0|1	0|0	0|1	0|1	0|1	0|1	0|0	0|1	1|1	0|1	0|0	1|1	0|0	1|1	1|1	0|0	0|1	0|1	0|1	0|1	0|0	1|1	0|0	0|1	0|0	0|1	0|1	0|1	0|0
KB742619.1	3361624	A	G	0|1	0|0	0|0	0|0	0|0	0|1	0|0	0|0	1|1	0|0	0|0	0|0	0|1	0|0	0|1	1|1	1|1	0|1	0|0	0|1	0|1	0|1	0|1	0|0	0|1	1|1	0|1	0|0	1|1	0|0	1|1	1|1	0|0	0|1	0|1	0|1	0|1	0|0	1|1	0|0	0|1	0|0	0|1	0|1	0|1	0|0
KB742619.1	3361631	T	G	1|1	1|1	1|1	1|1	0|1	0|1	0|1	0|1	1|1	1|1	0|0	1|1	1|1	1|1	1|1	1|1	1|1	1|1	1|1	1|1	1|1	1|1	1|1	0|0	1|1	1|1	1|1	0|0	1|1	1|1	1|1	1|1	1|1	0|1	1|1	1|1	1|1	1|1	1|1	1|1	1|1	1|1	1|1	1|1	1|1	1|1
KB742619.1	3361649	C	T	0|1	0|0	0|0	0|0	0|0	0|1	0|0	0|0	1|1	0|0	0|0	0|0	0|1	0|0	0|1	1|1	1|1	0|1	0|0	0|1	0|1	0|1	0|1	0|0	0|1	1|1	0|1	0|0	1|1	0|0	1|1	1|1	0|0	0|1	0|1	0|1	0|1	0|0	1|1	0|0	0|1	0|0	0|1	0|1	0|1	0|0
KB742619.1	3361661	A	G	1|1	1|1	1|1	1|1	0|1	0|1	0|1	0|1	1|1	1|1	0|1	1|1	1|1	1|1	1|1	1|1	1|1	1|1	1|1	1|1	1|1	1|1	1|1	0|0	1|1	1|1	1|1	0|0	1|1	1|1	1|1	1|1	1|1	0|1	1|1	1|1	1|1	1|1	1|1	1|1	1|1	1|1	1|1	1|1	1|1	1|1
KB742619.1	3361672	C	T	0|1	0|0	0|0	0|0	0|0	0|1	0|0	0|0	1|1	0|0	0|0	0|0	0|1	0|0	0|1	1|1	1|1	0|1	0|0	0|1	0|1	0|1	0|1	0|0	0|1	1|1	0|1	0|0	1|1	0|0	1|1	0|1	0|0	0|1	1|1	0|1	0|1	0|0	1|1	0|0	0|1	0|0	0|1	1|1	0|1	0|0
KB742619.1	3361684	T	C	1|1	0|0	0|0	0|0	0|0	0|1	0|1	0|0	1|1	0|1	0|1	0|0	0|1	0|1	1|1	1|1	1|1	0|1	0|0	1|1	1|1	0|1	1|1	0|0	0|1	1|1	1|1	0|0	1|1	1|1	1|1	0|1	1|1	0|1	1|1	0|1	0|1	0|1	1|1	0|0	0|1	0|1	1|1	1|1	0|1	0|0
KB742619.1	3361685	G	A	0|1	0|0	0|0	0|0	0|0	0|1	0|0	0|0	1|1	0|0	0|0	0|0	0|1	0|0	0|1	1|1	1|1	0|1	0|0	0|1	0|1	0|1	0|1	0|0	0|1	1|1	0|1	0|0	1|1	0|0	1|1	0|1	0|0	0|1	0|1	0|1	0|1	0|0	1|1	0|0	0|1	0|0	0|1	1|1	0|1	0|0
KB742619.1	3361693	G	C	0|1	0|0	0|0	0|0	0|0	0|1	0|0	0|0	1|1	0|0	0|0	0|0	0|1	0|0	0|1	1|1	1|1	0|1	0|0	0|1	0|1	0|1	0|1	0|0	0|1	1|1	0|1	0|0	1|1	0|0	1|1	0|1	0|0	0|1	0|1	0|1	0|1	0|0	1|1	0|0	0|1	0|0	0|1	1|1	0|1	0|0
KB742619.1	3361701	G	A	0|0	0|0	0|0	0|0	0|0	0|0	0|0	0|0	0|0	0|1	0|0	0|0	0|0	0|1	0|1	0|0	0|0	0|0	0|0	0|1	0|0	0|0	0|0	0|0	0|0	0|0	0|1	0|0	0|0	0|0	0|0	0|0	0|1	0|0	0|1	0|0	0|0	0|1	0|0	0|0	0|0	0|1	0|0	0|0	0|0	0|0
KB742619.1	3361733	AGTCCTTG	A	0|0	0|0	0|0	0|0	0|0	0|0	0|0	0|0	0|0	0|1	0|0	0|0	0|0	0|1	0|1	0|0	0|0	0|0	0|0	0|1	0|0	0|0	0|0	0|0	0|0	0|0	0|1	0|1	0|0	0|0	0|0	0|0	0|1	0|0	0|1	0|0	0|0	0|0	0|0	0|0	0|0	0|1	0|0	0|0	0|0	0|0
KB742619.1	3361749	T	C	0|0	0|0	0|0	0|0	0|0	0|0	0|0	0|0	0|0	0|1	0|0	0|0	0|0	0|1	0|1	0|0	0|0	0|0	0|0	0|1	0|0	0|0	0|0	0|0	0|0	0|0	0|1	0|1	0|0	0|0	0|0	0|0	0|1	0|0	0|1	0|0	0|0	0|0	0|0	0|0	0|0	0|1	0|0	0|0	0|0	0|0
KB742619.1	3361757	A	G	0|0	0|0	0|0	0|0	0|0	0|0	0|0	0|0	0|0	0|1	0|0	0|0	0|0	0|1	1|1	0|0	0|0	0|0	0|0	0|1	0|0	0|0	0|0	0|0	0|0	0|0	0|1	0|1	0|0	0|0	0|0	0|0	0|1	0|0	0|1	0|0	0|0	0|0	0|0	0|0	0|0	0|1	0|0	0|0	0|0	0|0
KB742619.1	3361793	C	T	0|1	0|0	0|0	0|0	0|0	0|0	0|1	0|0	0|0	0|0	0|1	0|0	0|0	0|0	0|0	0|0	0|0	0|0	0|0	0|0	0|1	0|0	0|1	0|0	0|0	0|0	0|0	0|0	0|0	1|1	0|0	0|0	0|1	0|0	0|0	0|0	0|0	0|0	0|0	0|0	0|0	0|0	0|1	0|0	0|0	0|0
KB742619.1	3361801	G	A	0|0	1|1	1|1	1|1	0|1	0|0	0|0	0|1	0|0	0|1	0|0	1|1	0|0	0|1	0|0	0|0	0|0	0|1	1|1	0|0	0|0	0|1	0|0	0|0	0|1	0|0	0|0	0|0	0|0	0|0	0|0	1|1	0|0	0|0	0|0	0|1	0|1	1|1	0|1	1|1	0|1	0|1	0|0	0|1	0|1	1|1
KB742619.1	3361813	C	T	0|0	0|0	0|0	0|0	0|0	0|0	0|0	0|0	0|0	0|1	0|0	0|0	0|0	0|1	0|1	0|0	0|0	0|0	0|0	0|1	0|0	0|0	0|0	0|0	0|0	0|0	0|1	0|1	0|0	0|0	0|0	0|0	0|1	0|0	0|1	0|0	0|0	0|0	0|0	0|0	0|0	0|1	0|0	0|0	0|0	0|0
KB742619.1	3361851	C	T	0|0	0|0	0|0	0|0	0|0	0|0	0|0	0|0	0|0	0|0	0|0	0|0	0|0	0|0	0|0	0|0	0|0	0|0	0|0	0|0	0|1	0|0	0|1	0|0	0|0	0|0	0|0	0|0	0|0	1|1	0|0	0|0	0|0	0|0	0|0	0|0	0|0	0|0	0|0	0|0	0|0	0|0	0|1	0|0	0|0	0|0
KB742619.1	3361856	A	C	0|0	1|1	1|1	1|1	0|1	0|0	0|0	0|1	0|0	0|1	0|0	1|1	0|1	0|1	0|0	0|0	0|0	0|1	1|1	0|0	0|1	0|1	0|1	0|0	0|1	0|0	0|0	0|0	0|0	1|1	0|0	0|0	0|0	0|0	0|0	0|1	0|1	1|1	0|1	1|1	0|1	0|1	0|1	0|1	0|1	1|1
KB742619.1	3361869	G	C	0|1	0|0	0|0	0|0	0|0	0|1	0|0	0|0	1|1	0|0	0|0	0|0	0|1	0|0	0|1	1|1	1|1	0|1	0|0	0|1	0|1	0|1	0|1	0|0	0|1	1|1	0|1	0|0	1|1	0|0	1|1	1|1	0|0	0|1	0|1	0|1	0|1	0|0	0|1	0|0	0|1	0|0	0|1	0|1	0|1	0|0
KB742619.1	3361878	TAGAC	T	0|1	1|1	1|1	1|1	0|1	0|0	0|1	0|1	0|0	0|1	0|1	1|1	0|1	0|1	0|0	0|0	0|0	0|1	1|1	0|0	0|1	0|1	0|1	0|0	0|1	0|0	0|0	0|0	0|0	1|1	0|0	0|0	0|1	0|0	0|0	0|1	0|1	1|1	0|1	1|1	0|1	0|1	0|1	0|1	0|1	1|1
KB742619.1	3361885	T	C	0|0	0|0	0|0	0|0	0|0	0|0	0|0	0|0	0|0	0|1	0|0	0|0	0|0	0|1	0|1	0|0	0|0	0|0	0|0	0|1	0|0	0|0	0|0	0|0	0|0	0|0	0|1	0|1	0|0	0|0	0|0	0|0	0|1	0|0	0|1	0|0	0|0	0|0	0|0	0|0	0|0	0|1	0|0	0|0	0|0	0|0
KB742619.1	3361892	C	T	0|1	0|0	0|0	0|0	0|0	0|1	0|0	0|0	1|1	0|0	0|0	0|0	0|1	0|0	0|1	1|1	1|1	0|1	0|0	0|1	0|1	0|1	0|1	0|0	0|1	1|1	0|1	0|0	1|1	0|0	1|1	0|1	0|0	0|1	0|1	0|1	0|1	0|0	0|1	0|0	0|1	0|0	0|1	0|1	0|1	0|0
KB742619.1	3361899	C	T	0|0	1|1	1|1	1|1	0|1	0|0	0|0	0|1	0|0	0|1	0|0	1|1	0|1	1|1	0|0	0|0	0|0	0|1	1|1	0|0	0|0	0|1	0|0	0|0	0|1	0|0	0|0	0|0	0|0	0|0	0|0	0|1	0|0	0|0	0|0	0|1	0|1	1|1	0|1	1|1	0|1	0|1	0|0	1|1	0|1	1|1
KB742619.1	3361902	A	G	0|1	0|0	0|0	0|0	0|0	1|1	0|1	0|1	1|1	0|1	0|0	0|0	0|1	0|0	1|1	1|1	1|1	0|1	0|0	1|1	0|1	0|1	0|1	1|1	0|1	1|1	1|1	0|1	1|1	0|0	1|1	0|1	0|1	0|1	1|1	0|1	0|1	0|0	0|1	0|0	0|1	0|1	0|1	0|0	0|1	0|0
KB742619.1	3361908	C	T	0|1	0|0	0|0	0|0	0|0	0|1	0|0	0|0	1|1	0|0	0|0	0|0	0|1	0|0	0|1	1|1	1|1	0|1	0|0	0|1	0|1	0|1	0|1	0|0	0|1	1|1	0|1	0|0	1|1	0|0	1|1	0|1	0|0	0|1	0|1	0|1	0|1	0|0	0|1	0|0	0|1	0|0	0|1	0|0	0|1	0|0
KB742619.1	3361909	A	G	0|1	1|1	1|1	1|1	0|1	0|1	0|0	0|1	1|1	1|1	0|0	1|1	1|1	1|1	1|1	1|1	1|1	1|1	1|1	1|1	0|1	1|1	0|1	0|0	1|1	1|1	1|1	0|1	1|1	0|0	1|1	1|1	0|1	0|1	1|1	1|1	1|1	1|1	1|1	1|1	1|1	1|1	0|1	1|1	1|1	1|1
KB742619.1	3361971	G	T	0|0	1|1	1|1	1|1	0|0	0|0	0|0	0|1	0|0	0|1	0|0	1|1	0|1	0|1	0|0	0|0	0|0	0|1	1|1	0|0	0|0	0|1	0|0	0|0	0|1	0|0	0|0	0|0	0|0	0|0	0|0	0|1	0|0	0|0	0|0	0|1	0|1	1|1	0|0	1|1	0|1	0|1	0|0	0|1	0|1	1|1
KB742619.1	3362008	G	A	0|1	0|0	0|0	0|0	0|0	0|0	0|1	0|0	0|0	0|0	0|1	0|0	0|0	0|0	0|0	0|0	0|0	0|0	0|0	0|0	0|1	0|0	0|1	0|0	0|0	0|0	0|0	0|0	0|0	1|1	0|0	0|0	0|1	0|0	0|0	0|0	0|0	0|0	0|0	0|0	0|0	0|0	0|1	0|0	0|0	0|0
KB742619.1	3362014	T	C	0|1	1|1	1|1	1|1	0|1	0|1	0|1	1|1	1|1	1|1	0|0	1|1	1|1	1|1	1|1	1|1	1|1	1|1	1|1	1|1	0|1	1|1	0|1	0|0	1|1	1|1	1|1	1|1	1|1	0|0	1|1	1|1	0|1	0|1	1|1	1|1	1|1	1|1	1|1	1|1	1|1	1|1	0|1	1|1	1|1	1|1
KB742619.1	3362018	A	G	0|0	0|0	0|0	0|0	0|0	0|0	0|0	0|0	0|0	0|1	0|0	0|0	0|0	0|1	0|1	0|0	0|0	0|0	0|0	0|1	0|0	0|0	0|0	0|0	0|0	0|0	0|1	1|1	0|0	0|0	0|0	0|0	0|1	0|0	0|1	0|0	0|0	0|0	0|0	0|0	0|0	0|1	0|0	0|0	0|0	0|0
KB742619.1	3362025	C	T	0|0	0|0	0|0	0|0	0|0	0|0	0|0	0|0	0|0	0|1	0|0	0|0	0|0	0|1	0|1	0|0	0|0	0|0	0|0	0|1	0|0	0|0	0|0	0|0	0|0	0|0	0|1	1|1	0|0	0|0	0|0	0|0	0|1	0|0	0|1	0|0	0|0	0|0	0|0	0|0	0|0	0|1	0|0	0|0	0|0	0|0
KB742619.1	3362036	C	T	0|1	1|1	1|1	1|1	0|1	0|0	0|1	0|1	0|0	1|1	0|1	1|1	0|1	1|1	0|1	0|0	0|0	0|1	1|1	0|1	0|1	0|1	0|1	0|0	0|1	0|0	0|1	1|1	0|0	1|1	0|0	0|0	1|1	0|0	0|1	0|1	0|1	1|1	0|1	1|1	0|1	1|1	0|1	0|1	0|1	1|1
KB742619.1	3362037	A	G	1|1	1|1	1|1	1|1	0|1	0|1	1|1	1|1	1|1	1|1	0|1	1|1	1|1	1|1	1|1	1|1	1|1	1|1	1|1	1|1	1|1	1|1	1|1	0|0	1|1	1|1	1|1	1|1	1|1	1|1	1|1	1|1	1|1	0|1	1|1	1|1	1|1	1|1	1|1	1|1	1|1	1|1	1|1	1|1	1|1	1|1
KB742619.1	3362051	G	A	0|1	0|0	0|0	0|0	0|0	0|0	0|1	0|0	0|0	0|0	0|1	0|0	0|0	0|0	0|0	0|0	0|0	0|0	0|0	0|0	0|1	0|0	0|1	0|0	0|0	0|0	0|0	0|0	0|0	1|1	0|0	0|0	0|1	0|0	0|0	0|0	0|0	0|0	0|0	0|0	0|0	0|0	0|1	0|0	0|0	0|0
KB742619.1	3362055	A	G	0|1	0|0	0|0	0|0	0|0	0|1	0|1	0|1	1|1	0|0	0|0	0|0	0|1	0|0	0|1	1|1	1|1	0|1	0|0	0|1	0|1	0|1	0|1	0|0	0|1	1|1	0|1	0|0	1|1	0|0	1|1	1|1	0|0	0|1	0|1	0|1	0|1	0|0	0|1	0|0	0|1	0|0	0|1	0|1	0|1	0|0
KB742619.1	3362057	A	G	0|1	0|0	0|0	0|0	0|0	0|1	0|1	0|1	1|1	0|0	0|0	0|0	0|1	0|0	0|1	1|1	1|1	0|1	0|0	0|1	0|1	0|1	0|1	0|0	0|1	1|1	0|1	0|0	1|1	0|0	1|1	1|1	0|0	0|1	0|0	0|1	0|1	0|0	0|1	0|0	0|1	0|0	0|1	0|1	0|1	0|0
KB742619.1	3362059	A	G	0|0	0|0	0|0	0|0	0|0	0|0	0|0	0|0	0|0	0|1	0|0	0|0	0|0	0|1	0|1	0|0	0|0	0|0	0|0	0|1	0|0	0|0	0|0	0|0	0|0	0|0	0|1	1|1	0|0	0|0	0|0	0|0	0|1	0|0	1|1	0|0	0|0	0|0	0|0	0|0	0|0	0|1	0|0	0|0	0|0	0|0
KB742619.1	3362070	GTTTTTT	G	0|1	1|1	0|1	1|1	0|1	0|1	0|1	1|1	1|1	1|1	0|0	1|1	0|1	1|1	1|1	1|1	0|1	1|1	1|1	0|1	0|1	1|1	0|1	0|0	1|1	0|1	1|1	0|1	0|1	0|0	0|1	0|1	0|0	0|1	1|1	0|1	1|1	0|1	0|1	1|1	1|1	1|1	0|1	1|1	1|1	1|1
KB742619.1	3362076	TTTTTTC	T	1|1	1|1	1|1	1|1	0|1	0|1	1|1	1|1	1|1	1|1	0|0	1|1	1|1	1|1	1|1	1|1	1|1	1|1	1|1	1|1	1|1	1|1	0|1	0|0	1|1	1|1	1|1	0|1	1|1	1|1	1|1	1|1	0|1	0|1	1|1	1|1	1|1	1|1	1|1	1|1	1|1	1|1	1|1	1|1	1|1	1|1
KB742619.1	3362078	TTTTC	T	1|1	1|1	1|1	1|1	0|1	0|1	1|1	1|1	1|1	1|1	0|1	1|1	1|1	1|1	0|0	1|1	1|1	1|1	1|1	1|1	1|1	1|1	0|1	0|0	1|1	1|1	1|1	0|0	1|1	1|1	1|1	1|1	0|1	0|1	1|1	1|1	1|1	1|1	1|1	1|1	1|1	1|1	1|1	1|1	1|1	1|1
KB742619.1	3362079	TTTC	T	1|1	1|1	1|1	1|1	0|1	0|1	1|1	1|1	1|1	0|1	0|1	1|1	1|1	0|1	0|0	1|1	1|1	1|1	1|1	0|1	1|1	1|1	1|1	0|0	1|1	1|1	0|1	0|0	1|1	1|1	1|1	1|1	0|1	0|1	0|1	1|1	1|1	1|1	1|1	1|1	1|1	0|1	1|1	1|1	1|1	1|1
KB742619.1	3362097	T	C	1|1	1|1	1|1	1|1	0|1	0|1	1|1	1|1	1|1	1|1	0|1	1|1	1|1	1|1	1|1	1|1	1|1	1|1	1|1	1|1	1|1	1|1	1|1	0|0	1|1	1|1	1|1	0|1	1|1	1|1	1|1	1|1	1|1	0|1	1|1	1|1	1|1	1|1	1|1	1|1	1|1	1|1	1|1	1|1	1|1	1|1
KB742619.1	3362136	C	T	0|0	1|1	1|1	1|1	0|1	0|0	0|0	0|1	0|0	0|1	0|0	1|1	0|1	0|1	0|0	0|0	0|0	0|1	1|1	0|0	0|0	0|0	0|0	0|0	1|1	0|0	0|0	0|0	0|0	0|0	0|0	0|0	0|0	0|0	0|0	0|1	0|1	1|1	0|1	1|1	0|1	0|1	0|0	0|1	0|1	1|1
KB742619.1	3362143	G	C	0|1	0|0	0|0	0|0	0|0	0|0	0|1	0|0	0|0	0|0	0|1	0|0	0|0	0|0	0|0	0|0	0|0	0|0	0|0	0|0	0|1	0|0	0|1	0|0	0|0	0|0	0|0	0|0	0|0	1|1	0|0	0|0	0|1	0|0	0|0	0|0	0|0	0|0	0|0	0|0	0|0	0|0	0|1	0|0	0|0	0|0
KB742619.1	3362146	G	A	0|1	0|0	0|0	0|0	0|0	0|0	0|1	0|0	0|0	0|0	0|1	0|0	0|0	0|0	0|0	0|0	0|0	0|0	0|0	0|0	0|1	0|0	0|1	0|0	0|0	0|0	0|0	0|0	0|0	1|1	0|0	0|0	0|1	0|0	0|0	0|0	0|0	0|0	0|0	0|0	0|0	0|0	0|1	0|0	0|0	0|0
KB742619.1	3362147	G	A	0|1	0|0	0|0	0|0	0|0	0|0	0|1	0|0	0|0	0|0	0|1	0|0	0|0	0|0	0|0	0|0	0|0	0|0	0|0	0|0	0|1	0|0	0|1	0|0	0|0	0|0	0|0	0|0	0|0	1|1	0|0	0|0	0|1	0|0	0|0	0|0	0|0	0|0	0|0	0|0	0|0	0|0	0|1	0|0	0|0	0|0
KB742619.1	3362150	CTAGA	C	0|0	1|1	1|1	1|1	0|1	0|0	0|0	0|1	0|0	0|1	0|0	1|1	0|1	0|1	0|0	0|0	0|0	0|1	1|1	0|0	0|0	0|0	0|0	0|0	1|1	0|0	0|0	0|0	0|0	0|0	0|0	0|0	0|0	0|0	0|0	0|1	0|1	1|1	0|0	1|1	0|1	0|1	0|0	0|1	0|1	1|1
KB742619.1	3362163	T	TTA	0|1	1|1	1|1	1|1	0|1	0|0	0|1	0|1	0|0	0|1	0|1	1|1	0|1	0|1	0|0	0|0	0|0	0|1	1|1	0|0	0|1	0|0	0|1	0|0	1|1	0|0	0|0	0|0	0|0	1|1	0|0	0|0	0|1	0|0	0|0	0|1	0|1	1|1	0|0	1|1	0|1	0|1	0|1	0|1	0|1	1|1
KB742619.1	3362170	C	T	0|1	0|0	0|0	0|0	0|0	0|0	0|1	0|0	0|0	0|0	0|1	0|0	0|0	0|0	0|0	0|0	0|0	0|0	0|0	0|0	0|1	0|0	0|1	0|0	0|0	0|0	0|0	0|0	0|0	1|1	0|0	0|0	0|1	0|0	0|0	0|0	0|0	0|0	0|0	0|0	0|0	0|0	0|1	0|0	0|0	0|0
KB742619.1	3362180	T	G	0|1	0|0	0|0	0|0	0|0	0|1	0|1	0|1	1|1	0|0	0|0	0|0	0|1	0|0	0|1	1|1	1|1	0|1	0|0	0|1	0|1	1|1	0|1	0|0	0|0	1|1	0|1	0|0	1|1	0|0	1|1	1|1	0|0	0|1	0|1	0|0	0|1	0|0	1|1	0|0	0|1	0|0	0|1	0|1	0|1	0|0
KB742619.1	3362183	C	T	1|1	1|1	1|1	.|.	0|0	0|1	1|1	1|1	1|1	0|0	0|1	.|.	1|1	0|0	0|1	1|1	1|1	1|1	.|.	0|1	1|1	1|1	1|1	0|0	.|.	1|1	0|1	0|0	1|1	1|1	1|1	1|1	0|1	0|1	0|1	1|1	1|1	.|.	1|1	.|.	1|1	0|0	1|1	1|1	1|1	.|.
KB742619.1	3362189	A	C	1|1	.|.	.|.	.|.	0|0	0|1	1|1	1|1	1|1	1|1	0|1	.|.	1|1	1|1	1|1	1|1	1|1	1|1	.|.	1|1	1|1	1|1	1|1	0|0	.|.	1|1	1|1	0|1	1|1	1|1	1|1	1|1	1|1	0|1	1|1	.|.	1|1	.|.	1|1	.|.	1|1	1|1	1|1	1|1	1|1	.|.
KB742619.1	3362220	C	T	1|1	.|.	1|1	.|.	0|0	0|1	1|1	1|1	1|1	1|1	0|1	.|.	1|1	1|1	1|1	1|1	1|1	1|1	.|.	1|1	1|1	1|1	1|1	0|0	.|.	1|1	1|1	0|1	1|1	1|1	1|1	1|1	1|1	0|1	1|1	.|.	1|1	1|1	1|1	.|.	1|1	1|1	1|1	1|1	1|1	.|.
KB742619.1	3362223	C	A	1|1	.|.	1|1	.|.	0|0	0|1	1|1	1|1	1|1	1|1	0|1	.|.	1|1	1|1	1|1	1|1	1|1	1|1	.|.	1|1	1|1	1|1	1|1	0|0	.|.	1|1	1|1	0|1	1|1	1|1	1|1	1|1	1|1	0|1	1|1	.|.	1|1	1|1	1|1	.|.	1|1	1|1	1|1	1|1	1|1	.|.
KB742619.1	3362239	G	A	0|0	1|1	1|1	1|1	0|1	0|0	0|0	0|1	0|0	0|1	0|0	1|1	0|1	0|1	0|0	0|0	0|0	0|1	1|1	0|0	0|0	0|1	0|0	0|0	1|1	0|0	0|0	0|0	0|0	0|0	0|0	0|1	0|0	0|0	0|0	1|1	0|1	1|1	0|0	1|1	0|1	0|1	0|0	0|1	0|1	1|1
KB742619.1	3362239	GATTT	G	0|1	0|0	0|0	0|0	0|0	0|0	0|1	0|0	0|0	0|0	1|1	0|0	0|0	0|0	0|0	0|0	0|0	0|0	0|0	0|0	0|1	0|0	0|1	0|0	0|0	0|0	0|0	0|0	0|0	1|1	0|0	0|0	0|1	0|0	0|0	0|0	0|0	0|0	0|0	0|0	0|0	0|0	0|1	0|0	0|0	0|0
KB742619.1	3362254	C	T	0|1	1|1	1|1	1|1	0|1	0|1	0|1	1|1	1|1	1|1	0|0	1|1	1|1	1|1	1|1	1|1	1|1	1|1	1|1	1|1	0|1	1|1	0|1	0|0	1|1	1|1	1|1	0|1	1|1	0|0	1|1	1|1	0|1	0|1	1|1	1|1	1|1	1|1	1|1	1|1	1|1	1|1	0|1	1|1	1|1	1|1
KB742619.1	3362268	C	A	0|1	0|0	0|0	0|0	0|0	0|0	0|1	0|0	0|0	0|0	0|1	0|0	0|0	0|0	0|0	0|0	0|0	0|0	0|0	0|0	0|1	0|0	0|1	0|0	0|0	0|0	0|0	0|0	0|0	1|1	0|0	0|0	0|1	0|0	0|0	0|0	0|0	0|0	0|0	0|0	0|0	0|0	0|1	0|0	0|0	0|0
KB742619.1	3362278	G	A	0|1	1|1	1|1	1|1	0|1	0|1	0|1	1|1	1|1	1|1	0|0	1|1	1|1	1|1	1|1	1|1	1|1	1|1	1|1	1|1	1|1	1|1	0|1	0|0	1|1	1|1	1|1	0|1	1|1	0|0	1|1	1|1	0|1	0|1	1|1	1|1	1|1	1|1	1|1	1|1	1|1	1|1	0|1	1|1	1|1	1|1
KB742619.1	3362295	G	A	0|0	1|1	1|1	1|1	0|1	0|0	0|0	0|1	0|0	1|1	0|0	1|1	0|1	1|1	0|1	0|0	0|0	0|1	1|1	0|1	0|0	0|1	0|0	0|0	0|1	0|0	1|1	0|1	0|0	0|0	0|0	0|1	0|1	0|0	0|1	0|1	0|1	1|1	0|0	0|1	0|1	1|1	0|0	0|1	0|1	1|1
KB742619.1	3362314	T	C	0|1	1|1	1|1	1|1	0|1	0|1	0|1	1|1	1|1	1|1	0|0	1|1	1|1	1|1	1|1	1|1	1|1	1|1	1|1	1|1	0|1	1|1	0|1	0|0	1|1	1|1	1|1	0|1	1|1	0|0	1|1	1|1	0|1	0|1	1|1	1|1	1|1	1|1	1|1	1|1	1|1	1|1	0|1	1|1	1|1	1|1
KB742619.1	3362332	G	A	0|0	1|1	1|1	1|1	0|1	0|0	0|0	0|1	0|0	0|1	0|0	1|1	0|1	0|1	0|0	0|0	0|0	0|1	1|1	0|0	0|0	0|1	0|0	0|0	0|1	0|0	0|0	0|0	0|0	0|0	0|0	0|1	0|0	0|0	0|0	0|1	0|1	1|1	0|0	0|1	0|1	0|1	0|0	0|1	0|1	1|1
KB742619.1	3362339	T	A	0|0	1|1	1|1	1|1	0|1	0|0	0|0	0|1	0|0	1|1	0|0	1|1	0|1	1|1	0|1	0|0	0|0	0|1	1|1	0|1	0|0	0|1	0|0	0|0	0|1	0|0	1|1	0|1	0|0	0|0	0|0	0|1	0|1	0|0	0|1	0|1	0|1	1|1	0|0	0|1	0|1	1|1	0|0	0|1	0|1	1|1
KB742619.1	3362356	T	C	0|1	0|0	0|0	0|0	0|0	0|0	0|1	0|0	0|0	0|0	0|1	0|0	0|0	0|0	0|0	0|0	0|0	0|0	0|0	0|0	0|1	0|0	0|1	0|0	0|0	0|0	0|0	0|0	0|0	1|1	0|0	0|0	0|1	0|0	0|0	0|0	0|0	0|0	0|0	0|0	0|0	0|0	0|1	0|0	0|0	0|0
KB742619.1	3362370	A	C	0|1	0|0	0|0	0|0	0|0	0|0	0|1	0|0	0|0	0|0	0|1	0|0	0|0	0|0	0|0	0|0	0|0	0|0	0|0	0|0	0|1	0|0	0|1	0|0	0|0	0|0	0|0	0|0	0|0	1|1	0|0	0|0	0|1	0|0	0|0	0|0	0|0	0|0	0|0	0|0	0|0	0|0	0|1	0|0	0|0	0|0
KB742619.1	3362384	A	C	0|1	1|1	1|1	1|1	0|1	0|1	0|1	1|1	1|1	1|1	0|0	1|1	1|1	1|1	1|1	1|1	1|1	1|1	1|1	1|1	0|1	1|1	0|1	0|0	1|1	1|1	1|1	0|1	1|1	0|0	1|1	1|1	0|1	0|1	1|1	1|1	1|1	1|1	1|1	1|1	1|1	1|1	0|1	1|1	1|1	1|1
KB742619.1	3362385	T	C	0|1	1|1	1|1	1|1	0|1	0|1	0|1	1|1	1|1	1|1	0|0	1|1	1|1	1|1	1|1	1|1	1|1	1|1	1|1	1|1	0|1	1|1	0|1	0|0	1|1	1|1	1|1	0|1	1|1	0|0	1|1	1|1	0|1	0|1	1|1	1|1	1|1	1|1	1|1	1|1	1|1	1|1	0|1	1|1	1|1	1|1
KB742619.1	3362401	G	C	0|1	1|1	1|1	1|1	0|1	0|1	0|1	1|1	1|1	1|1	0|0	1|1	1|1	1|1	1|1	1|1	1|1	1|1	1|1	1|1	0|1	1|1	0|1	0|0	1|1	1|1	1|1	0|1	1|1	0|0	1|1	1|1	0|1	0|1	1|1	1|1	1|1	1|1	1|1	1|1	1|1	1|1	0|1	1|1	1|1	1|1
KB742619.1	3362408	C	CA	0|1	1|1	1|1	1|1	0|1	0|1	0|1	1|1	1|1	1|1	0|0	1|1	1|1	1|1	1|1	1|1	1|1	1|1	1|1	1|1	0|1	1|1	0|1	0|0	1|1	1|1	1|1	0|1	1|1	0|0	1|1	1|1	0|1	0|1	1|1	1|1	1|1	1|1	1|1	1|1	1|1	1|1	0|1	1|1	1|1	1|1
KB742619.1	3362422	C	A	0|1	0|0	0|0	0|0	0|0	0|0	0|1	0|0	0|0	0|1	0|1	0|0	0|0	0|1	0|1	0|0	0|0	0|0	0|0	0|1	0|1	0|0	0|1	0|0	0|0	0|0	1|1	0|1	0|0	1|1	0|0	0|0	1|1	0|0	1|1	0|0	0|0	0|0	0|0	0|0	0|0	0|1	0|1	0|0	0|0	0|0
KB742619.1	3362427	T	C	0|1	0|0	0|0	0|0	0|0	0|0	0|1	0|0	0|0	0|0	0|1	0|0	0|0	0|0	0|0	0|0	0|0	0|0	0|0	0|0	0|1	0|0	0|1	0|0	0|0	0|0	0|0	0|0	0|0	1|1	0|0	0|0	0|1	0|0	0|0	0|0	0|0	0|0	0|0	0|0	0|0	0|0	0|1	0|0	0|0	0|0
KB742619.1	3362433	CT	C	1|1	1|1	1|1	1|1	0|0	0|1	1|1	1|1	1|1	1|1	0|1	1|1	1|1	1|1	1|1	1|1	1|1	1|1	1|1	1|1	1|1	1|1	1|1	0|0	1|1	1|1	1|1	0|1	1|1	1|1	1|1	1|1	1|1	0|1	1|1	1|1	1|1	1|1	1|1	1|1	1|1	1|1	1|1	1|1	1|1	1|1
KB742619.1	3362437	C	T	0|1	0|0	0|0	0|0	0|0	0|0	0|1	0|0	0|0	0|0	0|1	0|0	0|0	0|0	0|0	0|0	0|0	0|0	0|0	0|0	0|1	0|0	0|1	0|0	0|0	0|0	0|0	0|0	0|0	1|1	0|0	0|0	0|1	0|0	0|0	0|0	0|0	0|0	0|0	0|0	0|0	0|0	0|1	0|0	0|0	0|0
KB742619.1	3362438	G	A	0|1	1|1	1|1	1|1	0|0	0|1	0|1	1|1	1|1	1|1	0|0	1|1	1|1	1|1	1|1	1|1	1|1	1|1	1|1	1|1	0|1	1|1	0|1	0|0	1|1	1|1	1|1	0|1	1|1	0|0	1|1	1|1	0|1	0|1	1|1	1|1	1|1	1|1	1|1	1|1	1|1	1|1	0|1	1|1	1|1	1|1
KB742619.1	3362440	G	A	0|0	0|0	0|0	0|0	0|0	0|0	0|0	0|0	0|0	0|0	0|0	0|0	0|0	0|0	0|1	0|1	0|1	0|0	0|0	0|1	0|1	0|1	0|1	0|0	0|0	0|0	0|0	0|0	0|0	0|0	1|1	0|0	0|0	0|0	0|0	0|1	0|0	0|0	0|1	0|1	0|0	0|0	0|0	0|1	0|0	0|0
KB742619.1	3362449	G	A	0|1	0|0	0|0	0|0	0|0	0|1	0|1	0|1	1|1	0|0	0|0	0|0	0|1	0|0	0|1	1|1	1|1	0|1	0|0	0|1	0|1	0|1	0|1	0|0	0|1	1|1	0|1	0|0	1|1	0|0	1|1	0|0	0|0	0|1	0|1	0|1	0|1	0|0	1|1	0|1	0|1	0|0	0|1	0|1	0|1	0|0
KB742619.1	3362462	G	T	0|1	0|0	0|0	0|0	0|0	0|1	0|1	0|1	1|1	0|0	0|0	0|0	0|1	0|0	0|0	0|1	0|1	0|1	0|0	0|0	0|0	0|0	0|0	0|0	0|1	1|1	0|0	0|0	1|1	0|0	0|0	0|0	0|0	0|1	1|1	0|0	0|1	0|0	0|1	0|0	0|1	0|0	0|1	0|0	0|0	0|0
KB742619.1	3362473	C	A	0|0	0|0	0|0	0|0	0|0	0|0	0|0	0|0	0|0	0|1	0|0	0|0	0|0	0|1	0|1	0|0	0|0	0|0	0|0	0|1	0|0	0|0	0|0	0|0	0|0	0|0	0|1	0|1	0|0	0|0	0|0	0|0	0|1	0|0	0|0	0|0	0|0	0|0	0|0	0|0	0|0	0|1	0|0	0|0	0|0	0|0
KB742619.1	3362474	G	A	0|1	1|1	1|1	1|1	0|0	0|0	0|1	0|1	0|0	0|1	0|1	1|1	0|1	0|1	0|0	0|0	0|0	0|1	1|1	0|0	0|1	0|1	0|1	0|0	0|1	0|0	0|0	0|0	0|0	1|1	0|0	0|1	0|1	0|0	0|0	0|1	0|1	1|1	0|0	0|1	0|1	0|1	0|1	0|1	0|1	1|1
KB742619.1	3362477	G	A	0|0	1|1	1|1	1|1	0|1	0|0	0|0	0|1	0|0	0|1	0|0	1|1	0|1	0|1	0|0	0|0	0|0	0|1	1|1	0|0	0|0	0|1	0|0	0|0	0|1	0|0	0|0	0|0	0|0	0|0	0|0	0|1	0|0	0|0	0|0	0|1	0|1	1|1	0|0	0|1	0|1	0|1	0|0	0|1	0|1	1|1
KB742619.1	3362488	C	T	0|0	0|0	0|0	0|0	0|0	0|0	0|0	0|0	0|0	1|1	0|0	0|0	0|0	0|1	0|1	0|0	0|0	0|0	0|0	0|1	0|0	0|0	0|0	0|0	0|0	0|0	0|1	0|1	0|0	0|0	0|0	0|0	0|1	0|0	0|0	0|0	0|0	0|0	0|0	0|0	0|0	0|1	0|0	0|0	0|0	0|0
KB742619.1	3362489	A	G	0|0	0|0	0|0	0|0	0|0	0|0	0|0	0|0	0|0	1|1	0|0	0|0	0|0	0|1	0|1	0|0	0|0	0|0	0|0	0|1	0|0	0|0	0|0	0|0	0|0	0|0	0|1	0|1	0|0	0|0	0|0	0|0	0|1	0|0	0|0	0|0	0|0	0|0	0|0	0|0	0|0	0|1	0|0	0|0	0|0	0|0
KB742619.1	3362492	C	T	0|1	0|0	0|0	0|0	0|0	0|0	0|1	0|0	0|0	0|0	0|1	0|0	0|0	0|0	0|0	0|0	0|0	0|0	0|0	0|0	0|1	0|0	0|1	0|0	0|0	0|0	0|0	0|0	0|0	1|1	0|0	0|0	0|1	0|0	0|0	0|0	0|0	0|0	0|0	0|0	0|0	0|0	0|1	0|0	0|0	0|0
KB742619.1	3362517	T	C	0|1	0|0	0|0	0|0	0|0	0|1	0|1	0|1	1|1	0|0	0|0	0|0	0|1	0|0	0|1	1|1	1|1	0|1	0|0	0|1	0|1	0|1	0|1	0|1	0|0	1|1	0|1	0|0	1|1	0|0	1|1	0|1	0|0	0|1	0|1	0|1	0|1	0|0	1|1	0|0	0|1	0|0	0|1	1|1	0|1	0|0
KB742619.1	3362552	A	G	1|1	1|1	1|1	1|1	0|1	0|1	1|1	1|1	1|1	1|1	0|1	1|1	1|1	1|1	1|1	1|1	1|1	1|1	1|1	1|1	1|1	1|1	1|1	0|1	1|1	1|1	1|1	0|1	1|1	1|1	1|1	1|1	1|1	0|1	1|1	1|1	1|1	1|1	1|1	1|1	1|1	1|1	1|1	1|1	1|1	1|1
KB742619.1	3362555	A	G	0|1	0|0	0|0	0|0	0|0	0|0	0|1	0|0	0|0	0|0	0|1	0|0	0|0	0|0	0|0	0|0	0|0	0|0	0|0	0|0	0|1	0|0	0|1	0|0	0|0	0|0	0|0	0|0	0|0	1|1	0|0	0|0	0|1	0|0	0|0	0|0	0|0	0|0	0|0	0|0	0|0	0|0	0|1	0|0	0|0	0|0
KB742619.1	3362559	T	C	0|0	1|1	1|1	1|1	0|1	0|0	0|0	0|0	0|0	0|1	0|0	1|1	0|1	0|1	0|0	0|0	0|0	0|1	1|1	0|0	0|0	0|1	0|0	0|0	1|1	0|0	0|0	0|0	0|0	0|0	0|0	0|1	0|0	0|0	0|0	0|1	0|1	1|1	0|0	1|1	0|1	0|1	0|0	.|.	0|1	1|1
KB742619.1	3362564	T	C	0|0	1|1	1|1	1|1	0|1	0|0	0|0	0|0	0|0	0|1	0|0	1|1	0|1	0|1	0|0	0|0	0|0	0|1	1|1	0|0	0|0	0|1	0|0	0|0	1|1	0|0	0|0	0|0	0|0	0|0	0|0	0|1	0|0	0|0	0|0	0|1	0|1	1|1	0|0	1|1	0|1	0|1	0|0	.|.	0|1	1|1
KB742619.1	3362600	G	A	0|1	0|0	0|0	0|0	0|0	0|0	0|1	0|0	0|0	0|1	0|1	0|0	0|0	0|1	0|1	0|0	0|0	0|0	0|0	0|1	0|0	0|0	0|0	0|0	0|0	0|0	0|1	0|1	0|0	0|0	0|0	0|0	1|1	0|0	0|1	0|0	0|0	0|0	0|0	0|0	0|0	0|1	0|0	0|0	0|0	0|0
KB742619.1	3362603	T	A	1|1	1|1	1|1	1|1	0|1	0|1	1|1	1|1	1|1	1|1	0|1	1|1	1|1	1|1	1|1	1|1	1|1	1|1	1|1	1|1	1|1	1|1	1|1	0|0	1|1	1|1	1|1	0|1	1|1	1|1	1|1	1|1	1|1	0|1	1|1	1|1	1|1	1|1	1|1	1|1	1|1	1|1	1|1	1|1	1|1	1|1
KB742619.1	3362606	A	G	0|1	0|0	0|0	0|0	0|0	0|1	0|1	1|1	1|1	0|0	0|0	0|0	0|1	0|0	0|1	1|1	1|1	0|1	0|0	0|1	0|1	0|1	0|1	0|0	0|1	1|1	0|1	0|0	1|1	0|0	1|1	0|1	0|0	0|1	0|1	0|1	0|1	0|0	1|1	0|0	0|1	0|0	0|1	1|1	0|1	0|0
KB742619.1	3362642	G	T	0|1	0|0	0|0	0|0	0|0	0|1	0|1	1|1	1|1	0|0	0|0	0|0	0|1	0|0	0|0	0|1	0|1	0|1	0|0	0|1	0|0	0|0	0|0	0|0	0|1	1|1	0|0	0|0	1|1	0|0	0|0	0|1	0|0	0|1	0|1	0|0	0|1	0|0	0|1	0|0	0|1	0|0	0|1	0|0	0|0	0|0
KB742619.1	3362653	C	G	0|0	1|1	1|1	1|1	0|1	0|0	0|0	0|0	0|0	1|1	0|0	1|1	0|1	1|1	0|1	0|0	0|0	0|1	1|1	0|1	0|0	0|1	0|0	0|0	0|1	0|0	0|1	0|1	0|0	0|0	0|0	0|1	0|1	0|0	0|1	0|1	0|1	1|1	0|0	1|1	0|1	1|1	0|0	0|0	0|1	1|1
KB742619.1	3362656	G	A	1|1	1|1	1|1	1|1	0|1	0|1	1|1	1|1	1|1	1|1	0|1	1|1	1|1	1|1	1|1	1|1	1|1	1|1	1|1	1|1	1|1	1|1	1|1	0|0	1|1	1|1	1|1	0|1	1|1	1|1	1|1	1|1	1|1	0|1	1|1	1|1	1|1	1|1	1|1	1|1	1|1	1|1	1|1	1|1	1|1	1|1
KB742619.1	3362671	T	C	0|0	0|0	0|0	0|0	0|0	0|0	0|0	0|0	0|0	0|0	0|0	0|0	0|0	0|0	0|0	0|0	0|0	0|0	0|0	0|0	0|1	0|0	0|1	0|0	0|0	0|0	0|0	0|0	0|0	1|1	0|0	0|0	0|0	0|0	0|0	0|0	0|0	0|0	0|0	0|0	0|0	0|0	0|1	0|0	0|0	0|0
KB742619.1	3362706	A	C	0|1	1|1	1|1	1|1	0|1	0|1	0|0	0|1	1|1	1|1	0|0	1|1	1|1	1|1	1|1	1|1	1|1	1|1	1|1	1|1	0|1	1|1	0|1	0|0	1|1	1|1	1|1	0|1	1|1	0|0	1|1	1|1	0|1	0|1	1|1	1|1	1|1	1|1	1|1	1|1	1|1	1|1	0|1	1|1	1|1	1|1
KB742619.1	3362716	T	C	0|1	0|0	0|0	0|0	0|0	0|1	0|0	0|0	1|1	0|0	0|0	0|0	0|1	0|0	0|1	1|1	1|1	0|1	0|0	0|1	0|1	0|1	0|1	0|0	0|1	1|1	0|1	0|0	1|1	0|0	1|1	0|1	0|0	0|1	0|1	0|1	0|1	0|0	1|1	0|0	0|1	0|0	0|1	1|1	0|1	0|0
KB742619.1	3362722	A	AG	0|0	1|1	1|1	1|1	0|1	0|0	0|0	0|1	0|0	1|1	0|0	1|1	0|1	1|1	0|1	0|0	0|0	0|1	1|1	0|1	0|0	0|1	0|0	0|0	0|1	0|0	0|1	0|1	0|0	0|0	0|0	0|1	0|1	0|0	0|1	0|1	0|1	1|1	0|0	1|1	0|1	1|1	0|0	0|1	0|1	1|1
KB742619.1	3362738	T	C	0|0	0|0	0|0	0|0	0|0	0|0	0|0	0|0	0|0	0|1	0|0	0|0	0|0	0|1	0|1	0|0	0|0	0|0	0|0	0|1	0|0	0|0	0|1	0|0	0|0	0|0	0|1	0|1	0|0	0|0	0|0	0|0	0|1	0|1	0|1	0|0	0|0	0|0	0|0	0|0	0|0	0|1	0|0	0|0	0|0	0|0
KB742619.1	3362743	C	T	0|1	0|0	0|0	0|0	0|0	0|0	1|1	0|1	0|0	0|0	0|1	0|0	0|0	0|0	0|0	0|0	0|0	0|0	0|0	0|0	0|1	0|0	0|1	0|0	0|0	0|0	0|0	0|0	0|0	1|1	0|0	0|0	0|1	0|0	0|0	0|0	0|0	0|0	0|0	0|0	0|0	0|0	0|1	0|0	0|0	0|0
KB742619.1	3362746	C	T	1|1	1|1	1|1	1|1	0|1	0|1	1|1	1|1	1|1	1|1	0|1	1|1	1|1	1|1	1|1	1|1	1|1	1|1	1|1	1|1	1|1	1|1	1|1	0|0	1|1	1|1	1|1	0|1	1|1	1|1	1|1	1|1	1|1	0|1	1|1	1|1	1|1	1|1	1|1	1|1	1|1	1|1	1|1	1|1	1|1	1|1
KB742619.1	3362747	A	G	1|1	1|1	1|1	1|1	0|1	0|1	1|1	1|1	1|1	1|1	0|1	1|1	1|1	1|1	1|1	1|1	1|1	1|1	1|1	1|1	1|1	1|1	1|1	0|0	1|1	1|1	1|1	0|1	1|1	1|1	1|1	1|1	1|1	0|1	1|1	1|1	1|1	1|1	1|1	1|1	1|1	1|1	1|1	1|1	1|1	1|1
KB742619.1	3362749	A	G	0|1	0|0	0|0	0|0	0|0	0|0	1|1	0|1	0|0	0|0	0|1	0|0	0|0	0|0	0|0	0|0	0|0	0|0	0|0	0|0	0|1	0|0	0|1	0|0	0|0	0|0	0|0	0|0	0|0	1|1	0|0	0|0	0|1	0|0	0|0	0|0	0|0	0|0	0|0	0|0	0|0	0|0	0|1	0|0	0|0	0|0
KB742619.1	3362801	C	A	1|1	0|0	0|0	0|0	0|0	0|1	1|1	0|1	1|1	0|0	0|1	0|0	0|1	0|0	0|1	1|1	1|1	0|1	0|0	0|1	1|1	0|1	1|1	0|0	0|1	1|1	0|1	0|0	1|1	1|1	1|1	0|1	0|1	0|1	0|1	0|1	0|1	0|0	1|1	0|0	0|1	0|0	1|1	0|1	0|1	0|0
KB742619.1	3362838	G	C	0|0	0|0	0|0	0|0	0|0	0|0	0|0	0|0	0|0	0|0	0|0	0|0	0|0	0|0	0|0	0|1	0|1	0|0	0|0	0|1	0|1	0|1	0|1	0|0	0|0	0|0	0|1	0|0	0|0	0|0	1|1	0|0	0|0	0|0	0|0	0|1	0|0	0|0	0|1	0|0	0|0	0|0	0|0	0|1	0|1	0|0
KB742619.1	3362844	A	T	1|1	0|0	0|0	0|0	0|0	0|1	1|1	0|1	1|1	0|0	1|1	0|0	0|1	0|0	0|0	0|1	0|1	0|1	0|0	0|0	0|1	0|0	0|1	0|0	0|1	1|1	0|0	0|0	1|1	1|1	0|0	0|1	0|1	0|1	0|1	0|0	0|1	0|0	0|1	0|0	0|1	0|0	1|1	0|0	0|0	0|0
KB742619.1	3362846	C	A	0|0	1|1	1|1	1|1	0|1	0|0	0|0	0|1	0|0	1|1	0|0	1|1	0|1	1|1	1|1	0|0	0|0	0|1	1|1	0|1	0|0	0|1	0|0	0|0	0|1	0|0	0|1	0|1	0|0	0|0	0|0	0|1	0|1	0|0	0|1	0|1	0|1	1|1	0|0	1|1	0|1	1|1	0|0	0|1	0|1	1|1
KB742619.1	3362895	C	T	0|1	0|0	0|0	0|0	0|0	0|0	1|1	0|1	0|0	0|0	0|1	0|0	0|0	0|0	0|0	0|0	0|0	0|0	0|0	0|0	0|1	0|0	0|1	0|0	0|0	0|0	0|0	0|0	0|0	1|1	0|0	0|0	0|1	0|0	0|0	0|0	0|0	0|0	0|0	0|0	0|0	0|0	0|1	0|0	0|0	0|0
KB742619.1	3362900	C	T	1|1	0|0	0|0	0|0	0|0	0|1	1|1	0|1	1|1	0|0	0|1	0|0	0|1	0|0	0|1	1|1	1|1	0|1	0|0	0|1	1|1	0|0	1|1	0|0	0|1	1|1	0|1	0|0	1|1	1|1	1|1	0|1	0|1	0|1	0|1	0|1	0|1	0|0	1|1	0|0	0|1	0|0	1|1	0|0	0|1	0|0
KB742619.1	3362902	T	C	0|0	0|0	0|0	0|0	0|0	0|0	0|0	0|0	0|0	1|1	0|0	0|0	0|0	0|1	0|1	0|0	0|0	0|0	0|0	0|1	0|0	0|0	0|0	0|0	0|0	0|0	0|1	0|1	0|0	0|0	0|0	0|0	0|1	0|0	0|1	0|0	0|0	0|0	0|0	0|0	0|0	0|1	0|0	0|0	0|0	0|0
KB742619.1	3362904	CTT	C	0|0	1|1	1|1	1|1	0|1	0|0	0|0	0|1	0|0	1|1	0|0	1|1	0|1	1|1	1|1	0|0	0|0	0|1	1|1	0|1	0|0	1|1	0|0	0|0	0|1	0|0	0|1	0|1	0|0	0|0	0|0	0|1	0|1	0|0	0|1	0|1	0|1	1|1	0|0	1|1	0|1	1|1	0|0	1|1	1|1	1|1
KB742619.1	3362905	T	TTA	1|1	1|1	1|1	1|1	0|1	0|1	1|1	1|1	1|1	1|1	0|1	1|1	1|1	1|1	1|1	1|1	1|1	1|1	1|1	1|1	1|1	1|1	1|1	0|0	1|1	1|1	1|1	0|1	1|1	1|1	1|1	1|1	1|1	0|1	1|1	1|1	1|1	1|1	1|1	1|1	1|1	1|1	1|1	1|1	1|1	1|1
KB742619.1	3362906	T	TA	1|1	1|1	1|1	1|1	0|1	0|1	1|1	1|1	1|1	1|1	0|1	1|1	1|1	1|1	1|1	1|1	0|1	1|1	1|1	1|1	1|1	1|1	1|1	0|0	1|1	1|1	1|1	0|1	1|1	1|1	1|1	1|1	1|1	0|1	1|1	1|1	1|1	1|1	1|1	1|1	1|1	1|1	1|1	1|1	1|1	1|1
KB742619.1	3362907	T	A	0|0	0|0	0|0	0|0	0|0	0|0	0|0	0|0	0|0	0|0	0|0	0|0	0|0	0|0	0|1	0|1	0|1	0|1	0|0	0|1	0|1	0|1	0|1	0|0	0|1	0|0	0|1	0|0	0|0	0|0	1|1	0|1	0|0	0|0	0|1	0|1	0|1	0|1	0|1	0|1	0|0	0|1	0|0	0|0	0|1	0|1
KB742619.1	3362909	T	A	0|0	1|1	1|1	1|1	0|1	0|0	0|0	0|1	0|0	1|1	0|0	1|1	0|1	1|1	0|1	0|0	0|0	0|1	1|1	0|1	0|0	0|1	0|0	0|0	0|1	0|0	0|1	0|1	0|0	0|0	0|0	0|1	0|1	0|0	0|1	0|1	0|1	0|1	0|0	0|1	0|1	0|1	0|0	1|1	0|1	0|1
KB742619.1	3362917	T	C	0|0	0|0	0|0	0|0	0|0	0|0	0|0	0|0	0|0	0|0	0|0	0|0	0|0	0|0	0|1	0|1	0|1	0|0	0|0	0|1	0|1	0|0	0|1	0|0	0|0	0|0	1|1	0|0	0|0	0|0	1|1	0|0	0|0	0|0	0|0	0|1	0|0	0|0	0|1	0|0	0|0	0|0	0|0	0|0	0|1	0|0
KB742619.1	3362933	C	T	1|1	1|1	1|1	1|1	0|1	0|1	1|1	1|1	1|1	1|1	0|1	1|1	1|1	1|1	0|1	0|1	0|1	1|1	1|1	0|1	0|1	1|1	0|1	0|0	1|1	1|1	0|1	0|1	1|1	1|1	0|0	1|1	1|1	0|1	1|1	0|1	1|1	1|1	0|1	1|1	1|1	1|1	1|1	1|1	1|1	1|1
KB742619.1	3362934	T	G	0|0	0|0	0|0	0|0	0|0	0|0	0|0	0|0	0|0	0|0	0|0	0|0	0|0	0|0	0|1	0|1	0|1	0|0	0|0	0|1	0|1	0|0	0|1	0|0	0|0	0|0	0|1	0|0	0|0	0|0	1|1	0|0	0|0	0|0	0|0	0|1	0|0	0|0	0|1	0|0	0|0	0|0	0|0	0|0	0|0	0|0
KB742619.1	3362947	C	T	0|0	1|1	1|1	1|1	0|1	0|0	0|0	0|1	0|0	1|1	0|0	1|1	0|1	1|1	0|1	0|0	0|0	0|1	1|1	0|1	0|0	1|1	0|0	0|0	0|1	0|0	0|1	0|1	0|0	0|0	0|0	0|1	0|1	0|0	0|1	0|1	0|1	1|1	0|0	1|1	0|1	1|1	0|0	1|1	0|1	1|1
KB742619.1	3362953	C	T	0|0	0|0	0|0	0|0	0|0	0|0	0|0	0|0	0|0	0|0	0|0	0|0	0|0	0|0	0|1	0|1	0|1	0|0	0|0	0|1	0|1	0|0	0|1	0|0	0|0	0|0	0|1	0|0	0|0	0|0	1|1	0|0	0|0	0|0	0|0	0|1	0|0	0|0	0|1	0|0	0|0	0|0	0|0	0|0	0|1	0|0
KB742619.1	3362985	T	G	1|1	1|1	1|1	1|1	1|1	0|1	1|1	1|1	1|1	1|1	0|1	1|1	1|1	1|1	0|1	0|1	0|1	1|1	1|1	0|1	0|1	1|1	0|1	0|0	1|1	1|1	0|1	0|1	1|1	1|1	0|0	1|1	1|1	0|1	1|1	0|1	1|1	1|1	0|1	1|1	1|1	1|1	1|1	1|1	0|1	1|1
KB742619.1	3362999	T	C	0|0	1|1	1|1	1|1	0|1	0|0	0|0	0|1	0|0	1|1	0|0	1|1	0|1	1|1	0|1	0|0	0|0	0|1	1|1	0|1	0|0	1|1	0|0	0|0	0|1	0|0	0|1	0|1	0|0	0|0	0|0	0|1	0|1	0|0	0|1	0|1	0|1	1|1	0|0	1|1	0|1	1|1	0|0	0|1	0|1	1|1
KB742619.1	3363000	T	C	0|0	1|1	1|1	1|1	0|1	0|0	0|0	0|1	0|0	1|1	0|0	1|1	0|1	1|1	0|1	0|0	0|0	0|1	1|1	0|1	0|0	1|1	0|0	0|0	1|1	0|0	0|1	0|1	0|0	0|0	0|0	0|1	0|1	0|0	0|1	0|1	0|1	1|1	0|0	1|1	0|1	1|1	0|0	0|1	0|1	1|1
KB742619.1	3363003	T	C	1|1	1|1	1|1	1|1	0|1	0|1	1|1	1|1	1|1	1|1	0|1	1|1	1|1	1|1	1|1	1|1	1|1	1|1	1|1	1|1	1|1	1|1	1|1	0|0	1|1	1|1	1|1	0|1	1|1	1|1	1|1	1|1	1|1	0|1	1|1	1|1	1|1	1|1	1|1	1|1	1|1	1|1	1|1	1|1	1|1	1|1
KB742619.1	3363009	G	T	0|1	0|0	0|0	0|0	0|0	0|1	0|0	0|0	1|1	0|0	0|0	0|0	0|1	0|0	0|1	1|1	1|1	0|1	0|0	0|1	0|1	0|0	0|1	0|0	0|1	1|1	0|1	0|0	1|1	0|0	1|1	0|1	0|0	0|1	0|1	0|1	0|1	0|0	1|1	0|0	0|1	0|0	0|1	0|1	0|1	0|0
KB742619.1	3363029	C	T	1|1	0|0	0|0	0|0	0|0	0|0	1|1	0|1	0|1	0|0	0|1	0|0	0|0	0|0	0|0	0|1	0|1	0|1	0|0	0|1	0|1	0|0	0|1	0|0	0|0	1|1	0|0	0|0	1|1	1|1	0|0	0|1	0|1	0|1	0|1	0|0	0|1	0|0	0|1	0|0	0|1	0|0	1|1	0|0	0|0	0|0
KB742619.1	3363032	T	G	0|1	0|0	0|0	0|0	0|0	0|0	1|1	0|1	0|0	0|0	0|1	0|0	0|0	0|0	0|0	0|0	0|0	0|0	0|0	0|0	0|1	0|0	0|1	0|0	0|0	0|0	0|0	0|0	0|0	1|1	0|0	0|0	0|1	0|0	0|0	0|0	0|0	0|0	0|0	0|0	0|0	0|0	0|1	0|0	0|0	0|0
KB742619.1	3363033	C	A	0|1	0|0	0|0	0|0	0|0	0|0	1|1	0|1	0|0	0|0	0|1	0|0	0|0	0|0	0|0	0|0	0|0	0|0	0|0	0|0	0|1	0|0	0|1	0|0	0|0	0|0	0|0	0|0	0|0	1|1	0|0	0|0	0|1	0|0	0|0	0|0	0|0	0|0	0|0	0|0	0|0	0|0	0|1	0|0	0|0	0|0
KB742619.1	3363034	A	G	0|1	0|0	0|0	0|0	0|0	0|0	1|1	0|1	0|0	0|0	0|1	0|0	0|0	0|0	0|0	0|0	0|0	0|0	0|0	0|0	0|1	0|0	0|1	0|0	0|0	0|0	0|0	0|0	0|0	1|1	0|0	0|0	0|1	0|0	0|0	0|0	0|0	0|0	0|0	0|0	0|0	0|0	0|1	0|0	0|0	0|0
KB742619.1	3363047	G	A	0|1	1|1	1|1	1|1	0|1	0|0	1|1	1|1	0|0	0|1	0|1	1|1	0|1	0|1	0|0	0|0	0|0	0|1	1|1	0|0	0|1	1|1	0|1	0|0	0|1	0|0	0|0	0|0	0|0	1|1	0|0	0|1	0|1	0|0	0|0	0|1	0|1	1|1	0|0	1|1	0|1	0|1	0|1	0|1	0|1	1|1
KB742619.1	3363067	A	G	0|1	0|0	0|0	0|0	0|0	0|0	1|1	0|1	0|0	0|0	0|1	0|0	0|0	0|0	0|0	0|0	0|0	0|0	0|0	0|0	0|1	0|0	0|1	0|0	0|0	0|0	0|0	0|0	0|0	1|1	0|0	0|0	0|1	0|0	0|0	0|0	0|0	0|0	0|0	0|0	0|0	0|0	0|1	0|0	0|0	0|0
KB742619.1	3363079	G	T	0|1	0|0	0|0	0|0	0|0	0|0	1|1	0|1	0|0	0|0	0|1	0|0	0|0	0|0	0|0	0|0	0|0	0|0	0|0	0|0	0|1	0|0	0|1	0|0	0|0	0|0	0|0	0|0	0|0	1|1	0|0	0|0	0|1	0|0	0|0	0|0	0|0	0|0	0|1	0|0	0|0	0|0	0|1	0|0	0|0	0|0
KB742619.1	3363110	C	T	0|1	0|0	0|0	0|0	0|0	0|0	1|1	0|1	0|0	0|0	0|1	0|0	0|0	0|0	0|0	0|0	0|0	0|0	0|0	0|0	0|1	0|0	0|1	0|0	0|0	0|0	0|0	0|0	0|0	1|1	0|0	0|0	0|1	0|0	0|0	0|0	0|0	0|0	0|1	0|0	0|0	0|0	0|1	0|0	0|0	0|0
KB742619.1	3363118	G	GGA	0|1	0|0	0|0	0|0	0|0	0|0	1|1	0|1	0|0	0|0	0|1	0|0	0|0	0|0	0|0	0|0	0|0	0|0	0|0	0|0	0|1	0|0	0|1	0|0	0|0	0|0	0|0	0|0	0|0	1|1	0|0	0|0	0|1	0|0	0|0	0|0	0|0	0|0	0|1	0|0	0|0	0|0	0|1	0|0	0|0	0|0
KB742619.1	3363120	G	A	0|1	0|0	0|0	0|0	0|0	0|0	1|1	0|1	0|0	0|0	0|0	0|0	0|0	0|0	0|0	0|0	0|0	0|0	0|0	0|0	0|1	0|0	0|1	0|0	0|0	0|0	0|0	0|0	0|0	1|1	0|0	0|0	0|1	0|0	0|0	0|0	0|0	0|0	0|1	0|0	0|0	0|0	0|1	0|0	0|0	0|0
KB742619.1	3363123	ACG	A	0|1	0|0	0|0	0|0	0|0	0|0	1|1	0|1	0|0	0|0	0|0	0|0	0|0	0|0	0|0	0|0	0|0	0|0	0|0	0|0	0|1	0|0	0|1	0|0	0|0	0|0	0|0	0|0	0|0	1|1	0|0	0|0	0|1	0|0	0|0	0|0	0|0	0|0	0|1	0|0	0|0	0|0	0|1	0|0	0|0	0|0
KB742619.1	3363127	C	G	0|1	0|0	0|0	0|0	0|0	0|0	1|1	0|1	0|0	0|0	0|0	0|0	0|0	0|0	0|0	0|0	0|0	0|0	0|0	0|0	0|1	0|0	0|1	0|0	0|0	0|0	0|0	0|0	0|0	1|1	0|0	0|0	0|1	0|0	0|0	0|0	0|0	0|0	0|1	0|0	0|0	0|0	0|1	0|0	0|0	0|0
KB742619.1	3363131	G	C	0|1	0|0	0|0	0|0	0|0	0|0	1|1	0|1	0|0	0|0	0|0	0|0	0|0	0|0	0|0	0|0	0|0	0|0	0|0	0|0	0|1	0|0	0|1	0|0	0|0	0|0	0|0	0|0	0|0	1|1	0|0	0|0	0|1	0|0	0|0	0|0	0|0	0|0	0|1	0|0	0|0	0|0	0|1	0|0	0|0	0|0
KB742619.1	3363134	G	GGA	0|1	0|0	0|0	0|0	0|0	0|0	1|1	0|1	0|0	0|0	0|0	0|0	0|0	0|0	0|0	0|0	0|0	0|0	0|0	0|0	0|1	0|0	0|1	0|0	0|0	0|0	0|0	0|0	0|0	1|1	0|0	0|0	0|1	0|0	0|0	0|0	0|0	0|0	0|1	0|0	0|0	0|0	0|1	0|0	0|0	0|0
KB742619.1	3363139	ATGT	A	0|1	0|0	0|0	0|0	0|0	0|0	1|1	0|1	0|0	0|0	0|0	0|0	0|0	0|0	0|0	0|0	0|0	0|0	0|0	0|0	0|1	0|0	0|1	0|0	0|0	0|0	0|0	0|0	0|0	1|1	0|0	0|0	0|1	0|0	0|0	0|0	0|0	0|0	0|1	0|0	0|0	0|0	0|1	0|0	0|0	0|0
KB742619.1	3363143	C	CA	0|1	0|0	0|0	0|0	0|0	0|0	1|1	0|1	0|0	0|0	0|0	0|0	0|0	0|0	0|0	0|0	0|0	0|0	0|0	0|0	0|1	0|0	0|1	0|0	0|0	0|0	0|0	0|0	0|0	1|1	0|0	0|0	0|1	0|0	0|0	0|0	0|0	0|0	0|1	0|0	0|0	0|0	0|1	0|0	0|0	0|0
KB742619.1	3363151	T	C	0|1	1|1	1|1	1|1	0|1	0|1	0|0	0|1	1|1	1|1	0|0	1|1	1|1	1|1	1|1	1|1	1|1	1|1	1|1	1|1	0|1	1|1	0|1	0|0	1|1	1|1	1|1	0|1	1|1	0|0	1|1	1|1	0|1	0|1	1|1	1|1	1|1	1|1	0|1	1|1	1|1	1|1	0|1	1|1	1|1	1|1
KB742619.1	3363152	G	A	0|1	0|0	0|0	0|0	0|0	0|1	0|0	0|0	1|1	0|0	0|0	0|0	0|1	0|0	0|1	1|1	1|1	0|1	0|0	0|1	0|1	0|0	0|1	0|0	0|1	1|1	0|0	0|0	1|1	0|0	1|1	0|0	0|0	0|1	0|1	0|1	0|1	0|0	0|1	0|0	0|1	0|0	0|1	0|1	0|0	0|0
KB742619.1	3363156	C	T	0|1	0|0	0|0	0|0	0|0	0|0	0|0	0|0	0|1	0|0	0|0	0|0	0|0	0|0	0|0	0|1	0|1	0|1	0|0	0|0	0|0	0|0	0|0	0|0	0|1	1|1	0|0	0|0	1|1	0|0	0|0	0|0	0|0	0|1	0|1	0|0	0|1	0|0	0|1	0|0	0|1	0|0	0|1	0|0	0|0	0|0
KB742619.1	3363163	C	G	0|0	1|1	1|1	1|1	0|1	0|0	0|0	0|1	0|0	0|1	0|0	1|1	0|1	0|1	0|0	0|0	0|0	0|1	1|1	0|0	0|0	1|1	0|0	0|0	0|1	0|0	0|0	0|0	0|0	0|0	0|0	1|1	0|0	0|0	0|0	0|1	0|1	1|1	0|0	1|1	0|1	0|1	0|0	0|1	0|1	1|1
KB742619.1	3363207	A	G	0|1	0|0	0|0	0|0	0|0	0|0	1|1	0|1	0|0	0|0	0|0	0|0	0|0	0|0	0|0	0|0	0|0	0|0	0|0	0|0	0|1	0|0	0|1	0|0	0|0	0|0	0|0	0|0	0|0	1|1	0|0	0|0	0|1	0|0	0|0	0|0	0|0	0|0	0|1	0|0	0|0	0|0	0|1	0|0	0|0	0|0
KB742619.1	3363245	C	A	0|1	0|0	0|0	0|0	0|0	0|0	1|1	0|1	0|0	0|0	0|1	0|0	0|0	0|0	0|0	0|0	0|0	0|0	0|0	0|0	0|1	0|0	0|1	0|0	0|0	0|0	0|0	0|0	0|0	1|1	0|0	0|0	0|1	0|0	0|0	0|0	0|0	0|0	0|0	0|0	0|0	0|0	0|1	0|0	0|0	0|0
KB742619.1	3363262	A	T	0|1	0|0	0|0	0|0	0|0	0|0	1|1	0|1	0|0	0|0	0|1	0|0	0|0	0|0	0|0	0|0	0|0	0|0	0|0	0|0	0|1	0|0	0|1	0|0	0|0	0|0	0|0	0|0	0|0	1|1	0|0	0|0	0|1	0|0	0|0	0|0	0|0	0|0	0|0	0|0	0|0	0|0	0|1	0|0	0|0	0|0
KB742619.1	3363264	G	A	0|0	1|1	1|1	1|1	0|1	0|0	0|0	0|1	0|0	1|1	0|0	1|1	0|1	1|1	1|1	0|0	0|0	0|1	1|1	0|1	0|0	0|1	0|0	0|0	0|1	0|0	0|0	0|1	0|0	0|0	0|0	0|1	0|1	0|0	0|1	0|1	0|1	1|1	0|0	1|1	0|1	1|1	0|0	0|1	0|1	1|1
KB742619.1	3363268	A	G	0|1	0|0	0|0	0|0	0|0	0|0	1|1	0|1	0|0	0|0	0|1	0|0	0|0	0|0	0|0	0|0	0|0	0|0	0|0	0|0	0|1	0|0	0|1	0|0	0|0	0|0	0|0	0|0	0|0	1|1	0|0	0|0	0|1	0|0	0|0	0|0	0|0	0|0	0|0	0|0	0|0	0|0	0|1	0|0	0|0	0|0
KB742619.1	3363295	A	G	0|1	1|1	1|1	1|1	0|1	0|1	0|0	0|1	1|1	1|1	0|0	1|1	1|1	1|1	1|1	1|1	1|1	1|1	1|1	1|1	0|1	1|1	0|1	0|0	1|1	1|1	1|1	0|1	1|1	0|0	1|1	1|1	0|1	0|1	1|1	1|1	1|1	1|1	0|1	1|1	1|1	1|1	0|1	1|1	1|1	1|1
KB742619.1	3363326	A	G	0|0	1|1	1|1	1|1	0|1	0|0	0|0	0|1	0|0	1|1	0|0	1|1	0|1	1|1	0|1	0|0	0|0	0|1	1|1	0|1	0|0	0|1	0|0	0|0	0|1	0|0	0|1	0|1	0|0	0|0	0|0	0|1	0|1	0|0	0|1	0|1	0|1	1|1	0|0	1|1	0|1	1|1	0|0	0|1	0|1	1|1
KB742619.1	3363341	A	G	0|1	1|1	1|1	1|1	0|1	0|1	0|0	0|1	1|1	0|1	0|0	1|1	1|1	0|1	0|0	0|1	0|1	1|1	1|1	0|0	0|0	0|1	0|0	0|0	1|1	1|1	0|0	0|0	1|1	0|0	0|0	1|1	0|0	0|1	0|1	0|1	1|1	1|1	0|1	1|1	1|1	0|1	0|1	0|1	0|1	1|1
KB742619.1	3363357	G	T	0|0	0|0	0|0	0|0	0|0	0|0	0|0	0|0	0|0	0|0	0|0	0|0	0|0	0|0	0|1	0|1	0|1	0|0	0|0	0|1	1|1	0|1	0|1	0|0	0|0	0|0	0|1	0|0	0|0	0|0	1|1	0|0	0|0	0|0	0|0	0|1	0|0	0|0	0|1	0|0	0|0	0|0	0|0	0|1	0|1	0|0
KB742619.1	3363364	T	G	1|1	1|1	1|1	1|1	0|1	0|1	1|1	1|1	1|1	1|1	0|1	1|1	1|1	1|1	1|1	1|1	1|1	1|1	1|1	1|1	1|1	1|1	1|1	0|1	1|1	1|1	1|1	0|1	1|1	1|1	1|1	1|1	1|1	0|1	1|1	1|1	1|1	1|1	1|1	1|1	1|1	1|1	1|1	1|1	1|1	1|1
KB742619.1	3363394	C	G	0|1	1|1	1|1	1|1	1|1	0|0	1|1	1|1	0|0	1|1	0|1	1|1	0|1	1|1	0|1	0|0	0|0	0|1	1|1	0|1	0|0	0|1	0|0	0|0	0|1	0|0	0|1	0|1	0|0	0|0	0|0	1|1	1|1	0|0	0|1	0|1	0|1	1|1	0|1	1|1	0|1	1|1	0|0	0|1	0|1	1|1
KB742619.1	3363447	T	TC	1|1	1|1	1|1	1|1	0|1	0|1	1|1	1|1	1|1	1|1	0|1	1|1	1|1	1|1	1|1	1|1	1|1	1|1	1|1	1|1	1|1	1|1	1|1	0|0	1|1	1|1	1|1	0|1	1|1	1|1	1|1	1|1	1|1	0|1	1|1	1|1	1|1	1|1	1|1	1|1	1|1	1|1	1|1	1|1	1|1	1|1
KB742619.1	3363480	T	C	0|0	1|1	1|1	1|1	0|1	0|0	0|0	0|1	0|0	1|1	0|0	1|1	0|1	1|1	0|1	0|0	0|0	0|1	1|1	0|0	0|0	0|1	0|0	0|0	0|1	0|0	0|1	0|1	0|1	0|0	0|0	1|1	0|1	0|0	0|1	0|1	0|1	1|1	0|0	1|1	0|1	1|1	0|0	0|1	0|1	1|1
KB742619.1	3363486	A	T	0|0	0|0	0|0	0|0	0|0	0|0	0|0	0|0	0|0	0|0	0|0	0|0	0|0	0|0	0|1	0|1	0|1	0|0	0|0	0|1	0|1	0|1	0|1	0|0	0|0	0|0	0|1	0|0	0|0	0|0	1|1	0|0	0|0	0|0	0|0	0|1	0|0	0|0	0|1	0|0	0|0	0|0	0|0	0|1	0|1	0|0
KB742619.1	3363504	A	G	0|1	0|0	0|0	0|0	0|0	0|0	1|1	0|1	0|0	0|0	0|1	0|0	0|0	0|0	0|0	0|0	0|0	0|0	0|0	0|0	0|1	0|0	0|1	0|0	0|0	0|0	0|0	0|0	0|0	1|1	0|0	0|0	0|1	0|0	0|0	0|0	0|0	0|0	0|0	0|0	0|0	0|0	0|0	0|0	0|0	0|0
KB742619.1	3363510	C	A	0|0	0|0	0|0	0|0	0|0	0|0	0|0	0|0	0|0	0|0	0|0	0|0	0|0	0|0	0|1	0|1	0|1	0|0	0|0	0|1	0|1	0|1	0|1	0|0	0|0	0|0	0|1	0|0	0|0	0|0	1|1	0|0	0|0	0|0	0|0	0|1	0|0	0|0	0|1	0|0	0|0	0|0	0|0	0|1	0|1	0|0
KB742619.1	3363513	C	A	0|1	0|0	0|0	0|0	0|0	0|0	1|1	0|1	0|0	0|0	0|1	0|0	0|0	0|0	0|0	0|0	0|0	0|0	0|0	0|0	0|1	0|0	0|1	0|0	0|0	0|0	0|0	0|0	0|0	1|1	0|0	0|0	0|1	0|0	0|0	0|0	0|0	0|0	0|0	0|0	0|0	0|0	0|1	0|0	0|0	0|0
KB742619.1	3363535	A	G	0|1	0|0	0|0	0|0	0|0	0|0	0|0	0|0	0|1	0|0	0|0	0|0	0|0	0|0	0|1	1|1	1|1	0|1	0|0	0|1	0|1	0|1	0|1	0|0	0|1	1|1	0|1	0|0	0|1	0|0	1|1	0|0	0|0	0|1	0|1	0|1	0|1	0|0	1|1	0|0	0|1	0|0	0|1	0|1	0|1	0|0
KB742619.1	3363557	A	G	0|1	0|0	0|0	0|0	0|0	0|1	0|0	0|0	1|1	0|0	0|0	0|0	0|1	0|0	0|0	1|1	1|1	0|1	0|0	0|1	0|1	0|1	0|1	0|0	0|1	1|1	0|1	0|0	0|1	0|0	1|1	0|0	0|0	0|1	0|1	0|1	0|1	0|0	1|1	0|0	0|1	0|0	0|1	0|1	0|1	0|0
KB742619.1	3363570	T	C	0|1	0|0	0|0	0|0	0|0	0|0	1|1	0|1	0|0	0|0	0|1	0|0	0|0	0|0	0|0	0|0	0|0	0|0	0|0	0|0	0|1	0|0	0|1	0|0	0|0	0|0	0|0	0|0	0|0	1|1	0|0	0|0	0|1	0|0	0|0	0|0	0|0	0|0	0|0	0|0	0|0	0|0	0|1	0|0	0|0	0|0
KB742619.1	3363576	A	G	0|1	0|0	0|0	0|0	0|0	0|0	1|1	0|1	0|0	0|0	0|1	0|0	0|0	0|0	0|0	0|0	0|0	0|0	0|0	0|0	0|1	0|0	0|1	0|0	0|0	0|0	0|0	0|0	0|0	1|1	0|0	0|0	0|1	0|0	0|0	0|0	0|0	0|0	0|0	0|0	0|0	0|0	0|1	0|0	0|0	0|0
KB742619.1	3363620	A	G	0|1	0|0	0|0	0|0	0|0	0|1	0|0	0|0	1|1	0|0	0|0	0|0	0|1	0|0	0|1	1|1	1|1	0|1	0|0	0|1	0|1	0|1	0|1	0|0	0|1	1|1	0|1	0|0	1|1	0|0	1|1	0|1	0|0	0|1	0|1	0|1	0|1	0|0	1|1	0|0	0|1	0|0	0|1	0|1	0|0	0|0
KB742619.1	3363622	A	G	0|1	1|1	1|1	1|1	0|1	0|1	0|0	0|1	1|1	0|1	0|0	1|1	1|1	0|1	0|1	1|1	1|1	1|1	1|1	0|1	1|1	1|1	1|1	0|0	1|1	1|1	0|1	0|0	1|1	1|1	1|1	1|1	0|0	0|1	0|1	1|1	1|1	1|1	1|1	1|1	1|1	0|1	1|1	1|1	1|1	1|1
KB742619.1	3363719	A	T	0|1	0|0	0|0	0|0	0|0	0|1	0|0	0|0	1|1	0|0	0|0	0|0	0|1	0|0	0|0	0|1	0|1	0|1	0|0	0|0	0|0	0|0	0|0	0|0	0|1	1|1	0|0	0|0	1|1	0|0	0|0	0|1	0|0	0|1	0|1	0|0	0|1	0|0	0|1	0|0	0|1	0|0	0|1	0|0	0|0	0|0
KB742619.1	3363785	C	T	0|0	1|1	1|1	1|1	0|0	0|0	0|0	0|1	0|0	0|1	0|0	1|1	0|1	0|1	0|0	0|0	0|0	0|1	1|1	0|0	0|0	0|1	0|0	0|0	0|1	0|0	0|0	0|0	0|1	0|0	0|0	0|1	0|0	0|0	0|0	0|1	0|1	1|1	0|0	1|1	0|1	0|1	0|0	0|1	0|1	1|1
KB742619.1	3363787	A	G	1|1	1|1	1|1	1|1	0|0	0|1	1|1	1|1	1|1	1|1	0|1	1|1	1|1	1|1	1|1	1|1	1|1	1|1	1|1	1|1	1|1	1|1	1|1	0|0	1|1	1|1	1|1	0|1	1|1	1|1	1|1	1|1	1|1	0|1	1|1	1|1	1|1	1|1	1|1	1|1	1|1	1|1	1|1	1|1	1|1	1|1
KB742619.1	3363814	C	A	0|1	1|1	1|1	1|1	0|1	0|1	0|0	0|1	1|1	1|1	0|0	1|1	1|1	1|1	1|1	1|1	1|1	1|1	1|1	1|1	0|1	1|1	0|1	0|0	1|1	1|1	1|1	0|1	1|1	0|0	1|1	1|1	0|1	0|1	1|1	1|1	1|1	1|1	1|1	1|1	1|1	1|1	0|1	1|1	0|1	1|1
KB742619.1	3363816	A	G	0|1	1|1	1|1	1|1	0|1	0|1	0|0	0|1	1|1	1|1	0|0	1|1	1|1	1|1	1|1	1|1	1|1	1|1	1|1	1|1	1|1	1|1	1|1	0|0	1|1	1|1	1|1	0|1	1|1	1|1	1|1	1|1	0|1	0|1	1|1	1|1	1|1	1|1	1|1	1|1	1|1	1|1	1|1	1|1	1|1	1|1
KB742619.1	3363820	G	A	0|0	0|0	0|0	0|0	0|0	0|0	0|0	0|0	0|0	0|0	0|0	0|0	0|0	0|0	0|1	0|1	0|1	0|0	0|0	0|1	0|1	0|1	0|1	0|0	0|0	0|0	0|1	0|0	0|0	0|0	1|1	0|0	0|0	0|0	0|0	0|1	0|0	0|0	0|1	0|0	0|0	0|0	0|0	0|1	0|0	0|0
KB742619.1	3363823	G	A	0|0	0|0	0|0	0|0	0|0	0|0	0|0	0|0	0|0	0|0	0|0	0|0	0|0	0|0	0|1	0|1	0|1	0|0	0|0	0|1	0|1	0|1	0|1	0|0	0|0	0|0	0|1	0|0	0|0	0|0	1|1	0|0	0|0	0|0	0|0	0|1	0|0	0|0	0|1	0|0	0|0	0|0	0|0	0|1	0|0	0|0
KB742619.1	3363830	G	A	0|0	0|0	0|0	0|0	0|0	0|0	0|0	0|0	0|0	0|1	0|0	0|0	0|0	0|1	0|1	0|0	0|0	0|0	0|0	0|1	0|0	0|0	0|0	0|0	0|0	0|0	0|1	0|1	0|0	0|0	0|0	0|0	0|1	0|0	0|1	0|0	0|0	0|0	0|0	0|0	0|0	0|1	0|0	0|0	0|0	0|0
KB742619.1	3363860	C	T	1|1	0|0	0|0	0|0	0|0	0|0	1|1	1|1	0|1	0|0	0|1	0|0	0|0	0|0	0|0	0|1	0|1	0|1	0|0	0|0	0|1	0|0	0|1	0|0	0|1	1|1	0|0	0|0	0|1	1|1	0|0	0|1	0|1	0|1	0|1	0|0	0|1	0|0	0|1	0|0	0|1	0|0	1|1	0|0	0|1	0|0
KB742619.1	3363861	G	A	0|0	1|1	1|1	1|1	0|1	0|0	0|0	0|0	0|0	0|1	0|0	1|1	1|1	0|1	0|0	0|0	0|0	0|1	1|1	0|0	0|0	0|1	0|0	0|0	0|1	0|0	0|0	0|0	0|1	0|0	0|0	0|1	0|0	0|0	0|0	0|1	0|1	1|1	0|0	1|1	0|1	0|1	0|0	0|1	0|1	1|1
KB742619.1	3363884	A	G	0|1	0|0	0|0	0|0	0|0	0|0	1|1	0|1	0|0	0|0	0|1	0|0	0|0	0|0	0|0	0|0	0|0	0|0	0|0	0|0	0|1	0|0	0|1	0|0	0|0	0|0	0|0	0|0	0|0	1|1	0|0	0|0	0|1	0|0	0|0	0|0	0|0	0|0	0|0	0|0	0|0	0|0	0|1	0|0	0|1	0|0
KB742619.1	3363901	T	G	0|1	0|0	0|0	0|0	0|0	0|1	0|0	0|0	1|1	0|0	0|0	0|0	0|1	0|0	0|1	1|1	1|1	0|1	0|0	0|1	0|1	0|1	0|1	0|0	0|1	1|1	0|1	0|0	1|1	0|0	1|1	0|1	0|0	0|1	0|1	0|1	0|1	0|0	1|1	0|0	0|1	0|0	0|1	0|1	0|0	0|0
KB742619.1	3363914	G	C	0|1	0|0	0|0	0|0	0|0	0|0	1|1	0|1	0|0	0|0	0|1	0|0	0|0	0|0	0|0	0|0	0|0	0|0	0|0	0|0	0|1	0|0	0|1	0|0	0|0	0|0	0|0	0|0	0|0	1|1	0|0	0|0	0|1	0|0	0|0	0|0	0|0	0|0	0|0	0|0	0|0	0|0	0|1	0|0	0|1	0|0
KB742619.1	3363954	G	A	1|1	1|1	1|1	1|1	0|1	0|1	1|1	1|1	1|1	1|1	0|1	1|1	1|1	1|1	1|1	1|1	1|1	1|1	1|1	1|1	1|1	1|1	1|1	0|0	1|1	1|1	1|1	0|1	1|1	1|1	1|1	1|1	1|1	0|1	1|1	1|1	1|1	1|1	1|1	1|1	1|1	1|1	1|1	1|1	1|1	1|1
KB742619.1	3363976	A	C	1|1	1|1	1|1	1|1	0|0	0|1	1|1	1|1	1|1	1|1	0|1	1|1	1|1	1|1	1|1	1|1	1|1	1|1	1|1	1|1	1|1	1|1	1|1	0|0	1|1	1|1	1|1	0|1	1|1	1|1	1|1	1|1	1|1	0|1	1|1	1|1	1|1	1|1	1|1	1|1	1|1	1|1	1|1	1|1	1|1	1|1
KB742619.1	3364050	A	T	0|1	1|1	1|1	1|1	0|1	0|0	1|1	1|1	0|0	1|1	0|1	1|1	0|1	1|1	0|1	0|0	0|0	0|1	1|1	0|1	0|1	0|1	0|1	0|0	0|1	0|0	0|1	0|1	0|0	1|1	0|0	0|1	1|1	0|0	0|1	0|1	0|1	1|1	0|0	1|1	0|1	1|1	0|1	0|1	1|1	1|1
KB742619.1	3364059	C	T	0|1	0|0	0|0	0|0	0|0	0|1	0|0	0|0	1|1	0|0	0|0	0|0	0|1	0|0	0|0	0|1	0|1	0|1	0|0	0|0	0|0	0|0	0|0	0|0	0|1	1|1	0|0	0|0	1|1	0|0	0|0	0|1	0|0	1|1	0|1	0|0	0|1	0|0	0|1	0|0	0|1	0|0	0|1	0|0	0|0	0|0
KB742619.1	3364068	T	C	0|1	0|0	0|0	0|0	0|0	0|0	1|1	0|1	0|0	0|1	0|1	0|0	0|0	0|1	0|1	0|0	0|0	0|0	0|0	0|1	0|1	0|0	0|1	0|0	0|0	0|0	0|1	0|1	0|0	1|1	0|0	0|0	1|1	0|0	0|1	0|0	0|0	0|0	0|0	0|0	0|0	0|1	0|1	0|0	0|1	0|0
KB742619.1	3364182	C	T	1|1	0|0	0|0	0|0	0|0	0|1	1|1	0|0	1|1	0|0	0|1	0|0	0|1	0|0	0|1	1|1	1|1	0|1	0|0	0|1	1|1	0|1	1|1	0|0	0|1	1|1	0|1	0|0	1|1	1|1	1|1	0|1	0|1	0|1	0|1	1|1	0|1	0|0	1|1	0|0	0|1	0|0	1|1	0|1	0|1	0|0
KB742619.1	3364227	T	A	1|1	1|1	1|1	1|1	0|1	0|1	1|1	1|1	1|1	1|1	0|1	1|1	1|1	1|1	1|1	1|1	1|1	1|1	1|1	1|1	1|1	1|1	1|1	0|0	1|1	1|1	1|1	0|1	1|1	1|1	1|1	1|1	1|1	0|1	1|1	1|1	1|1	1|1	1|1	1|1	1|1	1|1	1|1	1|1	1|1	1|1
KB742619.1	3364232	G	A	0|0	1|1	1|1	1|1	0|1	0|0	0|0	0|1	0|0	0|1	0|0	1|1	0|1	0|1	0|0	0|0	0|0	0|1	1|1	0|1	0|0	0|1	0|0	0|0	0|1	0|0	0|0	0|0	0|0	0|0	0|0	0|1	0|0	0|0	0|0	0|1	0|1	1|1	0|0	1|1	0|1	0|1	0|0	0|1	0|1	1|1
KB742619.1	3364260	A	G	1|1	1|1	1|1	1|1	0|1	0|1	1|1	1|1	1|1	1|1	0|1	1|1	1|1	1|1	1|1	1|1	1|1	1|1	1|1	1|1	1|1	1|1	1|1	0|0	1|1	1|1	1|1	0|1	1|1	1|1	1|1	1|1	1|1	0|1	1|1	1|1	1|1	1|1	1|1	1|1	1|1	1|1	1|1	1|1	1|1	1|1
KB742619.1	3364288	T	C	0|1	0|0	0|0	0|0	0|0	0|0	1|1	0|1	0|0	0|0	0|1	0|0	0|0	0|0	0|0	0|0	0|0	0|0	0|0	0|0	0|0	0|0	0|0	0|0	0|0	0|0	0|0	0|0	0|0	1|1	0|0	0|0	0|1	0|0	0|0	0|0	0|0	0|0	0|0	0|0	0|0	0|0	0|0	0|0	0|0	0|0
KB742619.1	3364304	C	T	1|1	0|0	0|0	0|0	0|0	0|1	1|1	0|1	1|1	0|0	0|1	0|0	0|1	0|0	0|0	0|1	0|1	0|1	0|0	0|0	0|1	0|0	0|1	0|0	0|1	1|1	0|0	0|0	1|1	1|1	0|0	0|1	0|1	0|1	0|1	0|0	0|1	0|0	0|1	0|0	0|1	0|0	1|1	0|0	0|1	0|0
KB742619.1	3364373	G	A	0|1	0|1	1|1	1|1	0|1	0|1	0|0	0|1	1|1	1|1	0|0	1|1	1|1	1|1	1|1	1|1	1|1	1|1	1|1	1|1	0|1	1|1	0|1	0|0	1|1	1|1	1|1	0|1	1|1	0|0	1|1	1|1	0|1	0|1	1|1	1|1	1|1	1|1	1|1	1|1	1|1	1|1	0|1	1|1	0|1	1|1
KB742619.1	3364390	G	A	0|1	0|0	0|0	0|0	0|0	0|1	0|0	0|0	1|1	0|0	0|0	0|0	0|1	0|0	0|1	1|1	1|1	0|1	0|0	0|1	0|1	0|1	0|1	0|0	0|1	1|1	0|1	0|0	1|1	0|0	1|1	0|1	0|0	0|1	0|1	0|1	0|1	0|0	1|1	0|0	0|1	0|0	0|1	0|1	0|0	0|0
KB742619.1	3364406	A	G	0|1	1|1	1|1	1|1	0|1	0|0	1|1	1|1	0|0	1|1	0|1	1|1	0|1	1|1	0|1	0|0	0|0	0|1	1|1	0|1	0|1	0|1	0|1	0|0	0|1	0|0	0|1	0|1	0|0	1|1	0|0	0|1	1|1	0|0	0|1	0|1	0|1	1|1	0|0	1|1	0|1	1|1	0|1	0|1	1|1	1|1
KB742619.1	3364420	G	A	0|1	1|1	1|1	1|1	0|1	0|0	0|0	0|1	0|1	1|1	0|0	1|1	0|1	1|1	1|1	1|1	1|1	1|1	1|1	1|1	0|1	1|1	0|1	0|0	1|1	1|1	1|1	0|1	1|1	0|0	1|1	1|1	0|1	0|1	1|1	1|1	1|1	1|1	1|1	1|1	1|1	1|1	0|1	1|1	0|1	1|1
KB742619.1	3364431	T	C	1|1	1|1	1|1	1|1	0|1	0|1	1|1	1|1	1|1	1|1	0|1	1|1	1|1	1|1	1|1	1|1	1|1	1|1	1|1	1|1	1|1	1|1	1|1	0|0	1|1	1|1	1|1	0|1	1|1	1|1	1|1	1|1	1|1	0|1	1|1	1|1	1|1	1|1	1|1	1|1	1|1	1|1	1|1	1|1	1|1	1|1
KB742619.1	3364479	A	C	1|1	0|0	0|0	0|0	0|0	0|1	1|1	0|1	1|1	0|0	0|1	0|0	0|1	0|0	0|1	1|1	1|1	0|1	0|0	0|1	1|1	0|1	1|1	0|0	0|1	1|1	0|1	0|0	1|1	1|1	1|1	0|1	0|1	0|1	0|0	0|1	0|1	0|0	1|1	0|0	0|1	0|0	1|1	0|1	0|1	0|0
KB742619.1	3364495	C	T	1|1	1|1	1|1	1|1	0|1	0|1	0|1	1|1	1|1	1|1	0|1	1|1	1|1	1|1	1|1	1|1	1|1	1|1	1|1	1|1	1|1	1|1	1|1	0|0	1|1	1|1	1|1	0|0	1|1	1|1	1|1	1|1	1|1	0|1	1|1	1|1	1|1	1|1	1|1	1|1	1|1	1|1	1|1	1|1	1|1	1|1
KB742619.1	3364496	A	C	1|1	1|1	1|1	1|1	0|1	0|1	1|1	1|1	1|1	1|1	0|1	1|1	1|1	1|1	1|1	1|1	1|1	1|1	1|1	1|1	1|1	1|1	1|1	0|0	1|1	1|1	1|1	0|0	1|1	1|1	1|1	1|1	1|1	0|1	1|1	1|1	1|1	1|1	1|1	1|1	1|1	1|1	1|1	1|1	1|1	1|1
KB742619.1	3364514	T	G	0|1	0|0	0|0	0|0	0|0	0|1	0|0	0|0	1|1	0|0	0|0	0|0	0|1	0|0	0|1	1|1	1|1	0|1	0|0	0|1	0|1	0|1	0|1	0|0	0|1	1|1	0|1	0|0	1|1	0|0	1|1	0|1	0|0	0|1	0|1	0|1	0|1	0|0	1|1	0|0	0|1	0|0	0|1	0|1	0|0	0|0
KB742619.1	3364518	G	A	0|1	0|0	0|0	0|0	0|0	0|1	0|0	0|0	1|1	0|0	0|0	0|0	0|1	0|0	0|0	0|1	0|1	0|1	0|0	0|0	0|0	0|0	0|0	0|0	0|1	1|1	0|0	0|0	1|1	0|0	0|0	0|1	0|0	0|1	0|1	0|0	0|1	0|0	0|1	0|0	0|1	0|0	0|1	0|0	0|0	0|0
KB742619.1	3364536	T	C	0|1	0|0	0|0	0|0	0|0	0|1	0|0	0|0	1|1	0|0	0|0	0|0	0|1	0|0	0|1	1|1	1|1	0|1	0|0	0|1	0|1	0|1	0|1	0|0	0|1	1|1	0|1	0|0	1|1	0|0	1|1	0|1	0|0	0|1	0|1	0|1	0|1	0|0	1|1	0|0	0|1	0|0	0|1	0|1	0|0	0|1
KB742619.1	3364540	A	G	0|0	0|0	0|0	0|0	0|0	0|0	0|0	0|0	0|0	0|1	0|0	0|0	0|0	0|1	0|1	0|0	0|0	0|0	0|0	0|1	0|0	0|0	0|0	0|0	0|0	0|0	0|1	0|1	0|0	0|0	0|0	0|0	0|1	0|0	0|1	0|0	0|0	0|0	0|0	0|0	0|0	0|1	0|0	0|0	0|0	0|0
KB742619.1	3364560	C	A	0|1	0|0	0|0	0|0	0|0	0|0	1|1	0|1	0|0	0|0	0|1	0|0	0|0	0|0	0|0	0|0	0|0	0|0	0|0	0|0	0|1	0|0	0|1	0|0	0|0	0|0	0|0	0|0	0|0	1|1	0|0	0|0	0|1	0|0	0|0	0|0	0|0	0|0	0|0	0|0	0|0	0|0	0|1	0|0	0|1	0|0
KB742619.1	3364589	G	T	0|0	0|0	0|0	0|0	0|0	0|0	0|0	0|0	0|0	0|1	0|0	0|0	0|0	0|1	0|1	0|0	0|0	0|0	0|0	0|1	0|0	0|0	0|0	0|0	0|0	0|0	0|1	0|1	0|0	0|0	0|0	0|0	0|1	0|0	0|1	0|0	0|0	0|0	0|0	0|0	0|0	0|1	0|0	0|0	0|0	0|0
KB742619.1	3364619	T	C	0|0	1|1	1|1	1|1	0|1	0|0	0|0	0|1	0|0	1|1	0|0	1|1	0|1	1|1	0|1	0|0	0|0	0|1	1|1	0|1	0|0	0|1	0|0	0|0	0|1	0|0	0|1	0|1	0|0	0|0	0|0	0|1	0|1	0|0	0|1	0|1	0|1	1|1	0|0	1|1	0|1	1|1	0|0	0|1	0|1	1|1
KB742619.1	3364628	C	T	0|0	1|1	1|1	1|1	0|1	0|0	0|0	0|1	0|0	0|1	0|0	1|1	0|1	0|1	0|0	0|0	0|0	0|1	1|1	0|0	0|0	0|1	0|0	0|0	0|1	0|0	0|0	0|0	0|0	0|0	0|0	0|1	0|0	0|0	0|0	0|1	0|1	1|1	0|0	1|1	0|1	0|1	0|0	0|1	0|1	1|1
KB742619.1	3364629	A	G	0|0	1|1	1|1	1|1	0|1	0|0	0|0	0|1	0|0	1|1	0|0	1|1	0|1	1|1	0|1	0|0	0|0	0|1	1|1	0|1	0|0	0|1	0|0	0|0	0|1	0|0	0|1	0|1	0|0	0|0	0|0	0|1	0|1	0|0	0|1	0|1	0|1	1|1	0|0	1|1	0|1	1|1	0|0	0|1	0|1	1|1
KB742619.1	3364640	G	A	0|0	1|1	1|1	1|1	0|1	0|0	0|0	0|1	0|0	1|1	0|0	1|1	0|1	1|1	0|1	0|0	0|0	0|1	1|1	0|1	0|0	0|1	0|0	0|0	0|1	0|0	0|1	0|1	0|0	0|0	0|0	0|1	0|1	0|0	0|1	0|1	0|1	1|1	0|0	1|1	0|1	1|1	0|0	0|1	0|1	1|1
KB742619.1	3364649	G	A	0|1	0|0	0|0	0|0	0|0	0|0	1|1	0|1	0|0	0|0	0|1	0|0	0|0	0|0	0|0	0|0	0|0	0|0	0|0	0|0	0|1	0|0	0|1	0|0	0|0	0|0	0|0	0|0	0|0	1|1	0|0	0|0	0|1	0|0	0|0	0|0	0|0	0|0	0|0	0|0	0|0	0|0	0|1	0|0	0|1	0|0
KB742619.1	3364653	A	G	1|1	0|0	0|0	0|0	0|0	0|1	1|1	0|1	1|1	0|0	0|1	0|0	0|1	0|0	0|1	1|1	1|1	0|1	0|0	0|1	1|1	0|1	1|1	0|0	0|1	1|1	0|1	0|0	1|1	1|1	1|1	0|1	0|1	0|1	0|1	0|1	0|1	0|0	1|1	0|0	0|1	0|0	1|1	0|1	0|1	0|0
KB742619.1	3364656	G	A	1|1	0|0	0|0	0|0	0|0	0|1	1|1	0|1	1|1	0|0	0|1	0|0	0|1	0|0	0|1	1|1	1|1	0|1	0|0	0|1	1|1	0|1	1|1	0|0	0|1	1|1	0|1	0|0	1|1	1|1	1|1	0|1	0|1	0|1	0|1	0|1	0|1	0|0	1|1	0|0	0|1	0|0	1|1	0|1	0|1	0|0
KB742619.1	3364678	T	C	0|0	0|0	0|0	0|0	0|0	0|0	0|0	0|0	0|0	0|1	0|0	0|0	0|0	0|1	0|1	0|0	0|0	0|0	0|0	0|1	0|0	0|0	0|0	0|0	0|0	0|0	0|1	0|1	0|0	0|0	0|0	0|0	0|1	0|0	0|1	0|0	0|0	0|0	0|1	0|0	0|0	0|1	0|0	0|0	0|0	0|0
KB742619.1	3364689	T	C	0|0	1|1	1|1	1|1	1|1	0|0	0|0	0|1	0|0	1|1	0|0	1|1	0|1	1|1	0|1	0|0	0|0	0|1	1|1	0|1	0|0	0|1	0|0	0|0	0|1	0|0	0|1	0|1	0|0	0|0	0|0	0|1	0|1	0|0	0|1	0|1	0|1	1|1	0|0	1|1	0|1	1|1	0|0	0|1	0|1	1|1
KB742619.1	3364694	G	A	0|1	0|0	0|0	0|0	0|0	0|1	0|0	0|0	1|1	0|0	0|0	0|0	0|1	0|0	0|0	0|1	0|1	0|1	0|0	0|0	0|0	0|0	0|0	0|0	0|1	1|1	0|0	0|0	1|1	0|0	0|0	0|1	0|0	0|1	0|1	0|0	0|1	0|0	0|1	0|0	0|1	0|0	0|1	0|0	0|0	0|0
KB742619.1	3364694	G	GTT	0|1	1|1	1|1	1|1	1|1	0|0	0|1	1|1	0|0	1|1	0|1	1|1	0|1	1|1	1|1	0|0	0|0	0|1	1|1	0|1	0|1	1|1	0|1	0|0	0|1	0|0	1|1	0|1	0|0	0|0	0|0	0|1	0|1	0|0	0|1	0|1	0|1	1|1	0|0	1|1	0|1	1|1	0|0	1|1	0|1	1|1
KB742619.1	3364698	T	TTGTGTTTG	0|1	0|0	0|0	0|0	0|0	0|0	1|1	0|1	0|0	0|0	0|1	0|0	0|0	0|0	0|0	0|0	0|0	0|0	0|0	0|0	0|1	0|0	0|1	0|0	0|0	0|0	0|0	0|0	0|0	1|1	0|0	0|0	0|1	0|0	0|0	0|0	0|0	0|0	0|0	0|0	0|0	0|0	0|1	0|0	0|1	0|0
KB742619.1	3364704	G	T	0|1	0|0	0|0	0|0	0|0	0|0	0|1	0|0	0|0	0|0	0|1	0|0	0|0	0|0	0|0	0|0	0|0	0|0	0|0	0|0	0|0	0|0	0|1	0|0	0|0	0|0	0|0	0|0	0|0	0|1	0|0	0|0	0|1	0|0	0|0	0|0	0|0	0|0	0|0	0|0	0|0	0|0	0|0	0|0	0|0	0|0
KB742619.1	3364710	G	GTGTGTGTGT	0|1	0|0	0|0	0|0	0|0	0|0	1|1	0|1	0|0	0|0	0|1	0|0	0|0	0|0	0|0	0|0	0|0	0|0	0|0	0|0	0|1	0|0	0|1	0|0	0|0	0|0	0|0	0|0	0|0	1|1	0|0	0|0	0|1	0|0	0|0	0|1	0|0	0|0	0|0	0|0	0|0	0|0	0|1	0|0	0|1	0|0
KB742619.1	3364711	G	T	0|1	1|1	1|1	1|1	0|1	0|0	1|1	1|1	0|0	1|1	0|1	1|1	0|1	1|1	0|1	0|0	0|0	0|1	1|1	0|1	0|1	0|1	0|1	0|1	0|1	0|0	0|1	0|1	0|0	1|1	0|0	0|1	1|1	0|0	0|1	0|1	0|1	1|1	0|0	1|1	0|1	1|1	0|1	0|1	0|1	1|1
KB742619.1	3364712	T	G	0|1	0|0	0|0	0|0	0|0	0|1	0|0	0|0	1|1	0|0	0|0	0|0	0|1	0|0	0|0	0|1	0|1	0|1	0|0	0|0	0|0	0|0	0|0	0|0	0|1	1|1	0|0	0|0	1|1	0|0	0|0	0|1	0|0	0|1	0|1	0|0	0|1	0|0	0|1	0|0	0|1	0|0	0|1	0|0	0|0	0|0
KB742619.1	3364734	G	A	0|1	0|0	0|0	0|0	0|0	0|0	1|1	0|1	0|0	0|0	0|1	0|0	0|0	0|0	0|0	0|0	0|0	0|0	0|0	0|0	0|1	0|0	0|1	0|0	0|0	0|0	0|0	0|0	0|0	1|1	0|0	0|0	0|1	0|0	0|0	0|0	0|0	0|0	0|0	0|0	0|0	0|0	0|1	0|0	0|1	0|0
KB742619.1	3364744	A	G	0|1	1|1	1|1	1|1	0|1	0|0	1|1	1|1	0|0	1|1	0|1	1|1	0|1	1|1	0|1	0|0	0|0	0|1	1|1	0|1	0|1	0|1	0|1	0|0	0|1	0|0	0|1	0|1	0|0	1|1	0|0	0|1	1|1	0|0	0|1	0|1	0|1	1|1	0|0	1|1	0|1	1|1	0|1	0|1	1|1	1|1
KB742619.1	3364805	C	T	0|0	1|1	1|1	1|1	0|1	0|0	0|0	0|1	0|0	1|1	0|0	1|1	0|1	1|1	0|1	0|0	0|0	0|1	1|1	0|1	0|0	0|1	0|0	0|0	0|1	0|0	0|1	1|1	0|0	0|0	0|0	0|1	0|1	0|0	0|1	0|1	0|1	1|1	0|0	1|1	0|1	1|1	0|0	0|1	0|1	1|1
KB742619.1	3364815	T	C	0|0	1|1	1|1	1|1	0|1	0|0	0|0	0|1	0|0	0|1	0|0	1|1	0|1	0|1	0|0	0|0	0|0	0|1	1|1	0|0	0|0	0|1	0|0	0|0	0|1	0|0	0|0	0|0	0|0	0|0	0|0	0|1	0|0	0|0	0|0	0|1	0|1	1|1	0|0	1|1	0|1	0|1	0|0	0|1	0|1	1|1
KB742619.1	3364838	T	A	0|1	0|0	0|0	0|0	0|0	0|0	1|1	0|1	0|0	0|0	0|1	0|0	0|0	0|0	0|0	0|0	0|0	0|0	0|0	0|0	0|1	0|0	0|1	0|0	0|0	0|0	0|0	0|0	0|0	1|1	0|0	0|0	0|1	0|0	0|0	0|0	0|0	0|0	0|0	0|0	0|0	0|0	0|1	0|0	0|1	0|0
KB742619.1	3364851	A	G	0|1	0|0	0|0	0|0	0|0	0|1	0|0	0|0	1|1	0|0	0|0	0|0	0|1	0|0	0|0	0|1	0|1	0|1	0|0	0|0	0|0	0|0	0|0	0|0	0|1	1|1	0|0	0|0	1|1	0|0	0|0	0|0	0|0	0|1	0|1	0|0	0|1	0|0	0|1	0|0	0|1	0|0	0|1	0|0	0|0	0|0
KB742619.1	3364856	A	G	0|1	0|0	0|0	0|0	0|0	0|0	1|1	0|1	0|0	0|0	0|1	0|0	0|0	0|0	0|0	0|0	0|0	0|0	0|0	0|0	0|1	0|0	0|1	0|0	0|0	0|0	0|0	0|0	0|0	1|1	0|0	0|0	0|1	0|0	0|0	0|0	0|0	0|0	0|0	0|0	0|0	0|0	0|1	0|0	0|1	0|0
KB742619.1	3364861	A	G	1|1	1|1	1|1	1|1	0|1	0|1	1|1	1|1	1|1	1|1	0|1	1|1	1|1	1|1	1|1	1|1	1|1	1|1	1|1	1|1	1|1	1|1	1|1	0|0	1|1	1|1	1|1	0|1	1|1	1|1	1|1	1|1	1|1	0|1	1|1	1|1	1|1	1|1	1|1	1|1	1|1	1|1	1|1	1|1	1|1	1|1
KB742619.1	3364881	A	AT	0|1	0|0	0|0	0|0	0|0	0|0	1|1	0|1	0|0	0|0	0|1	0|0	0|0	0|0	0|0	0|0	0|0	0|0	0|0	0|0	0|1	0|0	0|1	0|0	0|0	0|0	0|0	0|0	0|0	1|1	0|0	0|0	0|1	0|0	0|0	0|0	0|0	0|0	0|0	0|0	0|0	0|0	0|1	0|0	0|1	0|0
KB742619.1	3364889	G	T	0|1	0|0	0|0	0|0	0|0	0|1	0|0	0|0	1|1	0|0	0|0	0|0	0|1	0|0	0|1	1|1	1|1	0|1	0|0	0|1	0|1	0|1	0|1	0|0	0|1	1|1	0|1	0|0	1|1	0|0	1|1	0|1	0|0	0|1	0|1	0|1	0|1	0|0	1|1	0|0	0|1	0|0	0|1	0|1	0|0	0|0
KB742619.1	3364895	A	G	0|1	0|0	0|0	0|0	0|0	0|0	1|1	0|1	0|0	0|0	0|1	0|0	0|0	0|0	0|0	0|0	0|0	0|0	0|0	0|0	0|1	0|0	0|1	0|0	0|0	0|0	0|0	0|0	0|0	1|1	0|0	0|0	0|1	0|0	0|0	0|0	0|0	0|0	0|0	0|0	0|0	0|0	0|1	0|0	0|1	0|0
KB742619.1	3364919	C	CT	0|0	1|1	1|1	1|1	0|1	0|0	0|0	0|1	0|0	1|1	0|0	1|1	0|1	1|1	0|1	0|0	0|0	0|1	1|1	0|1	0|0	0|1	0|0	0|0	0|1	0|0	0|1	0|1	0|0	0|0	0|0	0|1	0|1	0|0	0|1	0|1	0|1	1|1	0|0	1|1	0|1	1|1	0|0	0|1	0|1	1|1
KB742619.1	3364953	C	A	0|0	0|0	0|0	0|0	0|0	0|0	0|0	0|0	0|0	0|1	0|0	0|0	0|0	0|1	0|1	0|0	0|0	0|0	0|0	0|1	0|0	0|0	0|0	0|0	0|0	0|0	0|1	0|1	0|0	0|0	0|0	0|0	0|1	0|0	0|1	0|0	0|0	0|0	0|0	0|0	0|0	0|1	0|0	0|0	0|0	0|0
KB742619.1	3364956	A	T	1|1	1|1	1|1	1|1	0|1	0|1	1|1	1|1	1|1	1|1	0|1	1|1	1|1	1|1	0|1	0|1	0|1	1|1	1|1	0|1	0|1	0|1	0|1	0|0	1|1	1|1	0|1	0|1	1|1	1|1	0|0	1|1	1|1	0|1	1|1	0|1	1|1	1|1	0|1	1|1	1|1	1|1	1|1	0|1	1|1	1|1
KB742619.1	3364959	C	T	1|1	1|1	1|1	1|1	0|1	0|1	1|1	1|1	1|1	1|1	0|1	1|1	1|1	1|1	0|1	0|1	0|1	1|1	1|1	0|1	0|1	0|1	0|1	0|0	1|1	1|1	0|1	0|1	1|1	1|1	0|0	1|1	1|1	0|1	1|1	0|1	1|1	1|1	0|1	1|1	1|1	1|1	1|1	0|1	1|1	1|1
KB742619.1	3364968	C	A	0|1	0|0	0|0	0|0	0|0	0|0	1|1	0|1	0|0	0|0	0|1	0|0	0|0	0|0	0|0	0|0	0|0	0|0	0|0	0|0	0|1	0|0	0|1	0|0	0|0	0|0	0|0	0|0	0|0	0|0	0|0	0|0	0|1	0|0	0|0	0|0	0|0	0|0	0|0	0|0	0|0	0|0	0|1	0|0	0|1	0|0
KB742619.1	3364969	C	T	0|1	1|1	1|1	1|1	0|1	0|1	0|0	0|1	1|1	1|1	0|0	1|1	1|1	1|1	0|1	0|1	0|1	1|1	1|1	0|1	0|0	0|1	0|0	0|0	1|1	1|1	0|1	0|1	1|1	1|1	0|0	1|1	0|1	0|1	1|1	0|1	1|1	1|1	0|1	1|1	1|1	1|1	0|1	0|1	0|1	1|1
KB742619.1	3364971	C	G	1|1	1|1	1|1	1|1	0|1	0|1	1|1	1|1	1|1	1|1	0|1	1|1	1|1	1|1	0|1	0|1	0|1	1|1	1|1	0|1	0|1	0|1	0|1	0|0	1|1	1|1	0|1	0|1	1|1	1|1	0|0	1|1	1|1	0|1	1|1	1|1	1|1	1|1	0|1	1|1	1|1	1|1	1|1	0|1	1|1	1|1
KB742619.1	3364979	G	A	1|1	1|1	1|1	1|1	0|1	0|1	1|1	1|1	1|1	1|1	0|1	1|1	1|1	1|1	0|1	0|1	0|1	1|1	1|1	0|1	0|1	0|1	0|1	0|0	1|1	1|1	0|1	0|1	1|1	1|1	0|0	1|1	1|1	0|1	1|1	0|1	1|1	1|1	0|1	1|1	1|1	1|1	1|1	0|1	1|1	1|1
KB742619.1	3364980	A	G	0|0	0|0	0|0	0|0	0|0	0|0	0|0	0|0	0|0	0|0	0|0	0|0	0|0	0|0	0|1	0|1	0|1	0|0	0|0	0|1	0|1	0|1	0|1	0|0	0|0	0|0	0|1	0|0	0|0	0|0	1|1	0|0	0|0	0|0	0|0	0|1	0|0	0|0	0|1	0|0	0|0	0|0	0|0	0|1	0|0	0|0
KB742619.1	3364988	C	T	1|1	1|1	1|1	1|1	0|1	0|1	1|1	1|1	1|1	1|1	0|1	1|1	1|1	1|1	0|1	0|1	0|1	1|1	1|1	0|1	0|1	0|1	0|1	0|0	1|1	1|1	0|1	0|1	1|1	1|1	0|0	1|1	1|1	0|1	1|1	0|1	1|1	1|1	0|1	1|1	1|1	1|1	1|1	0|1	1|1	1|1
KB742619.1	3364997	TTAAC	T	1|1	1|1	1|1	1|1	0|1	0|1	1|1	1|1	1|1	1|1	0|1	1|1	1|1	1|1	0|1	0|1	0|1	1|1	1|1	0|1	0|1	0|1	0|1	0|0	1|1	1|1	0|1	0|1	1|1	1|1	0|0	1|1	1|1	0|1	1|1	0|1	1|1	1|1	0|1	1|1	1|1	1|1	1|1	0|1	1|1	1|1
KB742619.1	3365020	T	A	0|1	0|0	0|0	0|0	0|0	0|0	1|1	0|1	0|0	0|0	0|1	0|0	0|0	0|0	0|0	0|0	0|0	0|0	0|0	0|0	0|0	0|0	0|0	0|0	0|0	0|0	0|0	0|0	0|0	0|0	0|0	0|0	0|1	0|0	0|0	0|0	0|0	0|0	0|0	0|0	0|0	0|0	0|0	0|0	0|0	0|0
KB742619.1	3365021	T	C	0|0	0|0	0|0	0|0	0|0	0|0	0|0	0|0	0|0	0|0	0|0	0|0	0|0	0|0	0|1	0|1	0|1	0|0	0|0	0|1	0|1	0|1	0|1	0|0	0|0	0|0	0|1	0|0	0|0	0|0	1|1	0|0	0|0	0|0	0|0	0|1	0|0	0|0	0|1	0|0	0|0	0|0	0|0	0|1	0|0	0|0
KB742619.1	3365022	TTTTG	T	1|1	1|1	1|1	1|1	0|0	1|1	1|1	1|1	1|1	1|1	0|1	1|1	1|1	1|1	1|1	1|1	1|1	1|1	1|1	1|1	1|1	1|1	1|1	0|1	1|1	1|1	1|1	0|1	1|1	1|1	1|1	1|1	1|1	0|1	1|1	1|1	1|1	1|1	1|1	1|1	1|1	1|1	1|1	1|1	1|1	1|1
KB742619.1	3365024	TTGTTTG	T	1|1	1|1	1|1	1|1	0|1	0|1	1|1	1|1	1|1	1|1	0|1	1|1	1|1	1|1	1|1	1|1	1|1	1|1	1|1	1|1	1|1	1|1	1|1	0|1	1|1	1|1	1|1	0|1	1|1	1|1	1|1	1|1	1|1	0|1	1|1	1|1	1|1	1|1	1|1	1|1	1|1	1|1	1|1	1|1	1|1	1|1
KB742619.1	3365025	TGTTTG	T	1|1	1|1	1|1	1|1	0|1	0|1	1|1	1|1	1|1	1|1	0|1	1|1	1|1	1|1	1|1	1|1	1|1	1|1	1|1	1|1	1|1	1|1	1|1	0|1	1|1	1|1	1|1	0|1	1|1	1|1	1|1	1|1	1|1	0|1	1|1	1|1	1|1	1|1	1|1	1|1	1|1	1|1	1|1	1|1	1|1	1|1
KB742619.1	3365034	G	T	1|1	1|1	1|1	1|1	0|1	0|1	1|1	1|1	1|1	1|1	0|1	1|1	1|1	1|1	0|1	0|1	0|1	1|1	1|1	0|1	0|0	0|1	0|1	0|0	1|1	1|1	0|1	0|1	1|1	1|1	0|0	1|1	1|1	0|1	1|1	0|1	1|1	1|1	0|1	1|1	1|1	1|1	1|1	0|1	1|1	1|1
KB742619.1	3365037	T	C	1|1	0|1	1|1	1|1	0|1	0|0	1|1	1|1	1|1	1|1	0|1	1|1	0|1	1|1	0|1	0|1	0|1	1|1	1|1	0|1	0|0	0|1	0|1	0|0	1|1	0|1	0|1	0|1	1|1	1|1	0|0	1|1	1|1	0|1	1|1	0|1	0|1	1|1	0|1	1|1	1|1	1|1	1|1	0|1	1|1	0|1
KB742619.1	3365037	T	TC	1|1	1|1	1|1	1|1	0|1	0|1	1|1	1|1	1|1	1|1	0|1	1|1	1|1	1|1	0|1	0|1	0|1	1|1	1|1	0|1	0|0	0|1	0|1	0|0	1|1	1|1	0|1	0|1	1|1	1|1	0|0	1|1	1|1	0|1	1|1	0|1	1|1	1|1	0|1	1|1	1|1	1|1	1|1	0|1	1|1	1|1
KB742619.1	3365038	G	C	1|1	1|1	1|1	1|1	0|1	0|1	1|1	1|1	1|1	1|1	0|1	1|1	1|1	1|1	0|1	0|1	0|0	1|1	1|1	0|1	0|0	0|1	0|1	0|0	1|1	1|1	0|1	0|1	1|1	1|1	0|0	1|1	1|1	0|1	1|1	0|1	1|1	1|1	0|1	1|1	1|1	1|1	1|1	0|1	1|1	1|1
KB742619.1	3365047	T	C	0|1	1|1	1|1	1|1	0|1	0|1	0|0	0|1	1|1	1|1	0|0	1|1	1|1	1|1	0|1	0|1	0|1	1|1	1|1	0|1	0|0	0|1	0|0	0|0	1|1	1|1	0|1	0|1	1|1	1|1	0|0	1|1	0|1	0|1	1|1	0|1	1|1	1|1	0|1	1|1	1|1	1|1	0|1	0|1	0|1	1|1
KB742619.1	3365058	G	A	0|1	1|1	1|1	1|1	0|1	0|1	0|0	0|1	1|1	1|1	0|0	1|1	1|1	1|1	0|1	0|1	0|1	1|1	1|1	0|1	0|0	0|1	0|0	0|0	1|1	1|1	0|1	0|1	1|1	1|1	0|0	1|1	0|1	0|1	1|1	0|1	1|1	1|1	0|1	1|1	1|1	1|1	0|1	0|1	0|1	1|1
KB742619.1	3365065	C	T	1|1	1|1	1|1	1|1	0|1	0|1	1|1	1|1	1|1	1|1	1|1	1|1	1|1	1|1	0|1	0|1	0|1	1|1	1|1	0|1	0|1	0|1	0|1	0|0	1|1	1|1	0|1	0|1	1|1	1|1	0|0	1|1	1|1	0|1	1|1	0|1	1|1	1|1	0|1	1|1	1|1	1|1	1|1	0|1	1|1	1|1
KB742619.1	3365073	G	T	1|1	1|1	1|1	1|1	0|1	0|1	1|1	1|1	1|1	1|1	0|1	1|1	1|1	1|1	0|1	0|1	0|1	1|1	1|1	0|1	0|1	0|1	0|1	0|0	1|1	1|1	0|1	0|1	1|1	1|1	0|0	1|1	1|1	0|1	1|1	0|1	1|1	1|1	0|1	1|1	1|1	1|1	1|1	0|1	1|1	1|1
KB742619.1	3365087	T	C	1|1	1|1	1|1	1|1	0|1	0|1	1|1	1|1	1|1	1|1	0|1	1|1	1|1	1|1	0|1	0|1	0|1	1|1	1|1	0|1	0|1	0|1	0|1	0|0	1|1	1|1	0|1	0|1	1|1	1|1	0|0	1|1	1|1	0|1	1|1	0|1	1|1	1|1	0|1	1|1	1|1	1|1	1|1	0|1	1|1	1|1
KB742619.1	3365098	G	C	1|1	1|1	1|1	1|1	0|1	0|1	1|1	1|1	1|1	1|1	0|1	1|1	1|1	1|1	0|1	0|1	0|1	1|1	1|1	0|1	1|1	0|1	0|1	0|0	1|1	1|1	0|1	0|1	1|1	1|1	0|0	1|1	1|1	0|1	1|1	0|1	1|1	1|1	0|1	1|1	1|1	1|1	1|1	0|1	1|1	1|1
KB742619.1	3365111	C	T	1|1	1|1	1|1	1|1	0|1	0|1	1|1	1|1	1|1	1|1	0|1	1|1	1|1	1|1	0|1	0|1	0|1	1|1	1|1	0|1	1|1	0|1	0|1	0|0	1|1	1|1	0|1	0|1	1|1	1|1	0|0	1|1	1|1	0|1	1|1	0|1	1|1	1|1	0|1	1|1	1|1	1|1	1|1	0|1	1|1	1|1
KB742619.1	3365140	T	C	0|1	0|0	0|0	0|0	0|0	0|0	1|1	0|1	0|0	0|0	0|1	0|0	0|0	0|0	0|0	0|0	0|0	0|0	0|0	0|0	0|0	0|0	0|0	0|0	0|0	0|0	0|0	0|0	0|0	0|0	0|0	0|0	0|1	0|0	0|0	0|0	0|0	0|0	0|0	0|0	0|0	0|0	0|0	0|0	0|0	0|0
KB742619.1	3365187	T	C	0|1	1|1	1|1	1|1	0|1	0|1	0|0	0|1	1|1	0|1	0|0	1|1	1|1	0|1	0|0	0|1	0|1	1|1	1|1	0|0	0|1	0|1	0|1	0|0	1|1	1|1	0|0	0|0	1|1	1|1	0|0	1|1	0|0	0|1	0|1	0|1	1|1	1|1	0|1	1|1	1|1	0|1	1|1	0|1	1|1	1|1
KB742619.1	3365232	G	A	0|1	0|0	0|0	0|0	0|0	0|0	0|0	0|0	0|1	0|0	0|0	0|0	0|0	0|0	0|0	0|1	0|1	0|1	0|0	0|0	0|0	0|0	0|0	0|0	0|1	1|1	0|0	0|0	1|1	0|0	0|0	0|1	0|0	0|1	0|1	0|0	0|1	0|0	0|1	0|0	0|1	0|0	0|1	0|0	0|0	0|0
KB742619.1	3365279	A	G	1|1	1|1	1|1	1|1	0|1	0|1	1|1	1|1	1|1	0|1	0|1	1|1	1|1	0|1	0|0	0|1	0|1	1|1	1|1	0|0	0|1	0|1	0|1	0|0	1|1	1|1	0|0	0|0	1|1	1|1	0|0	1|1	0|1	0|1	0|1	1|1	1|1	1|1	0|1	1|1	1|1	0|1	1|1	0|1	1|1	1|1
KB742619.1	3365280	C	T	0|1	0|0	0|0	0|0	0|0	0|0	1|1	0|1	0|0	0|0	0|1	0|0	0|0	0|0	0|0	0|0	0|0	0|0	0|0	0|0	0|0	0|0	0|0	0|0	0|0	0|0	0|0	0|0	0|0	0|0	0|0	0|0	0|1	0|0	0|0	0|0	0|0	0|0	0|0	0|0	0|0	0|0	0|0	0|0	0|0	0|0
KB742619.1	3365333	C	T	0|1	0|0	0|0	0|0	0|0	0|0	1|1	0|1	0|0	0|0	0|1	0|0	0|0	0|0	0|0	0|0	0|0	0|0	0|0	0|0	0|0	0|0	0|0	0|0	0|0	0|0	0|0	0|0	0|0	0|0	0|0	0|0	0|1	0|0	0|0	0|0	0|0	0|0	0|0	0|0	0|0	0|0	0|0	0|0	0|0	0|0
KB742619.1	3365356	A	G	0|1	0|0	0|0	0|0	0|0	0|1	1|1	0|1	0|1	0|0	0|1	0|0	0|1	0|0	0|0	0|0	0|0	0|0	0|0	0|0	0|0	0|0	0|0	0|0	0|0	0|0	0|0	0|0	0|0	0|0	0|0	0|0	0|1	0|0	0|0	0|0	0|0	0|0	0|0	0|0	0|0	0|0	0|0	0|0	0|0	0|0
KB742619.1	3365359	TTG	T	0|0	1|1	1|1	0|1	0|1	0|0	0|0	0|0	0|0	0|1	0|0	1|1	0|1	0|1	0|0	0|0	0|0	0|1	1|1	0|0	0|0	0|1	0|0	0|0	1|1	0|0	0|0	0|0	0|0	0|0	0|0	0|1	0|0	0|0	0|0	0|0	0|1	1|1	0|1	1|1	0|1	0|1	0|0	0|1	1|1	1|1
KB742619.1	3365402	G	A	1|1	0|0	0|0	0|1	0|0	0|1	1|1	1|1	1|1	0|0	0|1	0|0	0|1	0|0	0|0	0|1	0|1	0|1	0|0	0|0	0|1	0|0	0|1	0|0	0|1	1|1	0|0	0|0	1|1	1|1	0|0	0|1	0|1	0|1	0|1	0|0	0|1	0|0	0|1	0|0	0|1	0|0	1|1	0|0	0|1	0|0
KB742619.1	3365520	C	G	1|1	1|1	1|1	1|1	0|1	0|0	0|1	1|1	0|1	0|1	0|1	1|1	1|1	0|1	0|0	0|1	0|1	1|1	1|1	0|0	0|0	0|1	0|0	0|0	1|1	1|1	0|0	0|0	1|1	1|1	0|0	1|1	0|1	0|1	0|1	0|1	1|1	1|1	0|1	1|1	1|1	0|1	0|1	0|1	0|1	1|1
KB742619.1	3365534	G	T	0|0	0|0	0|0	0|0	0|0	0|0	0|0	0|0	0|0	0|1	0|0	0|0	0|0	0|1	1|1	0|1	0|1	0|0	0|0	1|1	0|1	0|1	0|1	0|0	0|0	0|0	1|1	0|1	0|0	0|0	1|1	0|0	0|1	0|0	0|1	0|1	0|0	0|0	0|1	0|0	0|0	0|1	0|0	0|1	0|0	0|0
KB742619.1	3365599	A	AAAAC	1|1	1|1	1|1	1|1	0|1	1|1	1|1	.|.	1|1	1|1	0|1	1|1	1|1	1|1	1|1	1|1	1|1	1|1	1|1	1|1	1|1	1|1	1|1	0|0	1|1	1|1	1|1	0|1	1|1	1|1	1|1	1|1	1|1	0|1	1|1	.|.	.|.	1|1	0|1	1|1	1|1	1|1	1|1	1|1	1|1	1|1
KB742619.1	3365611	C	CAAACAA	1|1	1|1	1|1	1|1	0|1	0|1	0|1	.|.	1|1	1|1	0|1	1|1	1|1	1|1	1|1	1|1	1|1	1|1	1|1	1|1	1|1	1|1	1|1	0|0	1|1	1|1	1|1	0|1	1|1	1|1	1|1	1|1	1|1	0|1	1|1	1|1	1|1	1|1	1|1	1|1	1|1	1|1	0|1	1|1	1|1	1|1
KB742619.1	3365612	A	AAACAAAC	1|1	1|1	1|1	1|1	0|1	0|1	0|1	.|.	1|1	1|1	0|1	1|1	1|1	1|1	1|1	1|1	1|1	1|1	1|1	1|1	1|1	1|1	1|1	0|0	0|1	1|1	1|1	0|1	1|1	1|1	1|1	1|1	1|1	0|1	1|1	1|1	1|1	1|1	1|1	1|1	1|1	1|1	0|1	1|1	1|1	1|1
KB742619.1	3365684	C	A	1|1	1|1	1|1	1|1	0|1	1|1	1|1	1|1	1|1	1|1	0|1	1|1	1|1	1|1	1|1	1|1	1|1	1|1	1|1	1|1	1|1	1|1	1|1	0|0	1|1	1|1	1|1	0|1	1|1	0|0	1|1	1|1	1|1	0|1	1|1	1|1	1|1	1|1	1|1	1|1	1|1	1|1	1|1	1|1	1|1	1|1
KB742619.1	3365685	C	A	1|1	1|1	1|1	1|1	0|1	1|1	1|1	1|1	1|1	1|1	0|1	1|1	1|1	1|1	1|1	1|1	1|1	1|1	1|1	1|1	1|1	1|1	1|1	0|0	1|1	1|1	1|1	0|1	1|1	0|0	1|1	1|1	1|1	0|1	1|1	1|1	1|1	1|1	1|1	1|1	1|1	1|1	1|1	1|1	1|1	1|1
KB742619.1	3365713	GT	G	1|1	1|1	1|1	1|1	0|1	1|1	1|1	1|1	1|1	1|1	1|1	1|1	1|1	1|1	1|1	1|1	1|1	1|1	1|1	1|1	1|1	1|1	1|1	0|1	1|1	1|1	1|1	0|1	1|1	1|1	1|1	1|1	1|1	0|1	1|1	1|1	1|1	1|1	1|1	1|1	1|1	1|1	1|1	1|1	1|1	1|1
KB742619.1	3365716	TTG	T	1|1	1|1	1|1	1|1	0|1	1|1	1|1	1|1	1|1	1|1	0|1	1|1	1|1	1|1	1|1	1|1	1|1	1|1	1|1	1|1	1|1	1|1	1|1	0|0	1|1	1|1	1|1	0|1	1|1	1|1	1|1	1|1	1|1	0|1	1|1	1|1	1|1	1|1	1|1	1|1	1|1	1|1	1|1	1|1	1|1	1|1
KB742619.1	3365727	A	G	0|1	1|1	0|1	1|1	0|1	1|1	1|1	1|1	1|1	1|1	0|1	1|1	1|1	1|1	1|1	0|1	0|1	1|1	1|1	1|1	0|1	0|1	1|1	0|0	1|1	1|1	1|1	0|1	1|1	0|0	0|1	1|1	1|1	0|1	0|1	1|1	1|1	0|1	1|1	1|1	1|1	1|1	0|1	1|1	0|1	1|1
KB742619.1	3365829	A	C	0|1	0|0	0|0	0|0	0|0	0|1	1|1	0|1	0|0	0|1	0|1	0|0	0|0	0|1	0|1	0|0	0|0	0|0	0|0	0|1	0|1	0|0	0|1	0|0	0|0	0|0	0|0	0|1	0|0	0|0	0|0	0|0	1|1	0|0	0|1	0|0	0|0	0|0	0|0	0|0	0|0	0|1	0|1	0|0	0|0	0|0
KB742619.1	3365850	A	T	0|0	1|1	1|1	0|1	0|1	0|0	0|0	0|0	0|0	0|1	0|0	.|.	0|1	0|1	0|0	0|0	0|0	1|1	1|1	0|0	0|0	0|1	0|0	0|0	0|1	0|0	0|0	0|0	0|0	0|0	0|0	0|0	0|0	0|0	0|0	1|1	0|1	1|1	0|0	1|1	0|1	0|1	0|0	0|1	0|1	1|1
KB742619.1	3365859	TTGGG	T	0|1	1|1	1|1	0|1	0|1	0|1	0|1	0|0	0|0	1|1	0|1	.|.	0|1	1|1	0|1	0|0	0|0	1|1	1|1	0|1	0|1	0|0	0|1	0|0	0|1	0|0	0|1	0|1	0|0	0|0	0|0	0|1	1|1	0|0	0|1	1|1	0|1	1|1	0|0	1|1	0|1	1|1	0|1	0|1	1|1	1|1
KB742619.1	3365860	TGGGG	T	0|1	0|1	1|1	0|1	0|0	0|1	0|1	0|0	0|0	1|1	0|1	.|.	0|0	1|1	0|1	0|0	0|0	1|1	1|1	0|0	0|0	0|1	0|0	0|0	0|1	0|0	0|1	0|1	0|0	0|0	0|0	0|0	1|1	0|0	0|1	1|1	0|0	1|1	0|0	1|1	0|0	0|1	0|0	0|0	1|1	1|1
KB742619.1	3365899	A	G	0|1	1|1	1|1	0|1	0|1	0|1	0|1	0|0	0|0	0|1	0|1	1|1	0|1	0|1	0|0	0|0	0|0	0|1	1|1	0|0	0|1	0|1	0|1	0|0	0|1	0|0	0|0	0|0	0|0	0|0	0|0	0|1	0|1	0|0	0|0	1|1	0|1	1|1	0|0	1|1	0|1	0|1	0|1	0|1	1|1	1|1
KB742619.1	3365902	ACT	A	0|1	1|1	1|1	0|1	0|1	0|1	0|1	0|0	0|0	1|1	0|1	1|1	0|1	1|1	0|1	0|0	0|0	0|1	1|1	0|1	0|1	0|1	0|1	0|0	0|1	0|0	0|1	0|0	0|0	0|0	0|0	0|1	1|1	0|0	0|1	1|1	0|1	1|1	0|0	1|1	0|1	1|1	0|1	0|1	1|1	1|1
KB742619.1	3365913	C	T	0|1	1|1	1|1	0|1	0|1	0|1	0|1	0|0	0|0	1|1	0|1	1|1	0|1	1|1	0|1	0|0	0|0	0|1	1|1	0|1	0|1	0|1	0|1	0|0	0|1	0|0	0|1	0|0	0|0	0|0	0|0	0|1	1|1	0|0	0|1	1|1	0|1	1|1	0|0	1|1	0|1	1|1	0|1	0|1	1|1	1|1
KB742619.1	3365942	C	T	0|1	1|1	1|1	0|1	0|1	0|0	0|1	0|0	0|0	1|1	0|1	1|1	0|1	1|1	0|1	0|0	0|0	0|1	1|1	0|1	0|1	0|1	0|1	0|0	0|1	0|0	0|1	0|1	0|0	0|0	0|0	0|1	1|1	0|0	0|1	0|1	0|1	1|1	0|0	1|1	0|1	1|1	0|1	0|1	1|1	1|1
KB742619.1	3366039	G	C	0|0	0|0	0|0	0|0	0|0	0|0	0|0	0|0	0|0	0|1	0|0	0|0	0|0	0|1	0|1	0|0	0|0	0|0	0|0	0|1	0|1	0|0	0|1	0|0	0|0	0|0	0|1	0|1	0|0	0|0	0|0	0|0	0|1	0|0	0|1	0|0	0|0	0|0	0|0	0|0	0|0	0|1	0|1	0|0	0|1	0|0
KB742619.1	3366047	A	G	0|0	0|0	0|0	0|0	0|0	0|0	0|0	0|0	0|0	0|1	0|0	0|0	0|0	0|1	0|1	0|0	0|0	0|0	0|0	0|1	0|1	0|0	0|1	0|0	0|0	0|0	0|1	0|1	0|0	0|0	0|0	0|0	0|1	0|0	0|1	0|0	0|0	0|0	0|0	0|0	0|0	0|1	0|1	0|0	0|1	0|0
KB742619.1	3366096	T	G	0|1	1|1	1|1	0|1	0|1	0|0	0|1	0|0	0|0	1|1	0|1	1|1	0|1	1|1	0|1	0|0	0|0	0|1	1|1	0|1	0|1	0|1	0|1	0|0	0|1	0|0	0|1	0|1	0|0	0|0	0|0	0|1	1|1	0|0	0|1	0|1	0|1	1|1	0|0	1|1	0|1	1|1	1|1	0|1	1|1	1|1
KB742619.1	3366114	G	GTTAA	0|1	0|1	0|1	0|1	0|1	0|0	0|1	0|0	0|0	0|1	0|1	0|1	0|1	0|1	0|1	0|0	0|0	0|1	0|1	0|1	0|1	0|1	0|0	0|0	0|1	0|0	0|1	0|1	0|0	0|0	0|0	0|1	0|1	0|0	0|1	0|1	0|0	0|1	0|0	0|1	0|1	0|1	0|0	0|1	0|0	0|1
KB742619.1	3366117	C	T	0|1	0|1	0|1	0|1	0|1	0|0	0|0	0|0	0|0	0|1	0|1	0|0	0|1	0|1	0|1	0|0	0|0	0|1	0|1	0|1	0|1	0|0	0|0	0|0	0|0	0|0	0|0	0|0	0|0	0|0	0|0	0|0	0|1	0|0	0|1	0|0	0|0	0|1	0|0	0|1	0|1	0|1	0|0	0|0	0|0	0|1
KB742619.1	3366118	C	A	0|1	0|1	0|1	0|1	0|1	0|0	0|0	0|0	0|0	0|1	0|1	0|0	0|1	0|1	0|1	0|0	0|0	0|1	0|1	0|1	0|1	0|0	0|0	0|0	0|0	0|0	0|0	0|0	0|0	0|0	0|0	0|0	0|1	0|0	0|1	0|0	0|0	0|1	0|0	0|1	0|1	0|1	0|0	0|0	0|0	0|1
KB742619.1	3366125	T	G	0|1	0|1	0|1	0|1	0|1	0|0	0|0	0|0	0|0	0|1	0|1	0|0	0|1	0|1	0|1	0|0	0|0	0|1	0|1	0|1	0|1	0|0	0|0	0|0	0|0	0|0	0|0	0|0	0|0	0|0	0|0	0|0	0|1	0|0	0|1	0|0	0|0	0|1	0|0	0|1	0|1	0|1	0|0	0|0	0|0	0|1
KB742619.1	3366127	T	G	0|1	0|1	0|1	0|1	0|1	0|0	0|0	0|0	0|0	0|1	0|1	0|0	0|1	0|1	0|1	0|0	0|0	0|1	0|1	0|1	0|1	0|0	0|0	0|0	0|0	0|0	0|0	0|0	0|0	0|0	0|0	0|0	0|1	0|0	0|1	0|0	0|0	0|1	0|0	0|1	0|1	0|1	0|0	0|0	0|0	0|1
KB742619.1	3366128	C	G	0|1	0|1	0|1	0|1	0|1	0|0	0|0	0|0	0|0	0|1	0|1	0|0	0|1	0|1	0|1	0|0	0|0	0|1	0|1	0|1	0|0	0|0	0|0	0|0	0|0	0|0	0|0	0|0	0|0	0|0	0|0	0|0	0|1	0|0	0|1	0|0	0|0	0|1	0|0	0|1	0|1	0|1	0|0	0|0	0|0	0|1
KB742619.1	3366129	C	A	0|1	0|1	0|1	0|1	0|1	0|0	0|0	0|0	0|0	0|1	0|1	0|0	0|1	0|1	0|1	0|0	0|0	0|1	0|1	0|1	0|1	0|0	0|0	0|0	0|0	0|0	0|0	0|0	0|0	0|0	0|0	0|0	0|1	0|0	0|1	0|0	0|0	0|1	0|0	0|1	0|1	0|1	0|0	0|0	0|0	0|1
KB742619.1	3366131	C	A	0|1	0|1	0|1	0|1	0|1	0|0	0|0	0|0	0|0	0|1	0|1	0|0	0|1	0|1	0|1	0|0	0|0	0|1	0|1	0|1	0|1	0|0	0|0	0|0	0|0	0|0	0|0	0|0	0|0	0|0	0|0	0|0	0|1	0|0	0|1	0|0	0|0	0|1	0|0	0|1	0|1	0|1	0|0	0|0	0|0	0|1
KB742619.1	3366138	T	G	0|1	0|1	0|1	0|1	0|1	0|0	0|0	0|0	0|0	0|1	0|1	0|0	0|1	0|1	0|1	0|0	0|0	0|1	0|1	0|1	0|1	0|0	0|0	0|0	0|0	0|0	0|0	0|0	0|0	0|0	0|0	0|0	0|1	0|0	0|1	0|0	0|0	0|1	0|0	0|1	0|1	0|1	0|0	0|0	0|0	0|1
KB742619.1	3366139	A	G	0|1	0|1	0|1	0|1	0|1	0|0	0|0	0|0	0|0	0|1	0|1	0|0	0|1	0|1	0|1	0|0	0|0	0|1	0|1	0|1	0|1	0|0	0|0	0|0	0|0	0|0	0|0	0|0	0|0	0|0	0|0	0|0	0|1	0|0	0|1	0|0	0|0	0|1	0|0	0|1	0|1	0|1	0|0	0|0	0|0	0|1
KB742619.1	3366140	CATTA	C	0|1	0|1	0|1	0|1	0|1	0|0	0|0	0|0	0|0	0|1	0|1	0|0	0|1	0|1	0|1	0|0	0|0	0|1	0|1	0|1	0|1	0|0	0|0	0|0	0|0	0|0	0|0	0|0	0|0	0|0	0|0	0|0	0|1	0|0	0|1	0|0	0|0	0|1	0|0	0|1	0|1	0|1	0|0	0|0	0|0	0|1
KB742619.1	3366161	G	C	0|0	0|1	0|0	0|0	0|0	0|0	0|0	0|0	0|0	0|1	0|0	0|0	0|0	0|1	0|1	0|0	0|0	0|0	0|0	0|1	0|1	0|0	0|1	0|0	0|0	0|0	0|1	0|1	0|0	0|0	0|0	0|0	0|1	0|0	0|1	0|0	0|0	0|0	0|0	0|0	0|0	0|1	1|1	0|0	0|1	0|0
KB742619.1	3366189	T	C	0|1	1|1	1|1	0|1	0|1	0|0	0|0	0|0	0|0	0|1	0|1	1|1	0|1	0|1	0|0	0|0	0|0	0|1	1|1	0|0	0|0	0|1	0|0	0|0	0|1	0|0	0|0	0|0	0|0	0|0	0|0	0|1	0|1	0|0	0|0	1|1	0|1	1|1	0|0	1|1	0|1	0|1	0|0	0|1	0|1	1|1
KB742619.1	3366238	A	T	0|1	0|0	0|0	0|0	0|0	0|0	0|0	0|0	0|0	0|1	0|0	0|1	0|0	0|1	0|1	0|0	0|0	0|0	0|0	0|1	0|1	0|1	0|1	0|0	0|0	0|0	0|1	0|1	0|0	0|0	0|0	0|0	0|1	0|0	0|1	0|0	0|0	0|1	0|0	0|1	0|1	1|1	1|1	0|0	0|1	0|1
KB742619.1	3366246	T	G	0|0	0|0	0|0	0|0	0|0	0|1	0|1	0|1	0|1	0|0	0|0	0|0	0|1	0|0	0|0	0|0	0|0	0|0	0|0	0|0	0|0	0|0	0|0	0|1	0|0	0|0	0|0	0|1	0|0	1|1	0|0	0|0	0|0	0|0	0|0	0|0	0|0	0|0	0|0	0|0	0|0	0|0	0|0	0|0	0|0	0|0
KB742619.1	3366253	GAGGT	G	0|1	1|1	1|1	0|1	0|1	0|0	0|1	0|0	0|1	1|1	0|1	1|1	0|1	1|1	0|1	0|0	0|0	0|1	1|1	0|1	0|0	0|1	0|1	0|0	0|1	0|0	0|1	0|1	0|0	0|0	0|0	0|1	1|1	0|0	0|1	0|1	0|1	1|1	0|0	1|1	0|1	1|1	0|1	0|1	1|1	1|1
KB742619.1	3366297	G	A	0|1	1|1	1|1	0|1	0|1	0|0	0|1	0|0	0|1	1|1	0|1	1|1	0|1	1|1	1|1	0|0	0|0	0|1	1|1	0|1	0|1	0|1	0|1	0|0	0|1	0|0	0|1	1|1	0|0	0|0	0|0	0|1	1|1	0|0	0|1	0|1	0|1	1|1	0|0	1|1	0|1	1|1	0|1	0|1	1|1	1|1
KB742619.1	3366328	A	G	0|1	1|1	1|1	0|1	0|1	0|0	0|1	0|0	0|1	1|1	0|1	1|1	0|1	1|1	1|1	0|0	0|0	0|1	1|1	0|1	0|1	0|1	0|1	0|0	1|1	0|0	0|1	1|1	0|0	0|0	0|0	0|1	1|1	0|0	0|1	1|1	0|1	1|1	0|0	1|1	0|1	1|1	0|1	0|1	1|1	1|1
KB742619.1	3366332	G	A	0|1	1|1	1|1	0|1	0|1	0|0	0|1	0|0	0|1	1|1	0|1	1|1	0|1	1|1	1|1	0|0	0|0	0|1	1|1	0|1	0|1	0|1	0|1	0|0	1|1	0|0	0|1	1|1	0|0	0|0	0|0	0|1	1|1	0|0	0|1	1|1	0|1	1|1	0|0	1|1	0|1	1|1	0|1	0|1	1|1	1|1
KB742619.1	3366374	GAAC	G	0|1	0|0	0|0	0|0	0|0	0|0	0|1	0|0	0|0	0|0	1|1	0|0	0|0	0|0	0|0	0|0	0|0	0|0	0|0	0|0	0|0	0|0	0|0	0|0	0|0	0|0	0|0	0|0	0|0	0|0	0|0	0|0	0|1	0|0	0|0	0|0	0|0	0|0	0|0	0|0	0|0	0|0	0|0	0|0	0|0	0|0
KB742619.1	3366395	A	G	0|1	1|1	1|1	0|1	0|1	0|0	0|1	0|0	0|0	0|0	1|1	1|1	0|1	0|1	0|0	0|0	0|0	0|1	1|1	0|0	0|0	0|1	0|0	0|0	1|1	0|0	0|0	0|0	0|0	0|0	0|0	0|1	0|1	0|0	0|0	0|1	0|1	0|1	0|0	0|1	0|1	0|1	0|0	0|1	0|1	1|1
KB742619.1	3366396	G	A	0|1	1|1	1|1	0|1	0|1	0|0	0|1	0|0	0|0	1|1	1|1	1|1	0|1	1|1	0|1	0|0	0|0	0|1	1|1	0|1	0|1	0|1	0|1	0|0	1|1	0|0	0|1	1|1	0|0	0|0	0|0	0|1	1|1	0|0	1|1	0|1	0|1	0|1	0|0	0|1	0|1	1|1	1|1	0|1	1|1	1|1
KB742619.1	3366397	A	G	0|1	1|1	1|1	0|1	0|1	0|0	0|1	0|0	0|0	1|1	1|1	1|1	0|1	1|1	0|1	0|0	0|0	0|1	1|1	0|1	0|1	0|1	0|1	0|0	1|1	0|0	0|1	1|1	0|0	0|0	0|0	0|1	1|1	0|0	1|1	1|1	0|1	0|1	0|0	0|1	0|1	1|1	1|1	0|1	1|1	1|1
KB742619.1	3366407	T	C	0|1	1|1	1|1	0|1	0|1	0|0	0|1	0|0	0|0	1|1	1|1	1|1	0|1	1|1	0|1	0|0	0|0	0|1	1|1	0|1	0|1	0|1	0|1	0|0	1|1	0|0	0|1	0|1	0|0	0|0	0|0	0|1	1|1	0|0	0|1	0|1	0|1	1|1	0|0	1|1	0|1	1|1	1|1	0|1	1|1	1|1
KB742619.1	3366423	CTG	C	0|0	0|0	0|0	0|0	0|0	0|0	0|0	0|0	0|0	0|1	0|0	0|0	0|0	0|1	0|1	0|0	0|0	0|0	0|0	0|1	0|0	0|0	0|0	0|0	0|0	0|0	0|1	0|1	0|0	0|0	0|0	0|0	0|1	0|0	0|1	0|0	0|0	0|0	0|0	0|0	0|0	0|1	0|0	0|0	0|1	0|0
KB742619.1	3366428	A	AT	0|0	0|0	0|0	0|0	0|0	0|0	0|0	0|0	0|0	0|1	0|0	0|0	0|0	0|1	0|1	0|0	0|0	0|0	0|0	0|1	0|1	0|0	0|1	0|0	0|0	0|0	0|0	0|1	0|0	0|0	0|0	0|0	0|1	0|0	0|1	0|0	0|0	0|0	0|0	0|0	0|0	0|1	0|1	0|0	1|1	0|0
KB742619.1	3366433	G	T	0|0	0|0	0|0	0|0	0|0	0|0	0|0	0|0	0|0	0|1	0|0	0|0	0|0	0|1	0|1	0|0	0|0	0|0	0|0	0|1	0|1	0|0	0|1	0|0	0|0	0|0	0|0	0|1	0|0	0|0	0|0	0|0	0|1	0|0	0|1	0|0	0|0	0|0	0|0	0|0	0|0	0|1	0|1	0|0	0|1	0|0
KB742619.1	3366437	A	G	0|1	1|1	1|1	0|1	0|1	0|0	0|1	0|0	0|0	0|1	0|1	1|1	0|1	0|1	0|0	0|0	0|0	0|1	1|1	0|0	0|1	0|1	0|1	0|0	1|1	0|0	0|0	0|0	0|0	0|0	0|0	0|1	0|1	0|0	0|0	0|1	0|0	1|1	0|0	0|1	0|1	0|1	0|1	0|1	0|1	1|1
KB742619.1	3366442	AT	A	0|1	1|1	1|1	0|1	0|1	0|0	0|1	0|0	0|0	1|1	1|1	1|1	0|1	1|1	0|1	0|0	0|0	0|1	1|1	0|1	0|1	0|1	0|1	0|0	1|1	0|0	0|0	0|1	0|0	0|0	0|0	0|1	1|1	0|0	0|1	0|1	0|0	1|1	0|0	1|1	0|1	1|1	0|1	0|1	1|1	1|1
KB742619.1	3366460	G	A	0|1	1|1	1|1	0|1	0|1	0|0	0|1	0|0	0|0	1|1	1|1	1|1	0|1	1|1	0|1	0|0	0|0	0|0	1|1	0|1	0|1	0|1	0|1	0|0	1|1	0|0	0|1	0|1	0|0	0|0	0|0	0|1	1|1	0|0	0|1	0|1	0|0	1|1	0|0	1|1	0|1	1|1	0|1	0|1	1|1	1|1
KB742619.1	3366471	A	G	0|1	1|1	1|1	0|1	0|1	0|0	0|1	0|0	0|1	1|1	1|1	1|1	0|1	1|1	0|1	0|0	0|0	0|0	1|1	0|1	0|1	0|1	0|1	0|0	1|1	0|0	0|1	0|1	0|0	0|0	0|0	0|1	1|1	0|0	0|1	0|1	0|0	1|1	0|0	1|1	0|1	1|1	0|1	0|1	1|1	1|1
KB742619.1	3366552	G	A	0|0	0|0	0|0	0|0	0|0	0|0	0|0	0|0	0|0	0|1	0|0	0|0	0|0	0|1	0|1	0|0	0|0	0|0	0|0	0|1	0|0	0|0	0|0	0|0	0|0	0|0	0|1	0|1	0|0	0|0	0|0	0|0	0|1	0|0	0|1	0|0	0|0	0|0	0|0	0|0	0|0	0|1	0|0	0|0	0|0	0|0
KB742619.1	3366574	A	T	0|1	1|1	1|1	0|1	0|1	0|0	0|1	0|0	0|1	1|1	1|1	1|1	0|1	1|1	0|1	0|0	0|0	0|1	1|1	0|1	0|1	0|1	0|1	0|0	1|1	0|0	0|1	0|1	0|0	0|0	0|0	0|1	1|1	0|0	0|1	0|0	0|1	1|1	0|0	1|1	0|1	1|1	0|1	0|1	1|1	1|1
KB742619.1	3366614	C	T	0|0	0|0	0|0	0|0	0|0	0|0	0|0	0|0	0|0	0|1	0|0	0|0	0|0	0|1	0|1	0|0	0|0	0|0	0|0	0|1	0|1	0|0	0|1	0|0	0|0	0|0	0|1	0|1	0|0	0|0	0|0	0|0	0|1	0|0	0|1	0|0	0|0	0|0	0|0	0|0	0|0	0|1	0|1	0|0	0|1	0|0
KB742619.1	3366618	G	T	0|1	1|1	1|1	0|1	0|1	0|0	0|1	0|0	0|0	0|1	1|1	1|1	0|1	0|1	0|0	0|0	0|0	0|1	1|1	0|0	0|0	0|1	0|0	0|0	1|1	0|0	0|0	0|0	0|0	0|0	0|0	0|1	0|1	0|0	0|0	0|1	0|1	1|1	0|0	1|1	0|1	0|1	0|0	0|1	0|1	1|1
KB742619.1	3366631	C	T	0|1	0|0	0|0	0|1	0|0	1|1	0|1	1|1	1|1	0|0	0|0	0|0	0|1	0|0	0|1	1|1	1|1	0|1	0|0	0|1	0|1	0|1	0|1	1|1	0|0	1|1	0|1	0|0	1|1	1|1	1|1	0|1	0|0	0|1	0|1	0|1	0|1	0|0	1|1	0|0	0|1	0|0	0|0	0|1	0|0	0|0
KB742619.1	3366669	C	CA	0|1	1|1	1|1	0|1	0|1	0|0	0|1	0|0	0|0	1|1	0|1	1|1	0|1	1|1	0|1	0|0	0|0	0|1	1|1	0|1	0|1	0|1	0|1	0|0	0|1	0|0	0|1	0|1	0|0	0|0	0|0	0|1	1|1	0|0	0|1	0|1	0|1	1|1	0|0	1|1	0|1	1|1	1|1	0|1	1|1	1|1
KB742619.1	3366787	G	T	0|1	1|1	1|1	0|1	0|1	0|0	0|1	0|0	0|0	0|1	0|1	1|1	0|1	0|1	0|0	0|0	0|0	0|1	1|1	0|0	0|0	0|1	0|0	0|0	0|1	0|0	0|0	0|0	0|0	0|0	0|0	0|1	0|1	0|0	0|0	0|0	0|1	1|1	0|0	1|1	0|1	0|1	0|0	0|1	1|1	1|1
KB742619.1	3366792	A	G	0|0	1|1	1|1	0|1	0|1	0|0	0|0	0|0	0|0	0|1	0|0	1|1	0|1	0|1	0|0	0|0	0|0	0|1	1|1	0|0	0|0	0|1	0|0	0|0	0|1	0|0	0|0	0|0	0|0	0|0	0|0	0|1	0|0	0|0	0|0	0|0	0|1	1|1	0|0	1|1	0|1	0|1	0|0	0|1	0|1	1|1
KB742619.1	3366798	G	A	0|0	0|0	0|0	0|0	0|0	0|0	0|0	0|0	0|0	0|1	0|0	0|0	0|0	0|1	0|1	0|0	0|0	0|0	0|0	0|1	0|1	0|0	0|1	0|0	0|0	0|0	0|1	0|1	0|0	0|0	0|0	0|0	0|1	0|0	0|1	0|0	0|0	0|0	0|0	0|0	0|0	0|1	0|1	0|0	0|0	0|0
KB742619.1	3366814	C	T	0|1	1|1	1|1	0|1	0|1	0|0	0|1	0|0	0|0	0|1	0|1	1|1	0|1	0|1	0|0	0|0	0|0	0|1	1|1	0|0	0|0	0|1	0|0	0|0	0|1	0|0	0|0	0|0	0|0	0|0	0|0	0|1	0|1	0|0	0|0	0|0	0|1	1|1	0|0	1|1	0|1	0|1	0|0	0|1	0|1	1|1
KB742619.1	3366815	A	G	0|1	1|1	1|1	0|1	0|1	0|0	0|1	0|0	0|0	1|1	0|1	1|1	0|1	1|1	0|1	0|0	0|0	0|1	1|1	0|1	0|1	0|1	0|1	0|0	0|1	0|0	0|1	0|1	0|0	0|0	0|0	0|1	1|1	0|0	0|1	0|0	0|1	1|1	0|0	1|1	0|1	1|1	0|1	0|1	1|1	1|1
KB742619.1	3366819	T	TG	0|0	0|0	0|0	0|0	0|0	0|0	0|0	0|0	0|0	0|1	0|0	0|0	0|0	0|1	0|1	0|0	0|0	0|0	0|0	0|1	0|1	0|0	1|1	0|0	0|0	0|0	0|1	0|1	0|0	0|0	0|0	0|0	0|1	0|0	0|1	0|0	0|0	0|0	0|0	0|0	0|0	1|1	0|1	0|0	0|0	0|0
KB742619.1	3366832	G	A	0|0	0|0	0|0	0|0	0|0	0|0	0|0	0|0	0|0	0|1	0|0	0|0	0|0	0|1	0|1	0|0	0|0	0|0	0|0	0|1	0|1	0|0	1|1	0|0	0|0	0|0	0|1	0|1	0|0	0|0	0|0	0|0	0|1	0|0	0|1	0|0	0|0	0|0	0|0	0|0	0|0	1|1	0|1	0|0	0|0	0|0
KB742619.1	3366840	ATTGG	A	0|0	1|1	1|1	0|1	0|1	0|0	0|0	0|0	0|0	0|1	0|0	1|1	0|1	0|1	0|0	0|0	0|0	0|1	1|1	0|0	0|0	0|1	0|0	0|0	0|1	0|0	0|0	0|0	0|0	0|0	0|0	0|1	0|0	0|0	0|0	0|0	0|1	1|1	0|0	1|1	0|1	0|0	0|0	0|1	0|1	1|1
KB742619.1	3366860	A	G	0|0	0|0	0|0	0|0	0|0	0|0	0|0	0|0	0|0	0|1	0|0	0|0	0|0	0|1	0|1	0|0	0|0	0|0	0|0	0|1	0|1	0|0	0|1	0|0	0|0	0|0	0|1	0|1	0|0	0|0	0|0	0|0	0|1	0|0	0|1	0|0	0|0	0|0	0|0	0|0	0|0	1|1	0|1	0|0	0|0	0|0
KB742619.1	3366898	T	C	0|1	1|1	1|1	0|1	0|1	0|0	0|1	0|0	0|0	0|1	0|1	1|1	0|1	0|1	0|0	0|0	0|0	0|1	1|1	0|0	0|0	0|1	0|0	0|0	0|1	0|0	0|0	0|0	0|0	0|0	0|0	0|1	0|1	0|0	0|0	0|1	0|1	1|1	0|0	1|1	0|1	0|1	0|0	0|1	1|1	1|1
KB742619.1	3366905	A	G	0|1	1|1	1|1	0|1	0|1	0|0	0|1	0|0	0|0	0|1	0|1	1|1	0|1	0|0	0|0	0|0	0|0	0|1	1|1	0|0	0|0	0|1	0|0	0|0	0|1	0|0	0|0	0|0	0|0	0|0	0|0	0|1	0|1	0|0	0|0	0|1	0|1	1|1	0|0	1|1	0|1	0|1	0|0	0|1	1|1	1|1
KB742619.1	3366909	T	C	0|1	1|1	1|1	0|1	0|1	0|0	0|1	0|0	0|0	0|1	0|1	1|1	0|1	0|0	0|0	0|0	0|0	0|1	1|1	0|0	0|0	0|1	0|0	0|0	0|1	0|0	0|0	0|0	0|0	0|0	0|0	0|1	0|1	0|0	0|0	0|1	0|1	1|1	0|0	1|1	0|1	0|1	0|0	0|1	1|1	1|1
KB742619.1	3366913	A	G	0|0	0|0	0|0	0|0	0|0	0|0	0|0	0|0	0|0	0|1	0|0	0|0	0|0	1|1	0|1	0|0	0|0	0|0	0|0	0|1	0|1	0|0	0|1	0|0	0|0	0|0	0|1	0|1	0|0	0|0	0|0	0|0	0|1	0|0	0|1	0|0	0|0	0|0	0|0	0|0	0|0	0|1	0|1	0|0	0|0	0|0
KB742619.1	3366919	C	G	0|1	1|1	1|1	0|1	0|1	0|0	0|1	0|0	0|0	0|1	0|1	1|1	0|1	0|0	0|0	0|0	0|0	0|1	1|1	0|0	0|0	0|1	0|0	0|0	0|1	0|0	0|0	0|0	0|0	0|0	0|0	0|1	0|1	0|0	0|0	0|1	0|1	1|1	0|0	1|1	0|1	0|1	0|0	0|1	1|1	1|1
KB742619.1	3366923	C	T	0|0	1|1	1|1	0|1	0|1	0|0	0|1	0|0	0|0	0|1	0|1	1|1	0|1	0|0	0|0	0|0	0|0	0|1	1|1	0|0	0|0	0|1	0|0	0|0	0|1	0|0	0|0	0|0	0|0	0|0	0|0	0|1	0|1	0|0	0|0	0|1	0|1	1|1	0|0	1|1	0|1	0|1	0|0	0|1	1|1	1|1
KB742619.1	3366938	TAGGGAAACTAAGCATTTTTTG	T	0|0	0|0	0|0	0|0	0|0	0|0	0|0	0|0	0|0	0|1	0|0	0|0	0|0	1|1	1|1	0|0	0|0	0|0	0|0	0|0	0|1	0|0	0|0	0|0	0|0	0|0	0|1	0|1	0|0	0|0	0|0	0|0	0|1	0|0	0|1	0|0	0|0	0|0	0|0	0|0	0|0	0|1	0|1	0|0	0|0	0|0
KB742619.1	3366963	GAAAATCTATAACAATTT	G	0|1	1|1	.|.	1|1	0|1	0|0	0|1	0|0	0|0	0|1	0|0	.|.	0|1	0|0	0|0	0|0	0|0	0|0	1|1	0|0	0|0	0|0	0|0	0|0	0|1	0|0	0|0	0|0	0|0	0|0	0|0	0|1	0|1	0|0	0|0	0|0	0|1	.|.	0|0	.|.	0|0	0|0	0|0	0|1	1|1	1|1
KB742619.1	3366989	T	C	0|1	1|1	1|1	0|1	0|1	0|0	0|1	0|0	0|0	0|1	0|1	.|.	0|1	0|1	0|0	0|0	0|0	0|1	1|1	0|0	0|0	0|1	0|0	0|0	0|1	0|0	0|0	0|0	0|0	0|0	0|0	0|1	0|1	0|0	0|0	0|0	0|1	1|1	0|0	.|.	0|1	0|0	0|0	0|0	1|1	1|1
KB742619.1	3366999	G	T	0|0	0|0	0|0	0|0	0|0	0|0	0|0	0|0	0|0	0|1	0|0	0|0	0|0	0|1	1|1	0|0	0|0	0|0	0|0	0|1	0|1	0|0	0|0	0|0	0|0	0|0	0|1	0|1	0|0	0|0	0|0	0|0	0|1	0|0	0|1	0|0	0|0	0|0	0|0	.|.	0|0	0|1	0|1	0|0	0|0	0|0
KB742619.1	3367004	G	A	0|1	1|1	1|1	0|1	0|1	0|0	0|1	0|0	0|0	0|1	0|1	1|1	1|1	0|1	0|0	0|0	0|0	1|1	0|1	0|0	0|0	0|1	0|0	0|0	1|1	0|0	0|0	0|0	0|0	0|0	0|0	0|1	0|1	0|0	0|0	0|0	0|1	1|1	0|0	.|.	1|1	0|1	0|0	0|0	1|1	1|1
KB742619.1	3367012	T	TTG	0|1	1|1	1|1	0|1	0|1	0|0	0|1	0|0	0|0	0|1	0|1	1|1	1|1	0|1	0|0	0|0	0|0	1|1	1|1	0|0	0|0	0|1	0|0	0|0	0|1	0|0	0|0	0|0	0|0	0|0	0|0	0|1	0|1	0|0	0|0	0|0	0|1	1|1	0|0	.|.	1|1	0|1	0|0	0|0	1|1	1|1
KB742619.1	3367015	G	A	0|1	1|1	1|1	0|1	0|1	0|0	0|1	0|0	0|0	0|1	0|1	1|1	1|1	1|1	1|1	0|0	0|0	1|1	1|1	0|1	0|1	0|1	0|1	0|0	0|1	0|0	0|1	1|1	0|0	0|0	0|0	0|1	1|1	0|0	0|1	0|0	0|1	1|1	0|0	.|.	1|1	1|1	0|1	0|0	1|1	1|1
KB742619.1	3367018	GGT	G	0|1	1|1	1|1	0|1	0|1	0|1	0|1	0|0	0|0	1|1	0|1	1|1	1|1	1|1	1|1	0|1	0|0	1|1	1|1	0|1	0|1	0|1	0|1	0|0	0|1	0|0	0|1	1|1	0|0	0|0	0|0	0|1	1|1	0|0	0|1	0|1	0|1	1|1	0|0	.|.	1|1	1|1	0|1	0|0	1|1	1|1
KB742619.1	3367022	G	A	0|1	1|1	1|1	0|1	0|1	0|0	0|1	0|0	0|0	0|1	0|1	1|1	1|1	1|1	1|1	0|0	0|0	1|1	1|1	0|1	0|1	0|1	0|1	0|0	0|1	0|0	0|1	1|1	0|0	0|0	0|0	0|1	1|1	0|0	0|1	0|1	0|1	1|1	0|0	.|.	1|1	.|.	0|1	0|0	1|1	1|1
KB742619.1	3367027	G	T	0|0	0|0	0|0	0|0	0|0	0|0	0|0	0|0	0|0	0|1	0|0	0|0	0|0	0|1	0|1	0|0	0|0	0|0	0|0	0|1	0|0	0|0	0|0	0|0	0|0	0|0	0|1	1|1	0|0	0|0	0|0	0|0	0|1	0|0	0|1	0|0	0|0	0|0	0|0	0|0	0|0	0|0	0|0	0|0	0|0	0|0
KB742619.1	3367030	C	A	0|1	1|1	1|1	0|1	0|1	0|0	0|1	0|0	0|0	1|1	0|1	1|1	0|1	1|1	0|1	0|0	0|0	1|1	1|1	0|1	0|1	0|1	0|1	0|0	0|1	0|0	0|1	1|1	0|0	0|0	0|0	0|1	1|1	0|0	0|1	0|1	0|1	1|1	0|0	1|1	0|1	1|1	0|1	0|1	1|1	1|1
KB742619.1	3367035	T	C	0|1	1|1	1|1	0|1	0|1	0|0	0|1	0|0	0|0	0|1	0|1	1|1	0|1	0|1	0|0	0|0	0|0	1|1	1|1	0|0	0|0	0|1	0|0	0|0	0|1	0|0	0|0	0|0	0|0	0|0	0|0	0|1	0|1	0|0	0|0	0|1	0|1	1|1	0|0	1|1	0|1	1|1	0|0	0|1	1|1	1|1
KB742619.1	3367041	G	A	0|0	1|1	1|1	0|1	0|1	0|0	0|0	0|0	0|0	0|1	0|0	1|1	0|1	0|1	0|0	0|0	0|0	1|1	1|1	0|0	0|0	0|1	0|0	0|0	0|1	0|0	0|0	0|0	0|0	0|0	0|0	0|1	0|0	0|0	0|0	0|1	0|1	1|1	0|0	1|1	0|1	1|1	0|0	0|1	0|0	1|1
KB742619.1	3367057	G	T	0|1	1|1	1|1	0|1	0|1	0|0	0|1	0|0	0|0	1|1	0|1	1|1	0|1	1|1	0|1	0|0	0|0	0|1	1|1	0|1	0|1	0|1	0|1	0|0	0|1	0|0	0|1	0|1	0|0	0|0	0|0	1|1	1|1	0|0	0|1	0|1	0|1	1|1	0|0	1|1	0|1	1|1	0|1	0|1	1|1	1|1
KB742619.1	3367060	G	A	0|1	1|1	1|1	0|1	0|1	0|0	0|1	0|0	0|0	0|1	0|1	1|1	0|1	0|1	0|0	0|0	0|0	0|1	1|1	0|0	0|0	0|1	0|0	0|0	0|1	0|0	0|0	0|0	0|0	0|0	0|0	1|1	0|1	0|0	0|0	0|1	0|1	1|1	0|0	1|1	0|1	1|1	0|0	0|1	1|1	1|1
KB742619.1	3367063	G	A	0|1	1|1	1|1	0|1	0|1	0|0	0|1	0|0	0|0	1|1	0|1	1|1	0|1	1|1	0|1	0|0	0|0	0|1	1|1	0|1	0|1	0|1	0|1	0|0	0|1	0|0	0|1	0|1	0|0	0|0	0|0	1|1	1|1	0|0	0|1	0|1	0|1	1|1	0|0	1|1	0|1	1|1	0|1	0|1	1|1	1|1
KB742619.1	3367077	T	C	0|1	1|1	1|1	0|1	0|1	0|0	0|1	0|0	0|0	0|1	0|1	1|1	0|1	0|1	0|0	0|0	0|0	0|1	1|1	0|0	0|0	0|1	0|0	0|0	0|1	0|0	0|0	0|0	0|0	0|0	0|0	1|1	0|1	0|0	0|0	0|1	0|1	1|1	0|0	1|1	0|1	1|1	0|0	0|1	1|1	1|1
KB742619.1	3367078	C	T	0|0	0|0	0|0	0|0	0|0	0|0	0|0	0|0	0|0	0|1	0|0	0|0	0|0	0|1	0|1	0|0	0|0	0|0	0|0	0|1	0|1	0|0	0|1	0|0	0|0	0|0	0|1	0|1	0|0	0|0	0|0	0|0	0|1	0|0	0|1	0|0	0|0	0|0	0|0	0|0	0|0	0|0	0|1	0|0	0|0	0|0
KB742619.1	3367079	T	G	0|1	1|1	1|1	0|1	0|1	0|0	0|1	0|0	0|0	1|1	0|1	1|1	0|1	1|1	0|1	0|0	0|0	0|1	1|1	1|1	0|1	0|1	0|1	0|0	0|1	0|0	0|1	0|1	0|0	0|0	0|0	1|1	1|1	0|0	0|1	0|1	0|1	1|1	0|0	1|1	0|1	1|1	0|1	0|1	1|1	1|1
KB742619.1	3367087	C	CAT	0|1	1|1	1|1	0|0	0|1	0|0	0|1	0|0	0|0	0|1	0|1	1|1	0|1	0|1	0|0	0|0	0|0	0|1	1|1	0|0	0|0	0|1	0|0	0|0	0|1	0|0	0|0	0|0	0|0	0|0	0|0	1|1	0|1	0|0	0|0	0|1	0|1	1|1	0|0	1|1	0|1	0|1	0|0	0|1	1|1	0|1
KB742619.1	3367089	C	G	0|0	1|1	1|1	0|0	0|1	0|0	0|1	0|0	0|0	0|1	0|1	1|1	0|1	0|1	0|0	0|0	0|0	0|1	1|1	0|0	0|0	0|1	0|0	0|0	0|1	0|0	0|0	0|0	0|0	0|0	0|0	1|1	0|1	0|0	0|0	0|1	0|1	1|1	0|0	1|1	0|1	0|1	0|0	0|1	1|1	0|1
KB742619.1	3367128	G	GGAAAAGA	0|0	1|1	1|1	0|1	0|1	0|0	0|1	0|0	0|0	0|1	0|1	1|1	0|1	0|1	0|0	0|0	0|0	0|1	1|1	0|0	0|0	0|1	0|0	0|0	0|1	0|0	0|0	0|0	0|0	0|0	0|0	1|1	0|1	0|0	0|0	0|1	0|1	1|1	0|0	1|1	0|1	0|1	0|0	0|1	1|1	0|1
KB742619.1	3367138	A	G	0|0	1|1	1|1	0|1	0|0	0|0	0|1	0|0	0|0	0|1	0|1	0|1	0|1	0|1	0|0	0|0	0|0	0|1	1|1	0|0	0|0	0|1	0|0	0|0	0|1	0|0	0|0	0|0	0|0	0|0	0|0	1|1	0|1	0|0	0|0	0|1	0|1	1|1	0|0	1|1	0|1	0|1	0|0	0|1	1|1	0|1
KB742619.1	3367149	C	G	0|0	0|0	0|0	0|0	0|0	0|0	0|0	0|0	0|0	0|1	0|0	0|0	0|0	0|1	0|1	0|0	0|0	0|0	0|0	1|1	0|1	0|0	0|1	0|0	0|0	0|0	0|1	0|1	0|0	0|0	0|0	0|0	0|1	0|0	0|1	0|0	0|0	0|0	0|0	0|0	0|0	0|1	0|1	0|0	0|0	0|0
KB742619.1	3367150	A	G	0|0	0|0	0|0	0|0	0|0	0|0	0|0	0|0	0|0	0|1	0|0	0|0	0|0	0|1	0|1	0|0	0|0	0|0	0|0	1|1	0|1	0|0	0|1	0|0	0|0	0|0	0|1	0|1	0|0	0|0	0|0	0|0	0|1	0|0	0|1	0|0	0|0	0|0	0|0	0|0	0|0	0|1	0|1	0|0	0|0	0|0
KB742619.1	3367152	G	A	0|0	1|1	1|1	0|1	0|0	0|0	0|1	0|0	0|0	0|1	0|1	1|1	0|1	0|1	0|0	0|0	0|0	0|1	1|1	0|0	0|0	0|1	0|0	0|0	0|1	0|0	0|0	0|0	0|0	0|0	0|0	1|1	0|1	0|0	0|0	0|1	0|1	1|1	0|0	1|1	0|1	0|1	0|0	0|1	1|1	0|1
KB742619.1	3367159	C	T	0|1	1|1	1|1	0|1	0|1	0|0	0|1	0|0	0|0	0|1	0|1	1|1	0|1	0|1	0|0	0|0	0|0	0|1	1|1	0|0	0|0	0|1	0|0	0|0	0|1	0|0	0|0	0|0	0|0	0|0	0|0	1|1	0|1	0|0	0|0	0|1	0|1	1|1	0|0	1|1	0|1	0|1	0|0	0|1	1|1	0|1
KB742619.1	3367177	A	ATACATG	0|1	1|1	1|1	0|1	0|1	0|0	0|1	0|0	0|0	0|1	0|0	1|1	0|1	0|1	0|0	0|0	0|0	0|1	1|1	0|0	0|0	0|1	0|0	0|0	0|1	0|0	0|0	0|0	0|0	0|0	0|0	0|1	0|1	0|0	0|0	0|1	0|1	1|1	0|0	1|1	0|1	0|1	0|0	0|1	1|1	0|1
KB742619.1	3367191	T	C	0|1	1|1	1|1	0|1	0|1	0|0	0|1	0|0	0|0	0|1	0|1	1|1	0|1	0|1	0|0	0|0	0|0	0|1	1|1	0|0	0|0	0|1	0|0	0|0	0|1	0|0	0|0	0|0	0|0	0|0	0|0	0|1	0|1	0|0	0|0	0|1	0|1	1|1	0|0	1|1	0|1	0|1	0|0	0|1	1|1	0|1
KB742619.1	3367196	G	T	0|0	0|0	0|0	0|0	0|0	0|0	0|0	0|0	0|0	0|1	0|0	0|0	0|0	0|1	0|1	0|0	0|0	0|0	0|0	0|1	0|1	0|0	0|1	0|0	0|0	0|0	0|1	0|1	0|0	0|0	0|0	0|0	0|1	0|0	0|1	0|0	0|0	0|0	0|0	0|0	0|0	0|1	0|1	0|0	0|0	0|0
KB742619.1	3367199	G	A	0|1	1|1	1|1	0|1	0|1	0|0	0|1	0|0	0|0	1|1	0|1	1|1	0|1	1|1	0|1	0|0	0|0	0|1	1|1	0|1	0|1	0|1	0|1	0|0	0|1	0|0	0|1	0|1	0|0	0|0	0|0	0|1	1|1	0|0	0|1	0|1	0|1	1|1	0|0	1|1	0|1	1|1	0|1	0|1	1|1	1|1
KB742619.1	3367231	A	G	0|1	1|1	1|1	0|1	0|1	0|0	0|1	0|0	0|0	0|1	0|1	1|1	0|1	0|1	0|0	0|0	0|0	0|1	1|1	0|0	0|0	0|1	0|0	0|0	0|1	0|0	0|0	0|0	0|0	0|0	0|0	0|1	0|1	0|0	0|0	0|1	0|1	1|1	0|0	1|1	0|1	0|1	0|0	0|1	1|1	1|1
KB742619.1	3367232	C	A	0|0	0|0	0|0	0|0	0|0	0|0	0|0	0|0	0|0	0|1	0|0	0|0	0|0	0|1	0|1	0|0	0|0	0|0	0|0	0|1	0|1	0|0	0|1	0|0	0|0	0|0	0|1	0|1	0|0	0|0	0|0	0|0	0|1	0|0	0|1	0|0	0|0	0|0	0|0	0|0	0|0	0|1	0|1	0|0	0|0	0|0
KB742619.1	3367241	C	T	0|1	1|1	1|1	0|1	0|1	0|0	0|1	0|0	0|0	1|1	0|1	1|1	0|1	1|1	0|1	0|0	0|0	0|1	1|1	0|1	0|1	0|1	0|1	0|0	0|1	0|0	0|1	0|1	0|0	0|0	0|0	0|1	1|1	0|0	0|1	0|1	0|1	1|1	0|0	1|1	0|1	1|1	0|1	0|1	1|1	1|1
KB742619.1	3367247	T	C	0|1	1|1	1|1	0|1	0|1	0|0	0|1	0|0	0|0	0|1	0|1	1|1	0|1	0|1	0|0	0|0	0|0	0|1	1|1	0|0	0|0	0|1	0|0	0|0	0|1	0|0	0|0	0|0	0|0	0|0	0|0	0|1	0|1	0|0	0|0	0|1	0|1	1|1	0|0	1|1	0|1	1|1	0|0	0|1	1|1	1|1
KB742619.1	3367249	A	G	0|1	1|1	1|1	0|1	0|1	0|0	0|1	0|0	0|0	1|1	0|1	1|1	0|1	1|1	0|1	0|0	0|0	0|1	1|1	0|1	0|1	0|1	0|1	0|0	0|1	0|0	0|1	0|1	0|0	0|0	0|0	0|1	1|1	0|0	0|1	0|1	0|1	1|1	0|0	1|1	0|1	1|1	0|1	0|1	1|1	1|1
KB742619.1	3367258	C	T	0|1	1|1	1|1	0|1	0|1	0|0	0|1	0|0	0|0	0|1	0|1	1|1	0|1	0|1	0|0	0|0	0|0	0|1	1|1	0|0	0|0	0|1	0|0	0|0	0|1	0|0	0|0	0|0	0|0	0|0	0|0	0|1	0|1	0|0	0|0	0|1	0|1	1|1	0|0	1|1	0|1	1|1	0|0	0|1	1|1	1|1
KB742619.1	3367264	T	C	0|1	1|1	1|1	0|1	0|1	0|0	0|1	0|0	0|0	0|1	0|1	1|1	0|1	0|1	0|0	0|0	0|0	0|1	1|1	0|0	0|0	0|1	0|0	0|0	0|1	0|0	0|0	0|0	0|0	0|0	0|0	0|1	0|1	0|0	0|0	0|1	0|1	1|1	0|0	1|1	0|1	1|1	0|0	0|1	0|1	1|1
KB742619.1	3367267	A	G	0|1	1|1	1|1	0|1	0|1	0|0	0|1	0|0	0|0	0|1	0|1	1|1	0|1	0|1	0|1	0|1	0|1	0|1	1|1	0|1	0|1	1|1	0|1	1|1	0|1	0|0	0|1	0|0	0|0	0|0	1|1	0|1	0|1	0|0	0|0	1|1	0|1	1|1	0|1	1|1	0|1	0|1	0|0	1|1	1|1	1|1
KB742619.1	3367268	C	T	0|1	1|1	1|1	0|1	0|1	0|0	0|1	0|0	0|0	0|1	0|1	1|1	0|1	0|1	0|0	0|0	0|0	0|1	1|1	0|0	0|0	0|1	0|0	0|0	0|1	0|0	0|0	0|0	0|0	0|0	0|0	0|1	0|1	0|0	0|0	0|1	0|1	1|1	0|0	1|1	0|1	0|1	0|0	0|1	1|1	1|1
KB742619.1	3367281	A	C	0|1	1|1	1|1	0|1	0|1	0|0	0|1	0|0	0|0	1|1	0|1	1|1	0|1	1|1	0|1	0|0	0|0	0|1	1|1	0|1	0|1	0|1	0|1	0|0	0|1	0|0	0|1	0|1	0|0	0|0	0|0	0|1	1|1	0|0	0|1	0|1	0|1	1|1	0|0	1|1	0|1	1|1	0|1	0|1	1|1	1|1
KB742619.1	3367287	G	C	0|0	0|0	0|0	0|0	0|0	0|0	0|0	0|0	0|0	0|1	0|0	0|0	0|0	0|1	0|1	0|0	0|0	0|0	0|0	0|1	0|1	0|0	0|1	0|0	0|0	0|0	0|1	0|1	0|0	0|0	0|0	0|0	0|1	0|0	0|1	0|0	0|0	0|0	0|0	0|0	0|0	0|1	0|1	0|0	0|0	0|0
KB742619.1	3367295	T	G	0|1	1|1	1|1	0|1	0|1	0|0	0|1	0|0	0|0	0|1	0|1	1|1	0|1	0|1	0|0	0|0	0|0	0|1	1|1	0|0	0|0	0|1	0|0	0|0	0|1	0|0	0|0	0|0	0|0	0|0	0|0	0|1	0|1	0|0	0|0	0|1	0|1	1|1	0|0	1|1	0|1	0|1	0|0	0|1	0|1	1|1
KB742619.1	3367303	A	G	0|0	0|0	0|0	0|0	0|0	0|0	0|0	0|0	0|0	0|1	0|0	0|0	0|0	0|1	0|1	0|0	0|0	0|0	0|0	0|1	0|1	0|0	0|1	0|0	0|0	0|0	0|1	0|1	0|0	0|0	0|0	0|0	0|1	0|0	0|1	0|0	0|0	0|0	0|0	0|0	0|0	0|1	0|1	0|0	0|0	0|0
KB742619.1	3367316	T	C	0|1	0|0	0|0	0|0	0|0	0|0	0|1	0|0	0|0	0|1	0|1	0|0	0|0	0|1	0|1	0|0	0|0	0|0	0|0	0|1	0|1	0|0	0|1	0|0	0|0	0|0	0|1	0|1	0|0	0|0	0|0	0|0	1|1	0|0	0|1	0|0	0|0	0|0	0|0	0|0	0|0	0|1	0|1	0|0	0|1	0|0
KB742619.1	3367322	AGG	A	0|1	1|1	1|1	0|1	0|1	0|0	0|1	0|0	0|0	0|1	0|1	1|1	0|1	0|1	0|0	0|0	0|0	0|1	1|1	0|0	0|0	0|1	0|0	0|0	0|1	0|0	0|0	0|0	0|0	0|0	0|0	0|1	0|1	0|0	0|0	0|1	0|1	1|1	0|0	1|1	0|1	0|1	0|0	0|1	1|1	0|1
KB742619.1	3367331	C	T	0|1	1|1	1|1	0|1	0|1	0|0	0|1	0|0	0|0	0|1	0|1	1|1	0|1	0|1	0|0	0|0	0|0	0|1	1|1	0|0	0|0	0|1	0|0	0|0	0|1	0|0	0|0	0|0	0|0	0|0	0|0	0|1	0|1	0|0	0|0	0|1	0|1	1|1	0|0	1|1	0|1	0|1	0|0	0|1	1|1	0|1
KB742619.1	3367343	G	T	0|0	0|0	0|0	0|0	0|0	0|0	0|0	0|0	0|0	0|1	0|0	0|0	0|0	0|1	0|1	0|0	0|0	0|0	0|0	0|1	0|1	0|0	0|1	0|0	0|0	0|0	0|1	0|1	0|0	0|0	0|0	0|0	0|1	0|0	0|1	0|0	0|0	0|0	0|0	0|0	0|0	0|1	0|1	0|0	0|0	0|0
KB742619.1	3367382	T	C	0|1	1|1	1|1	0|1	0|1	0|0	0|1	0|0	0|0	1|1	0|1	1|1	0|1	1|1	0|1	0|0	0|0	0|1	1|1	0|1	0|1	0|1	0|1	0|0	0|1	0|0	0|1	0|1	0|0	0|0	0|0	0|1	1|1	0|0	0|1	0|1	0|1	1|1	0|0	1|1	0|1	1|1	0|1	0|1	1|1	0|1
KB742619.1	3367384	A	G	0|1	1|1	1|1	0|1	0|1	0|0	0|1	0|0	0|0	1|1	0|1	1|1	0|1	1|1	0|1	0|0	0|0	0|1	1|1	0|1	0|1	0|1	0|1	0|0	0|1	0|0	0|1	0|1	0|0	0|0	0|0	0|1	1|1	0|0	0|1	0|1	0|1	1|1	0|0	1|1	0|1	1|1	0|1	0|1	1|1	0|1
KB742619.1	3367388	A	G	0|1	1|1	1|1	0|1	0|1	0|0	0|1	0|0	0|0	0|1	0|1	1|1	0|1	0|1	0|0	0|0	0|0	0|1	1|1	0|0	0|0	0|1	0|0	0|0	0|1	0|0	0|0	0|0	0|0	0|0	0|0	0|1	0|1	0|0	0|0	0|1	0|1	1|1	0|0	1|1	0|1	0|1	0|0	0|1	1|1	0|1
KB742619.1	3367390	AT	A	1|1	1|1	1|1	1|1	0|1	0|1	1|1	1|1	1|1	1|1	0|1	1|1	1|1	1|1	1|1	1|1	1|1	1|1	1|1	1|1	1|1	1|1	1|1	1|1	1|1	1|1	1|1	0|1	1|1	1|1	1|1	1|1	1|1	0|1	1|1	1|1	1|1	1|1	1|1	1|1	1|1	1|1	1|1	1|1	1|1	0|1
KB742619.1	3367392	T	G	0|1	1|1	1|1	0|1	0|1	0|0	0|1	0|0	0|0	0|1	0|1	1|1	0|1	0|1	0|0	0|0	0|0	0|1	1|1	0|0	0|0	0|1	0|0	0|0	0|1	0|0	0|0	0|0	0|0	0|0	0|0	0|1	0|1	0|0	0|0	0|1	0|1	1|1	0|0	1|1	0|1	0|1	0|0	0|1	1|1	0|1
KB742619.1	3367397	T	C	0|1	1|1	1|1	0|1	0|1	0|0	0|1	0|0	0|0	0|1	0|1	1|1	0|1	1|1	0|1	0|0	0|0	0|1	1|1	0|1	0|1	0|1	0|1	0|0	0|1	0|0	0|0	0|1	0|0	0|0	0|0	0|1	1|1	0|0	0|1	0|1	0|1	1|1	0|0	1|1	0|1	1|1	0|1	0|1	1|1	0|1
KB742619.1	3367400	A	G	0|1	1|1	1|1	0|1	0|1	0|0	0|1	0|0	0|0	1|1	0|1	1|1	0|1	1|1	0|1	0|0	0|0	0|1	1|1	0|1	0|1	0|1	0|1	0|0	0|1	0|0	0|0	0|1	0|0	0|0	0|0	0|1	1|1	0|0	0|1	0|1	0|1	1|1	0|0	1|1	0|1	1|1	0|1	0|1	1|1	0|1
KB742619.1	3367405	C	T	0|1	1|1	1|1	0|1	0|1	0|0	0|1	0|0	0|0	0|1	0|1	1|1	0|1	0|1	0|0	0|0	0|0	0|1	1|1	0|0	0|0	0|1	0|0	0|0	0|1	0|0	0|0	0|0	0|0	0|0	0|0	0|1	0|1	0|0	0|0	0|1	0|1	1|1	0|0	1|1	0|1	0|1	0|0	0|1	1|1	0|1
KB742619.1	3367434	T	C	0|1	1|1	1|1	0|1	0|1	0|0	0|1	0|0	0|0	0|1	0|1	1|1	0|1	0|1	0|0	0|0	0|0	0|1	1|1	0|0	0|0	0|1	0|0	0|0	0|1	0|0	0|0	0|0	0|0	0|0	0|0	0|1	0|1	0|0	0|0	0|1	0|1	1|1	0|0	1|1	0|1	1|1	0|0	0|1	1|1	0|1
KB742619.1	3367441	A	C	1|1	1|1	1|1	0|1	0|1	0|0	0|1	0|0	0|0	0|1	0|1	1|1	0|1	0|1	0|0	0|0	0|0	0|1	1|1	0|0	0|0	0|1	0|0	0|0	0|1	0|0	0|0	0|0	0|0	0|0	0|0	0|1	0|1	0|0	0|0	0|1	0|1	1|1	0|0	1|1	0|1	1|1	0|0	0|1	1|1	0|1
KB742619.1	3367443	G	A	1|1	1|1	1|1	0|1	0|1	0|0	0|1	0|0	0|0	1|1	0|1	1|1	0|1	1|1	0|1	0|0	0|0	0|1	1|1	0|1	0|1	0|1	0|1	0|0	0|1	0|0	0|0	0|1	0|0	0|0	0|0	0|1	1|1	0|0	0|1	0|1	0|1	1|1	0|0	1|1	0|1	1|1	1|1	0|1	1|1	0|1
KB742619.1	3367450	C	T	0|0	0|0	0|0	0|0	0|0	0|0	0|0	0|0	0|0	0|1	0|0	0|0	0|0	0|1	0|1	0|0	0|0	0|0	0|0	0|1	0|1	0|0	0|1	0|0	0|0	0|0	0|0	0|1	0|0	0|0	0|0	0|0	0|1	0|0	0|1	0|0	0|0	0|0	0|0	0|0	0|0	0|0	1|1	0|0	0|0	0|0
KB742619.1	3367451	C	G	1|1	1|1	1|1	0|1	0|1	0|0	0|1	0|0	0|0	1|1	0|1	1|1	0|1	1|1	0|1	0|0	0|0	0|1	1|1	0|1	0|1	0|1	0|1	0|0	1|1	0|0	0|0	0|1	0|0	0|0	0|0	0|1	1|1	0|0	0|1	0|1	0|1	1|1	0|0	1|1	0|1	1|1	1|1	0|1	1|1	0|1
KB742619.1	3367467	C	T	0|0	0|0	0|0	0|0	0|0	0|0	0|0	0|0	0|0	0|1	0|0	0|0	0|0	0|1	0|1	0|0	0|0	0|0	0|0	0|1	0|1	0|0	0|1	0|0	0|0	0|0	0|0	0|1	0|0	0|0	0|0	0|0	0|1	0|0	0|1	0|0	0|0	0|0	0|0	0|0	0|0	0|0	1|1	0|0	0|0	0|0
KB742619.1	3367468	A	G	0|1	1|1	1|1	0|1	0|1	0|0	0|1	0|0	0|0	1|1	0|1	1|1	0|1	1|1	0|1	0|0	0|0	0|1	1|1	0|1	0|1	0|1	0|1	0|0	0|1	0|0	0|0	0|1	0|0	0|0	0|0	0|1	1|1	0|0	0|1	0|1	0|1	1|1	0|0	1|1	0|1	1|1	1|1	0|1	1|1	1|1
KB742619.1	3367473	A	G	0|1	1|1	1|1	0|1	0|1	0|0	0|1	0|0	0|0	1|1	0|1	1|1	0|1	1|1	0|1	0|0	0|0	0|1	1|1	0|1	0|1	0|1	0|1	0|0	0|1	0|0	0|0	0|1	0|0	0|0	0|0	0|1	1|1	0|0	0|1	0|1	0|1	1|1	0|0	1|1	0|1	1|1	1|1	0|1	1|1	1|1
KB742619.1	3367474	T	G	0|1	1|1	1|1	0|1	0|1	0|0	0|1	0|0	0|0	1|1	0|1	1|1	0|1	1|1	0|1	0|0	0|0	0|1	1|1	0|1	0|1	0|1	0|1	0|0	0|1	0|0	0|0	0|1	0|0	0|0	0|0	0|1	1|1	0|0	0|1	0|1	0|1	1|1	0|0	1|1	0|1	1|1	1|1	0|1	1|1	1|1
KB742619.1	3367492	G	T	0|1	1|1	1|1	0|1	0|1	0|0	0|1	0|0	0|0	1|1	0|1	1|1	0|1	1|1	0|1	0|0	0|0	0|1	1|1	0|1	0|1	0|1	0|1	0|0	0|1	0|0	0|0	0|1	0|0	0|0	0|0	0|1	1|1	0|0	0|1	0|1	0|1	1|1	0|0	1|1	0|1	1|1	1|1	0|1	1|1	1|1
KB742619.1	3367494	A	AG	0|1	1|1	1|1	0|1	0|1	0|0	0|1	0|0	0|0	1|1	0|1	1|1	0|1	1|1	0|1	0|0	0|0	0|1	1|1	0|1	0|1	0|1	0|1	0|0	0|1	0|0	0|0	0|1	0|0	0|0	0|0	0|1	1|1	0|0	0|1	0|1	0|1	1|1	0|0	1|1	0|1	1|1	1|1	0|1	1|1	1|1
KB742619.1	3367503	C	T	0|1	1|1	1|1	0|1	0|1	0|0	0|1	0|0	0|0	0|1	0|1	1|1	0|1	0|1	0|0	0|0	0|0	0|1	1|1	0|0	0|0	0|1	0|0	0|0	0|1	0|0	0|0	0|0	0|0	0|0	0|0	0|1	0|1	0|0	0|0	0|1	0|1	1|1	0|0	1|1	0|1	1|1	0|0	0|1	1|1	1|1
KB742619.1	3367504	A	G	0|1	1|1	1|1	0|1	0|1	0|0	0|1	0|0	0|0	0|1	0|1	1|1	0|1	0|1	0|0	0|0	0|0	0|1	1|1	0|0	0|0	0|1	0|0	0|0	0|1	0|0	0|0	0|0	0|0	0|0	0|0	0|1	0|1	0|0	0|0	0|1	0|1	1|1	0|0	1|1	0|1	1|1	0|0	0|1	1|1	1|1
KB742619.1	3367510	C	T	0|1	1|1	1|1	0|1	0|1	0|0	0|1	0|0	0|0	1|1	0|1	1|1	0|1	1|1	0|1	0|0	0|0	0|1	1|1	0|1	0|1	0|1	0|1	0|0	0|1	0|0	0|0	0|1	0|0	0|0	0|0	0|1	1|1	0|0	0|1	0|1	0|1	1|1	0|0	1|1	0|1	1|1	0|1	0|1	1|1	1|1
KB742619.1	3367532	C	T	0|1	1|1	1|1	0|1	0|1	0|1	0|1	0|0	0|0	1|1	0|0	1|1	0|1	1|1	0|1	0|0	0|0	0|1	1|1	0|1	0|1	0|1	0|1	0|0	0|1	0|0	0|1	0|1	0|0	0|0	0|0	0|1	1|1	0|0	0|1	0|1	0|1	1|1	0|0	1|1	0|1	.|.	0|1	0|1	1|1	1|1
KB742619.1	3367580	G	A	0|1	1|1	1|1	0|1	0|1	0|0	0|1	0|0	0|0	1|1	0|1	1|1	0|1	1|1	0|1	0|0	0|0	0|1	1|1	0|1	0|1	0|1	0|1	0|0	0|1	0|0	0|1	0|1	0|0	0|0	0|0	0|1	1|1	0|0	0|1	0|1	0|1	1|1	0|0	1|1	0|1	1|1	0|1	0|1	1|1	1|1
KB742619.1	3367581	T	C	0|1	1|1	1|1	0|1	0|1	0|0	0|1	0|0	0|0	1|1	0|1	1|1	0|1	1|1	0|1	0|0	0|0	0|1	1|1	0|1	0|1	0|1	0|1	0|0	0|1	0|0	0|1	0|1	0|0	0|0	0|0	0|1	1|1	0|0	0|1	0|1	0|1	1|1	0|0	1|1	0|1	1|1	0|1	0|1	1|1	1|1
KB742619.1	3367597	G	A	0|1	1|1	1|1	0|1	0|1	0|0	0|1	0|0	0|0	1|1	0|1	1|1	0|1	1|1	0|1	0|0	0|0	0|1	1|1	0|1	0|1	0|1	0|1	0|0	0|1	0|0	0|1	0|1	0|0	0|0	0|0	0|1	1|1	0|0	0|1	0|1	0|1	1|1	0|0	1|1	0|1	1|1	0|1	0|1	1|1	1|1
KB742619.1	3367621	G	A	1|1	1|1	1|1	1|1	0|1	0|0	0|1	0|1	0|1	1|1	0|1	1|1	0|1	1|1	0|1	0|1	0|1	1|1	1|1	0|1	0|1	0|1	0|1	0|0	1|1	1|1	0|1	0|1	1|1	0|0	0|0	1|1	1|1	0|1	1|1	0|1	1|1	1|1	0|1	1|1	1|1	1|1	1|1	0|1	1|1	1|1
KB742619.1	3367650	G	A	0|0	0|1	0|0	0|0	0|0	0|0	0|0	0|0	0|0	0|1	0|0	0|0	0|0	0|1	0|1	0|0	0|0	0|0	0|0	0|1	0|0	0|0	0|0	0|0	0|0	0|0	0|1	0|1	0|0	0|0	0|0	0|0	0|1	0|0	0|1	0|0	0|0	0|0	0|0	0|0	0|0	0|1	0|0	0|0	0|0	0|0
KB742619.1	3367721	C	T	0|0	0|1	0|0	0|0	0|0	0|0	0|0	0|0	0|0	0|1	0|0	0|0	0|0	0|1	0|1	0|0	0|0	0|0	0|0	0|1	0|1	0|0	0|1	0|0	0|0	0|0	0|1	0|1	0|0	0|0	0|0	0|0	0|1	0|0	0|1	0|0	0|0	0|0	0|0	0|0	0|0	0|1	0|1	0|0	0|0	0|0
KB742619.1	3367735	G	GT	1|1	1|1	1|1	1|1	0|0	0|0	0|0	0|1	0|1	1|1	0|0	1|1	0|0	1|1	0|1	0|1	0|1	1|1	0|0	0|1	0|1	1|1	0|1	0|0	1|1	1|1	0|1	0|1	1|1	0|0	0|0	1|1	1|1	0|1	1|1	0|0	1|1	0|0	0|1	0|0	1|1	1|1	1|1	0|1	0|0	0|0
KB742619.1	3367738	T	TC	0|1	1|1	1|1	1|1	0|1	0|0	0|1	0|0	0|0	0|1	0|1	1|1	0|1	1|1	0|0	0|0	0|0	0|1	1|1	0|0	0|0	1|1	0|0	0|0	1|1	0|0	0|0	0|0	0|1	0|0	0|0	1|1	1|1	0|0	0|0	0|0	1|1	1|1	0|0	1|1	1|1	0|1	0|0	0|1	0|1	1|1
KB742619.1	3367797	T	C	1|1	1|1	1|1	1|1	0|1	0|0	0|1	0|1	0|1	1|1	0|0	1|1	0|1	1|1	1|1	1|1	1|1	1|1	1|1	1|1	1|1	1|1	1|1	1|1	1|1	1|1	1|1	0|1	1|1	0|0	1|1	1|1	1|1	0|1	1|1	1|1	1|1	1|1	1|1	1|1	1|1	1|1	1|1	1|1	0|1	1|1
KB742619.1	3367844	C	T	1|1	1|1	1|1	1|1	0|1	0|0	0|1	0|1	0|1	1|1	0|0	1|1	0|1	1|1	0|1	0|1	0|1	1|1	1|1	0|1	0|1	1|1	0|1	0|0	1|1	1|1	0|1	0|1	1|1	0|0	0|0	1|1	1|1	0|1	1|1	0|1	1|1	1|1	0|1	1|1	1|1	1|1	1|1	0|1	0|1	1|1
KB742619.1	3367845	C	G	1|1	1|1	1|1	1|1	0|1	0|0	0|1	0|1	0|1	1|1	0|0	1|1	0|1	1|1	0|1	0|1	0|1	1|1	1|1	0|1	0|1	1|1	0|1	0|0	1|1	1|1	0|1	0|1	1|1	0|0	0|0	1|1	1|1	0|1	1|1	0|1	1|1	1|1	0|1	1|1	1|1	1|1	1|1	0|1	0|1	1|1
KB742619.1	3367846	A	G	1|1	1|1	1|1	1|1	0|1	0|0	0|1	0|1	0|1	1|1	0|0	1|1	0|1	1|1	0|1	0|1	0|1	1|1	1|1	0|1	0|1	1|1	0|1	0|0	1|1	1|1	0|1	0|1	1|1	0|0	0|0	1|1	1|1	0|1	1|1	0|1	1|1	1|1	0|1	1|1	1|1	1|1	1|1	0|1	0|1	1|1
KB742619.1	3367854	T	C	1|1	1|1	1|1	1|1	0|1	0|0	0|1	0|1	0|1	1|1	0|1	1|1	0|1	1|1	0|1	0|1	0|1	1|1	1|1	0|1	0|1	1|1	0|1	0|0	1|1	1|1	0|1	0|1	1|1	0|0	0|0	1|1	0|1	0|1	1|1	0|1	1|1	1|1	0|1	1|1	1|1	1|1	1|1	0|1	0|1	1|1
KB742619.1	3367865	C	T	0|0	0|1	0|0	0|0	0|0	0|0	0|0	0|0	0|0	0|1	0|0	0|0	0|0	0|1	0|1	0|0	0|0	0|0	0|0	0|1	0|1	0|0	0|1	0|0	0|0	0|0	0|1	0|1	0|0	0|0	0|0	0|0	0|1	0|0	0|1	0|0	0|0	0|0	0|0	0|0	0|0	0|1	0|1	0|0	0|0	0|0
KB742619.1	3367950	G	T	1|1	1|1	1|1	1|1	0|1	0|0	0|1	0|1	0|1	0|1	0|1	1|1	0|1	0|1	0|0	0|1	0|1	1|1	1|1	0|0	0|1	0|1	0|1	0|0	1|1	1|1	0|0	0|0	1|1	0|0	0|0	0|1	0|1	0|1	0|1	0|1	1|1	1|1	0|1	1|1	1|1	0|1	1|1	0|1	0|1	1|1
KB742619.1	3367977	G	A	0|0	1|1	1|1	0|1	0|1	0|0	0|0	0|0	0|0	0|1	0|0	1|1	0|1	0|1	0|0	0|0	0|0	0|1	1|1	0|0	0|0	0|1	0|0	0|0	0|1	0|0	0|0	0|0	0|0	0|0	0|0	0|1	0|0	0|0	0|0	0|0	0|1	1|1	0|0	1|1	0|1	0|1	0|0	0|1	0|1	1|1
KB742619.1	3367991	A	C	1|1	1|1	1|1	1|1	0|1	0|0	1|1	0|1	0|1	1|1	0|1	1|1	0|1	1|1	0|1	0|1	0|1	1|1	1|1	0|1	0|1	0|1	0|1	0|0	1|1	1|1	1|1	0|1	1|1	1|1	0|0	1|1	1|1	0|1	1|1	0|0	1|1	1|1	0|1	1|1	1|1	1|1	1|1	0|1	0|1	1|1
KB742619.1	3368015	A	G	1|1	1|1	1|1	1|1	0|1	0|0	.|.	0|1	0|1	1|1	0|1	1|1	0|1	1|1	0|1	0|1	0|1	1|1	1|1	0|1	0|1	0|1	0|1	0|0	1|1	1|1	1|1	0|1	1|1	0|0	0|0	1|1	1|1	0|1	1|1	0|1	1|1	1|1	0|1	1|1	1|1	1|1	1|1	0|1	0|1	1|1
KB742619.1	3368029	T	G	1|1	1|1	1|1	1|1	0|1	0|0	0|0	0|1	0|1	1|1	0|1	1|1	0|1	1|1	0|1	0|1	0|1	1|1	1|1	0|1	0|1	0|1	0|1	0|0	1|1	1|1	1|1	0|1	1|1	0|0	0|0	1|1	1|1	0|1	1|1	0|1	1|1	1|1	0|1	1|1	1|1	1|1	1|1	0|1	0|1	1|1
KB742619.1	3368044	C	T	1|1	1|1	1|1	1|1	0|1	0|0	0|0	0|1	0|1	1|1	0|0	1|1	0|1	1|1	0|1	0|1	0|1	1|1	1|1	0|1	0|1	0|1	0|1	0|0	1|1	1|1	1|1	0|1	1|1	0|0	0|0	1|1	1|1	0|1	1|1	0|1	1|1	1|1	0|1	1|1	1|1	1|1	1|1	0|1	0|1	1|1
KB742619.1	3368045	A	G	1|1	1|1	1|1	1|1	0|1	1|1	1|1	1|1	1|1	1|1	0|0	1|1	1|1	1|1	1|1	1|1	1|1	1|1	1|1	1|1	1|1	1|1	1|1	1|1	1|1	1|1	1|1	0|1	1|1	1|1	1|1	1|1	1|1	0|1	1|1	1|1	1|1	1|1	1|1	1|1	1|1	1|1	1|1	1|1	1|1	1|1
KB742619.1	3368062	A	G	1|1	1|1	1|1	1|1	0|1	0|0	0|0	0|1	0|1	1|1	0|0	1|1	0|1	1|1	0|1	0|1	0|1	1|1	1|1	0|1	0|1	0|1	0|1	0|0	1|1	1|1	1|1	0|1	1|1	0|0	0|0	1|1	1|1	0|1	1|1	0|1	1|1	1|1	0|1	1|1	1|1	1|1	1|1	0|1	0|1	1|1
KB742619.1	3368074	T	C	1|1	1|1	1|1	1|1	0|1	0|0	0|0	0|1	0|1	1|1	0|0	1|1	0|1	1|1	0|1	0|1	0|1	1|1	1|1	0|1	0|1	0|1	0|1	0|0	1|1	1|1	0|1	0|1	1|1	0|0	0|0	1|1	1|1	0|1	1|1	0|1	1|1	1|1	0|1	1|1	1|1	1|1	1|1	0|1	0|1	1|1
KB742619.1	3368099	G	A	0|1	0|0	0|0	0|1	0|0	0|0	0|0	0|1	0|1	0|0	0|0	0|0	0|0	0|0	0|0	0|1	0|1	0|1	0|0	0|0	0|0	0|0	0|0	0|0	0|0	1|1	0|0	0|0	1|1	0|0	0|0	0|1	0|0	0|1	0|1	0|0	0|1	0|0	0|1	0|0	0|1	0|0	1|1	0|0	0|0	0|0
KB742619.1	3368141	T	C	1|1	1|1	1|1	1|1	0|1	0|0	0|1	0|1	0|1	1|1	0|1	1|1	0|1	1|1	0|1	0|1	0|1	1|1	1|1	0|1	0|1	0|1	0|1	0|0	1|1	1|1	0|1	0|1	1|1	0|0	0|0	1|1	1|1	0|1	1|1	0|1	1|1	1|1	0|1	1|1	1|1	1|1	1|1	0|1	1|1	1|1
KB742619.1	3368161	T	G	1|1	1|1	1|1	1|1	0|1	0|0	0|1	0|1	0|1	1|1	0|1	1|1	0|1	1|1	0|1	0|1	0|1	1|1	1|1	0|1	0|1	0|1	0|1	0|0	1|1	1|1	0|1	0|1	1|1	0|0	0|0	1|1	1|1	0|1	1|1	0|1	1|1	1|1	0|1	1|1	1|1	1|1	1|1	0|1	1|1	1|1
KB742619.1	3368297	T	C	1|1	1|1	1|1	1|1	0|1	0|0	0|1	0|0	0|1	1|1	0|1	1|1	0|1	1|1	0|1	0|1	0|1	1|1	1|1	0|1	0|1	0|1	0|1	0|0	1|1	1|1	0|0	0|1	1|1	0|0	0|0	1|1	1|1	0|1	1|1	0|0	1|1	1|1	0|1	1|1	1|1	1|1	1|1	0|1	0|1	1|1
KB742619.1	3368342	G	T	0|1	1|1	1|1	0|1	0|0	0|0	0|1	0|0	0|0	0|1	0|1	1|1	0|1	0|1	0|0	0|0	0|0	1|1	1|1	0|0	0|0	0|1	0|0	0|0	0|1	0|0	0|0	0|0	0|0	0|0	0|0	0|1	0|1	0|0	0|0	0|0	0|1	1|1	0|0	1|1	0|1	0|1	0|0	0|1	0|1	1|1
KB742619.1	3368383	T	C	1|1	1|1	1|1	1|1	0|1	0|0	0|1	0|1	0|1	1|1	0|1	1|1	0|1	1|1	0|1	0|1	0|1	1|1	1|1	0|1	0|1	0|1	0|1	0|0	1|1	1|1	0|0	0|1	1|1	1|1	0|0	1|1	1|1	0|1	1|1	0|0	1|1	1|1	0|1	1|1	1|1	1|1	1|1	0|1	0|1	1|1
KB742619.1	3368457	T	A	0|0	0|0	0|0	0|0	0|0	0|1	0|0	0|0	0|1	0|0	0|0	0|0	0|0	0|0	0|1	0|1	0|1	0|0	0|0	1|1	0|1	0|1	0|1	1|1	0|0	0|0	1|1	0|0	0|0	1|1	1|1	0|0	0|0	0|0	0|0	0|1	0|0	0|0	0|1	0|0	0|0	0|0	0|0	0|1	0|1	0|0
KB742619.1	3368487	T	C	0|0	1|1	1|1	0|1	0|1	0|0	0|0	0|0	0|0	0|1	0|0	1|1	0|1	0|1	0|0	0|0	0|0	0|1	1|1	0|0	0|0	0|1	0|0	0|0	0|1	0|0	0|0	0|0	0|0	0|0	0|0	0|1	0|0	0|0	0|0	0|1	0|1	1|1	0|0	1|1	0|1	0|1	0|0	0|1	0|1	1|1
KB742619.1	3368556	G	A	0|1	0|0	0|0	0|1	0|0	0|0	0|0	0|1	0|1	0|0	0|0	0|0	0|0	0|0	0|0	0|1	0|1	0|1	0|0	0|0	0|0	0|0	0|0	0|0	0|1	1|1	0|0	0|0	1|1	0|0	0|0	0|1	0|0	0|1	0|1	0|0	0|1	0|0	0|1	0|0	0|1	0|0	0|1	0|0	0|0	0|0
KB742619.1	3368563	T	A	0|1	1|1	1|1	0|1	0|1	0|1	1|1	0|1	0|0	0|1	0|1	1|1	0|1	0|1	0|0	0|0	0|0	0|1	1|1	0|0	0|1	0|1	0|1	0|0	0|1	0|0	0|0	0|0	0|0	0|0	0|0	0|1	0|1	0|0	0|0	0|1	0|1	1|1	0|0	1|1	0|1	0|1	0|0	0|1	0|1	1|1
KB742619.1	3368569	G	A	0|0	0|0	0|0	0|0	0|0	0|0	0|0	0|0	0|0	0|0	0|0	0|0	0|0	0|0	0|1	0|1	0|1	0|0	0|0	0|1	0|1	0|1	0|1	0|1	0|0	0|0	0|1	0|0	0|0	0|0	1|1	0|0	0|0	0|0	0|0	0|1	0|0	0|0	0|1	0|0	0|0	0|0	0|0	1|1	0|0	0|0
KB742619.1	3368572	C	T	0|0	0|0	0|0	0|0	0|0	0|0	0|0	0|0	0|0	0|1	0|0	0|0	0|0	0|0	0|1	0|0	0|0	0|0	0|0	0|1	0|1	0|0	0|0	0|0	0|0	0|0	0|1	0|1	0|0	0|0	0|0	0|0	0|1	0|0	0|1	0|0	0|0	0|0	0|0	0|0	0|0	0|1	0|0	0|0	0|0	0|0
KB742619.1	3368783	T	C	0|1	0|0	0|0	0|1	0|0	0|0	0|0	0|1	0|1	0|0	0|0	0|0	0|0	0|0	0|0	0|1	0|1	0|1	0|0	0|0	0|0	0|0	0|0	0|0	0|1	1|1	0|0	0|0	1|1	0|0	0|0	0|1	0|0	0|1	0|1	0|0	0|1	0|0	0|1	0|0	0|1	0|0	0|1	0|0	0|0	0|0
KB742619.1	3368827	C	G	0|1	0|0	0|0	0|1	0|0	0|1	0|0	0|1	1|1	0|0	0|0	0|0	0|1	0|0	0|0	0|1	0|1	0|1	0|0	0|0	0|0	0|0	0|0	0|0	0|1	1|1	0|0	0|0	1|1	0|0	0|0	0|1	0|0	0|1	0|1	0|0	0|1	0|0	0|1	0|0	0|1	0|0	0|1	0|0	0|0	0|0
KB742619.1	3368829	G	A	0|1	0|0	0|0	0|1	0|0	0|0	0|0	0|1	0|1	0|0	0|0	0|0	0|0	0|0	0|0	0|1	0|1	0|1	0|0	0|0	0|0	0|0	0|0	0|0	0|1	1|1	0|0	0|0	1|1	0|0	0|0	0|1	0|0	0|1	0|1	0|0	0|1	0|0	0|1	0|0	0|1	0|0	0|1	0|0	0|0	0|0
KB742619.1	3368833	T	A	0|0	0|0	0|0	0|0	0|0	0|0	0|0	0|0	0|0	0|1	0|0	0|0	0|0	0|1	0|1	0|0	0|0	0|0	0|0	0|1	0|0	0|0	0|0	0|0	0|0	0|0	0|1	0|0	0|0	0|0	0|0	0|0	0|1	0|0	0|1	0|0	0|0	0|0	0|0	0|0	0|0	1|1	0|0	0|0	0|0	0|0
KB742619.1	3369176	G	A	0|0	1|1	1|1	0|1	0|1	0|0	0|0	0|0	0|0	0|1	0|0	1|1	0|1	0|1	0|0	0|0	0|0	0|1	1|1	0|0	0|0	0|1	0|0	0|0	0|1	0|0	0|0	0|0	0|0	0|0	0|0	0|1	0|0	0|0	0|0	0|1	0|1	1|1	0|0	1|1	0|1	0|1	0|0	0|1	0|1	1|1
KB742619.1	3369355	G	C	0|1	0|0	0|0	0|1	0|0	0|0	0|0	0|1	0|1	0|0	0|0	0|0	0|0	0|0	0|0	0|1	0|1	0|1	0|0	0|0	0|0	0|0	0|0	0|0	0|1	1|1	0|0	0|0	1|1	0|0	0|0	0|1	0|0	0|1	0|1	0|0	0|1	0|0	0|1	0|0	0|1	0|0	0|1	0|0	0|0	0|0
KB742619.1	3369386	T	G	0|1	0|0	0|0	0|1	0|0	0|0	0|0	0|1	0|1	0|0	0|0	0|0	0|0	0|0	0|0	0|1	0|1	0|1	0|0	0|0	0|0	0|0	0|0	0|0	0|1	1|1	0|0	0|0	1|1	0|0	0|0	0|1	0|0	0|1	0|1	0|0	0|1	0|0	0|1	0|0	0|1	0|0	0|1	0|0	0|0	0|0
KB742619.1	3369485	T	A	0|0	1|1	1|1	0|1	0|1	0|0	0|0	0|0	0|0	0|1	0|0	1|1	0|1	0|1	0|0	0|0	0|0	0|1	1|1	0|0	0|1	0|1	0|1	0|0	0|1	0|0	0|0	0|0	0|0	0|0	0|0	0|1	0|0	0|0	0|0	0|1	0|1	1|1	0|0	1|1	0|1	0|1	0|1	0|1	0|1	1|1
KB742619.1	3369574	T	TTTGA	1|1	1|1	1|1	1|1	0|1	1|1	1|1	1|1	1|1	1|1	0|1	1|1	1|1	1|1	1|1	1|1	1|1	1|1	1|1	1|1	1|1	1|1	1|1	0|1	1|1	1|1	1|1	0|1	1|1	1|1	1|1	1|1	1|1	0|1	1|1	1|1	1|1	1|1	1|1	1|1	1|1	1|1	1|1	1|1	1|1	1|1
KB742619.1	3369579	C	T	0|0	0|0	0|0	0|0	0|0	0|0	0|0	0|0	0|0	0|1	0|0	0|0	0|0	0|1	0|1	0|0	0|0	0|0	0|0	0|1	0|0	0|0	0|0	0|0	0|0	0|0	0|1	0|1	0|0	0|0	0|0	0|0	0|1	0|0	0|1	0|0	0|0	0|0	0|0	0|0	0|0	0|1	0|0	0|0	0|0	0|0
KB742619.1	3369595	G	C	0|0	0|0	0|0	0|0	0|0	0|0	0|0	0|0	0|0	0|1	0|0	0|0	0|0	0|1	0|1	0|0	0|0	0|0	0|0	0|1	0|1	0|0	0|1	0|0	0|0	0|0	0|1	0|1	0|0	0|0	0|0	0|0	0|1	0|0	0|1	0|0	0|0	0|0	0|0	0|0	0|0	0|1	0|1	0|0	0|0	0|0
KB742619.1	3369608	TC	T	0|0	0|0	0|0	0|0	0|0	0|0	0|1	0|1	0|0	0|1	0|0	0|0	0|0	0|1	0|1	0|0	0|0	0|0	0|0	0|1	0|1	0|0	0|1	0|0	0|0	0|0	0|1	0|1	0|0	0|0	0|0	0|0	0|1	0|0	0|1	0|0	0|0	0|0	0|0	0|0	0|0	0|1	0|1	0|0	0|0	0|0
KB742619.1	3369619	C	A	1|1	1|1	1|1	1|1	0|1	1|1	1|1	1|1	1|1	1|1	0|1	1|1	1|1	1|1	1|1	1|1	1|1	1|1	1|1	1|1	1|1	1|1	1|1	0|1	1|1	1|1	1|1	0|1	1|1	1|1	1|1	1|1	1|1	0|1	1|1	1|1	1|1	1|1	1|1	1|1	1|1	1|1	1|1	1|1	1|1	1|1
KB742619.1	3369676	G	A	0|1	1|1	1|1	0|1	0|1	1|1	0|1	0|0	0|0	0|1	0|1	1|1	0|1	0|1	0|0	0|0	0|0	0|1	1|1	0|0	0|0	0|1	0|0	0|0	0|1	0|0	0|0	0|0	0|0	0|0	0|0	0|1	0|1	0|0	0|0	0|1	0|1	1|1	0|0	1|1	0|1	0|1	0|0	0|1	0|1	1|1
KB742619.1	3369771	G	C	0|1	0|1	0|0	0|1	0|0	0|0	0|0	0|1	0|1	0|0	0|0	0|0	0|0	0|0	0|0	0|1	0|1	0|1	0|0	0|0	0|0	0|0	0|0	0|0	0|1	1|1	0|0	0|0	1|1	0|0	0|0	0|1	0|0	0|1	0|1	0|0	0|1	0|0	0|1	0|0	0|1	0|0	0|1	0|0	0|0	0|0
KB742619.1	3369852	T	C	1|1	1|1	1|1	1|1	0|1	0|1	1|1	1|1	0|1	1|1	1|1	1|1	0|1	1|1	0|1	0|1	0|1	1|1	1|1	0|1	0|1	0|1	0|1	0|0	1|1	1|1	0|1	0|1	1|1	0|0	0|0	1|1	1|1	0|1	1|1	0|1	1|1	1|1	0|1	1|1	1|1	1|1	1|1	0|1	0|1	1|1
KB742619.1	3370119	G	A	0|0	1|1	1|1	0|1	0|1	0|0	0|0	0|0	0|0	0|1	0|0	1|1	0|1	0|1	0|0	0|0	0|0	0|1	1|1	0|0	0|0	0|1	0|0	0|0	0|1	0|0	0|0	0|0	0|0	0|0	0|0	1|1	0|0	0|0	0|0	0|1	0|1	1|1	0|0	1|1	0|1	0|1	0|0	0|1	0|1	1|1
KB742619.1	3370199	C	G	0|0	1|1	1|1	0|1	0|1	0|0	0|0	0|0	0|0	0|1	0|0	1|1	0|1	0|1	0|0	0|1	0|0	0|1	1|1	0|0	0|0	0|1	0|0	0|0	0|1	0|0	0|0	0|0	0|0	0|0	0|0	0|1	0|0	0|0	0|0	0|1	0|1	1|1	0|0	1|1	0|1	0|1	0|0	0|1	0|1	1|1
KB742619.1	3370222	G	GT	0|0	0|0	0|0	0|0	0|0	0|0	0|0	0|0	0|0	0|0	0|0	0|0	0|0	0|0	0|0	0|0	0|0	0|0	0|0	0|0	0|1	0|0	0|1	0|0	0|0	0|0	0|0	0|0	0|0	0|0	0|0	0|0	0|0	0|0	0|0	0|0	0|0	0|0	0|0	0|0	0|0	0|0	0|1	0|0	0|0	0|0
KB742619.1	3370223	T	C	0|0	0|0	0|0	0|0	0|0	0|0	0|0	0|0	0|0	0|0	0|0	0|0	0|0	0|0	0|1	0|1	0|1	0|0	0|0	0|1	0|1	0|1	0|1	0|0	0|0	0|0	0|1	0|0	0|0	1|1	1|1	0|0	0|0	0|0	0|0	0|1	0|0	0|0	0|1	0|0	0|0	0|0	0|0	0|1	0|0	0|0
KB742619.1	3370301	T	C	0|0	1|1	1|1	0|1	0|1	0|0	0|0	0|0	0|0	0|1	0|0	1|1	0|1	0|1	0|0	0|1	0|0	0|1	1|1	0|0	0|0	0|1	0|0	0|0	0|1	0|0	0|0	0|0	0|0	0|0	0|0	0|1	0|0	0|0	0|0	0|1	1|1	1|1	0|0	1|1	0|1	0|1	0|0	0|1	0|1	1|1
KB742619.1	3370312	G	A	0|0	1|1	1|1	0|1	0|1	0|0	0|1	0|0	0|0	0|1	0|0	1|1	0|1	0|1	0|0	0|1	0|0	0|1	1|1	0|0	0|0	0|1	0|0	0|0	0|1	0|0	0|0	0|0	0|0	0|0	0|0	0|1	0|0	0|0	0|0	0|1	1|1	1|1	0|0	1|1	0|1	0|1	0|0	0|1	0|1	1|1
KB742619.1	3370477	G	A	0|0	0|0	0|0	0|0	0|0	0|0	0|0	0|0	0|0	0|1	0|0	0|0	0|0	0|1	0|1	0|0	0|0	0|0	0|0	0|1	0|0	0|0	0|0	0|0	0|0	0|0	0|1	0|1	0|0	0|0	0|0	0|0	0|1	0|0	0|1	0|0	0|0	0|0	0|0	0|0	0|0	0|1	0|0	0|0	0|0	0|0
KB742619.1	3370536	A	G	0|1	0|0	0|0	0|0	0|0	0|1	0|1	0|0	0|0	0|1	0|1	0|0	0|0	0|1	0|1	0|0	0|0	0|0	0|0	0|1	0|0	0|0	0|0	0|0	0|0	0|0	0|1	0|1	0|0	0|0	0|0	0|0	1|1	0|0	0|1	0|0	0|0	0|0	0|0	0|0	0|0	0|1	0|0	0|0	0|0	0|0
KB742619.1	3370559	A	G	0|0	0|0	0|0	0|0	0|0	0|0	0|0	0|0	0|0	0|0	0|0	0|0	0|0	0|0	0|1	0|1	0|1	0|0	0|0	0|1	0|1	0|1	0|1	0|0	0|0	0|0	0|1	0|0	0|0	0|0	1|1	0|0	0|0	0|0	0|0	0|1	0|0	0|0	0|1	0|0	0|0	0|0	0|0	0|1	0|0	0|0
KB742619.1	3370601	A	G	0|1	0|0	0|0	0|0	0|0	0|1	1|1	0|1	0|0	0|1	0|1	0|0	0|0	0|1	0|1	0|0	0|0	0|0	0|0	0|1	0|1	0|0	0|1	0|0	0|0	0|0	0|1	0|1	0|0	0|0	0|0	0|0	1|1	0|0	0|1	0|0	0|0	0|0	0|0	0|0	0|0	0|1	0|1	0|0	0|0	0|0
KB742619.1	3370616	GC	G	0|0	0|0	0|0	0|0	0|0	0|0	0|1	0|1	0|0	0|0	0|0	0|0	0|0	0|0	0|0	0|0	0|0	0|0	0|0	0|0	0|0	0|0	0|0	0|0	0|0	0|0	0|0	0|0	0|0	0|0	0|0	0|0	0|0	0|0	0|0	0|0	0|0	0|0	0|0	0|0	0|0	0|0	0|0	0|0	0|0	0|0
KB742619.1	3370636	A	T	0|0	0|0	0|0	0|0	0|0	0|0	0|0	0|0	0|0	0|1	0|0	0|0	0|0	0|1	0|1	0|0	0|0	0|0	0|0	0|1	0|0	0|0	0|0	0|0	0|0	0|0	0|1	0|1	0|0	0|0	0|0	0|0	0|1	0|0	0|1	0|0	0|0	0|0	0|0	0|0	0|0	0|1	0|0	0|0	0|0	0|0
KB742619.1	3370658	A	G	0|1	0|0	0|0	0|0	0|0	1|1	1|1	0|1	0|1	0|1	0|1	0|0	0|1	0|1	0|1	0|0	0|0	0|0	0|0	0|1	0|1	0|0	0|1	0|0	0|0	0|0	0|1	0|1	0|0	0|0	0|0	0|0	1|1	0|0	0|1	0|0	0|0	0|0	0|0	0|0	0|0	0|1	0|1	0|0	0|0	0|0
KB742619.1	3370671	G	A	0|1	1|1	1|1	1|1	0|1	0|1	0|1	1|1	1|1	0|1	0|0	1|1	1|1	0|1	0|1	1|1	1|1	1|1	1|1	0|1	0|1	1|1	0|1	1|1	1|1	1|1	0|1	0|0	1|1	1|1	1|1	1|1	0|0	0|1	0|1	1|1	1|1	1|1	1|1	1|1	1|1	0|1	0|1	1|1	1|1	1|1
KB742619.1	3370700	G	A	0|1	0|0	0|0	0|0	0|0	0|1	0|1	0|0	0|0	0|1	0|1	0|0	0|0	0|1	0|1	0|0	0|0	0|0	0|0	0|1	0|1	0|0	0|1	0|0	0|0	0|0	0|1	0|1	0|0	0|0	0|0	0|0	1|1	0|0	0|1	0|0	0|0	0|0	0|0	0|0	0|0	0|1	0|1	0|0	0|0	0|0
KB742619.1	3370705	G	A	0|0	0|0	0|0	0|0	0|0	0|0	0|0	0|0	0|0	0|1	0|0	0|0	0|0	0|1	0|1	0|0	0|0	0|0	0|0	0|1	0|0	0|0	0|0	0|0	0|0	0|0	0|1	0|1	0|0	0|0	0|0	0|0	0|1	0|0	0|1	0|0	0|0	0|0	0|0	0|0	0|0	0|1	0|0	0|0	0|0	0|0
KB742619.1	3370844	A	G	0|1	0|0	0|0	0|0	0|0	0|1	1|1	0|1	0|0	0|0	0|1	0|0	0|0	0|0	0|0	0|0	0|0	0|0	0|0	0|0	0|1	0|0	0|1	0|1	0|0	0|0	0|0	0|0	0|0	0|0	0|0	0|0	0|1	0|0	0|0	0|0	0|0	0|0	0|0	0|0	0|0	0|0	0|1	0|0	0|0	0|0
KB742619.1	3371172	T	C	0|0	0|0	0|0	0|0	0|0	0|0	0|0	0|0	0|0	0|0	0|0	0|0	0|0	0|0	0|1	0|1	0|1	0|0	0|0	0|1	0|1	0|1	0|1	0|0	0|0	0|0	0|1	0|0	0|0	1|1	1|1	0|0	0|0	0|0	0|0	0|1	0|0	0|0	0|1	0|0	0|0	0|0	0|0	0|1	0|0	0|0
KB742619.1	3371296	T	G	0|1	0|0	0|0	0|0	0|0	0|0	0|0	0|0	0|1	0|0	0|0	0|0	0|0	0|0	0|0	0|1	0|0	0|1	0|0	0|0	0|0	0|0	0|0	0|0	0|1	1|1	0|0	0|0	1|1	0|0	0|0	0|1	0|0	0|1	0|0	0|0	0|0	0|0	0|1	0|0	0|0	0|0	0|1	0|0	0|0	0|0
KB742619.1	3371337	C	T	0|1	0|0	0|0	0|1	0|0	0|0	0|1	1|1	0|1	0|0	0|0	0|0	0|0	0|0	0|1	1|1	1|1	0|1	0|0	1|1	1|1	0|1	1|1	0|1	0|1	1|1	0|1	0|0	1|1	1|1	1|1	0|1	0|0	0|1	1|1	0|1	0|1	0|0	1|1	0|0	0|1	0|0	1|1	0|1	0|0	0|0
KB742619.1	3371355	C	T	0|1	0|0	0|0	0|0	0|0	0|1	0|1	0|0	0|0	0|0	0|1	0|0	0|0	0|0	0|0	0|0	0|0	0|0	0|0	0|0	0|0	0|0	0|0	0|1	0|0	0|0	0|0	0|0	0|0	0|0	0|0	0|0	0|1	0|0	0|0	0|0	0|0	0|0	0|0	0|0	0|0	0|0	0|0	0|0	0|0	0|0
KB742619.1	3371360	G	A	0|0	1|1	1|1	0|1	0|1	0|1	0|0	0|0	0|1	0|1	0|0	1|1	1|1	0|1	0|0	0|0	0|0	0|1	1|1	0|0	0|0	0|1	0|0	0|0	0|1	0|0	0|0	0|0	0|0	0|0	0|0	0|1	0|0	0|0	0|0	0|1	0|1	1|1	0|0	1|1	0|1	0|1	0|0	0|1	1|1	1|1
KB742619.1	3371366	T	C	0|1	0|0	0|0	0|0	0|0	0|1	0|1	0|0	0|0	0|1	0|1	0|0	0|0	0|1	0|1	0|0	0|0	0|0	0|0	0|0	0|0	0|0	0|0	0|1	0|0	0|0	0|1	0|1	0|0	0|0	0|0	0|0	1|1	0|0	0|0	0|0	0|0	0|0	0|0	0|0	0|0	0|1	0|0	0|0	0|0	0|0
KB742619.1	3371392	C	A	0|1	0|0	0|0	0|0	0|0	0|1	0|1	0|0	0|0	0|0	0|1	0|0	0|0	0|0	0|0	0|0	0|0	0|0	0|0	0|0	0|0	0|0	0|0	0|1	0|0	0|0	0|0	0|0	0|0	0|0	0|0	0|0	0|1	0|0	0|0	0|0	0|0	0|0	0|0	0|0	0|0	0|0	0|0	0|0	0|0	0|0
KB742619.1	3371498	T	C	0|0	1|1	1|1	0|1	0|1	0|1	0|0	0|0	0|1	0|1	0|0	1|1	1|1	1|1	0|0	0|0	0|0	0|1	1|1	0|0	0|0	0|1	0|0	0|0	0|0	0|0	0|0	0|0	0|0	0|0	0|0	0|1	0|0	0|0	0|0	0|1	0|1	1|1	0|0	1|1	0|1	0|1	0|0	0|1	1|1	1|1
KB742619.1	3371601	T	C	0|0	0|0	0|0	0|0	0|0	0|0	0|0	0|0	0|0	0|0	0|0	0|0	0|0	0|0	0|1	0|1	0|1	0|0	0|0	0|1	0|1	0|1	0|1	0|1	0|0	0|0	0|1	0|0	0|0	1|1	1|1	0|0	0|0	0|0	0|0	0|1	0|0	0|0	0|0	0|0	0|0	0|0	0|0	0|1	0|0	0|0
KB742619.1	3371696	A	C	0|0	0|0	0|0	0|0	0|0	0|0	0|0	0|0	0|0	0|1	0|0	0|0	0|0	0|1	0|1	0|0	0|0	0|0	0|0	0|1	0|0	0|0	0|0	0|0	0|0	0|0	0|1	0|1	0|0	0|0	0|0	0|0	0|1	0|0	0|1	0|0	0|0	0|0	0|0	0|0	0|0	0|1	0|0	0|0	0|0	0|0
KB742619.1	3371848	T	C	0|0	0|0	0|0	0|0	0|0	0|0	0|0	0|0	0|0	0|0	0|0	0|0	0|0	0|0	0|1	0|1	0|1	0|0	0|0	0|1	0|1	0|1	0|0	0|0	0|0	0|0	0|1	0|0	0|0	0|0	1|1	0|0	0|0	0|0	0|0	0|1	0|0	0|0	0|1	0|0	0|0	0|0	0|0	0|1	0|0	0|0
KB742619.1	3371869	G	T	0|0	0|0	0|0	0|0	0|0	0|1	0|0	0|0	0|1	0|0	0|0	0|0	0|1	0|0	0|1	0|1	0|1	0|0	0|0	0|1	0|1	0|1	0|1	0|0	0|0	0|0	0|1	0|0	0|0	1|1	1|1	0|0	0|0	0|0	0|0	0|1	0|0	0|0	0|1	0|0	0|0	0|0	0|0	0|1	0|0	0|0
KB742619.1	3371876	AT	A	0|0	0|0	0|1	0|0	0|0	0|0	0|0	0|0	0|0	0|0	0|0	0|0	0|0	0|1	0|1	0|0	0|0	0|0	0|0	0|1	0|0	0|0	0|0	0|0	0|0	0|0	0|1	0|1	0|0	0|0	0|0	0|0	0|1	0|0	0|1	0|0	0|0	0|0	0|0	0|0	0|0	0|1	0|0	0|0	0|0	0|0
KB742619.1	3372023	T	A	0|1	0|0	0|0	0|1	0|0	0|0	0|0	0|1	0|1	0|0	0|0	0|0	0|0	0|0	0|0	0|1	0|1	0|1	0|0	0|0	0|0	0|0	0|0	0|0	1|1	1|1	0|0	0|0	1|1	0|0	0|0	0|1	0|0	0|1	0|1	0|0	0|1	0|0	0|1	0|0	0|1	0|0	0|1	0|0	0|0	0|0
KB742619.1	3372049	G	A	0|0	0|0	0|0	0|0	0|0	0|0	0|0	0|0	0|0	0|0	0|0	0|0	0|0	0|0	0|1	0|1	0|1	0|0	0|0	0|1	0|1	0|1	0|1	0|0	0|0	0|0	0|1	0|0	0|0	1|1	1|1	0|0	0|0	0|0	0|0	0|1	0|0	0|0	0|1	0|0	0|0	0|0	0|0	0|1	0|1	0|0
KB742619.1	3372617	A	G	1|1	1|1	1|1	1|1	0|1	1|1	0|1	0|1	1|1	1|1	0|1	1|1	1|1	1|1	1|1	1|1	1|1	1|1	1|1	1|1	1|1	1|1	1|1	1|1	1|1	1|1	1|1	0|1	1|1	1|1	1|1	1|1	1|1	0|1	1|1	1|1	1|1	1|1	1|1	1|1	1|1	1|1	1|1	1|1	1|1	1|1
KB742619.1	3372653	A	C	1|1	1|1	1|1	1|1	0|1	.|.	0|1	0|1	1|1	1|1	0|1	1|1	1|1	1|1	1|1	1|1	1|1	1|1	1|1	1|1	1|1	1|1	1|1	1|1	1|1	1|1	1|1	0|1	1|1	1|1	1|1	1|1	1|1	0|1	1|1	1|1	1|1	1|1	1|1	1|1	1|1	1|1	1|1	1|1	1|1	1|1
KB742619.1	3372720	A	G	1|1	1|1	1|1	1|1	0|1	1|1	0|1	0|1	1|1	1|1	0|1	1|1	1|1	1|1	1|1	1|1	1|1	1|1	1|1	1|1	1|1	1|1	1|1	1|1	1|1	1|1	1|1	0|1	1|1	1|1	1|1	1|1	1|1	0|1	1|1	1|1	1|1	1|1	1|1	1|1	1|1	1|1	1|1	1|1	1|1	1|1
KB742619.1	3372741	T	G	0|0	0|0	0|0	0|0	0|0	0|0	0|0	0|0	0|0	0|0	0|0	0|0	0|0	0|0	0|1	0|1	0|1	0|0	0|0	0|1	0|1	0|1	0|1	0|0	0|0	0|0	0|1	0|0	0|0	1|1	1|1	0|0	0|0	0|0	0|0	0|1	0|0	0|0	0|1	0|0	0|0	0|0	0|0	0|1	0|0	0|0
KB742619.1	3372762	T	G	1|1	1|1	1|1	1|1	0|1	1|1	0|1	0|1	1|1	1|1	0|1	1|1	1|1	1|1	1|1	1|1	1|1	1|1	1|1	1|1	1|1	1|1	1|1	1|1	1|1	1|1	1|1	0|1	1|1	1|1	1|1	1|1	1|1	0|1	1|1	1|1	1|1	1|1	1|1	1|1	1|1	1|1	1|1	1|1	1|1	1|1
KB742619.1	3372800	G	A	0|0	0|0	0|0	0|0	0|0	0|0	0|1	0|0	0|0	0|0	0|0	0|0	0|0	0|0	0|0	0|0	0|0	0|0	0|0	0|0	0|0	0|0	0|1	0|1	0|0	0|0	0|0	0|0	0|0	0|0	0|0	0|0	0|0	0|0	0|0	0|0	0|0	0|0	0|0	0|0	0|0	0|0	0|1	0|0	0|1	0|0
KB742619.1	3372807	A	G	0|0	0|0	0|0	0|0	0|0	0|0	0|1	0|0	0|0	0|0	0|0	0|0	0|0	0|0	0|0	0|0	0|0	0|0	0|0	0|0	0|0	0|0	0|1	0|1	0|0	0|0	0|0	0|0	0|0	0|0	0|0	0|0	0|0	0|0	0|0	0|0	0|0	0|0	0|0	0|0	0|0	0|0	0|1	0|0	0|1	0|0
KB742619.1	3373056	A	G	1|1	1|1	1|1	1|1	0|1	1|1	0|1	0|1	1|1	1|1	0|1	1|1	1|1	1|1	1|1	1|1	1|1	1|1	1|1	1|1	1|1	1|1	1|1	0|1	1|1	1|1	1|1	0|1	1|1	1|1	1|1	1|1	1|1	0|1	1|1	1|1	1|1	1|1	1|1	1|1	1|1	1|1	1|1	1|1	0|1	1|1
KB742619.1	3373113	C	G	0|0	0|0	0|0	0|0	0|0	0|0	0|0	0|0	0|0	0|0	0|0	0|0	0|0	0|0	0|1	0|1	0|1	0|0	0|0	0|1	0|1	0|1	0|1	0|0	0|0	0|0	0|1	0|0	0|0	1|1	1|1	0|0	0|0	0|0	0|0	0|1	0|0	0|0	0|1	0|0	0|0	0|0	0|0	0|1	0|0	0|0
KB742619.1	3373215	A	G	1|1	1|1	1|1	1|1	0|1	1|1	0|1	1|1	1|1	1|1	0|1	1|1	1|1	1|1	1|1	1|1	1|1	1|1	1|1	1|1	0|1	1|1	1|1	1|1	1|1	1|1	1|1	0|1	1|1	1|1	1|1	1|1	1|1	0|1	1|1	1|1	1|1	1|1	1|1	1|1	1|1	1|1	1|1	1|1	0|1	1|1
KB742619.1	3373321	T	A	0|1	1|1	1|1	1|1	0|1	0|1	0|0	0|1	1|1	1|1	0|0	1|1	1|1	1|1	1|1	1|1	1|1	1|1	1|1	1|1	1|1	1|1	1|1	0|0	1|1	1|1	1|1	0|1	1|1	1|1	1|1	1|1	0|1	0|1	1|1	1|1	1|1	1|1	1|1	1|1	1|1	1|1	1|1	1|1	0|1	1|1
KB742619.1	3373340	T	C	1|1	1|1	1|1	1|1	0|1	1|1	0|1	0|1	1|1	1|1	0|1	1|1	1|1	1|1	1|1	1|1	1|1	1|1	1|1	1|1	1|1	1|1	1|1	1|1	1|1	1|1	1|1	0|1	1|1	1|1	1|1	1|1	1|1	0|1	1|1	1|1	1|1	1|1	1|1	1|1	1|1	1|1	1|1	1|1	1|1	1|1
KB742619.1	3373423	C	T	1|1	0|0	0|0	0|0	0|0	1|1	0|1	0|1	1|1	0|1	0|1	0|1	0|1	0|1	1|1	1|1	1|1	0|1	0|0	1|1	1|1	0|1	1|1	1|1	0|1	1|1	1|1	0|1	1|1	1|1	1|1	0|1	1|1	0|1	1|1	0|1	0|1	0|0	1|1	0|0	0|1	0|1	1|1	0|1	0|0	0|0
KB742619.1	3373427	A	G	1|1	1|1	1|1	1|1	0|1	1|1	0|1	0|1	1|1	1|1	0|1	1|1	1|1	1|1	1|1	1|1	1|1	1|1	1|1	1|1	1|1	1|1	1|1	1|1	1|1	1|1	1|1	0|1	1|1	1|1	1|1	1|1	1|1	0|1	1|1	1|1	1|1	1|1	1|1	1|1	1|1	1|1	1|1	1|1	1|1	1|1
KB742619.1	3373432	T	G	1|1	1|1	1|1	1|1	0|1	1|1	0|1	0|1	1|1	1|1	0|1	1|1	1|1	1|1	1|1	1|1	1|1	1|1	1|1	1|1	1|1	1|1	1|1	1|1	1|1	1|1	1|1	0|1	1|1	1|1	1|1	1|1	1|1	0|1	1|1	1|1	1|1	1|1	1|1	1|1	1|1	1|1	1|1	1|1	1|1	1|1
KB742619.1	3373456	C	A	0|0	1|1	1|1	1|1	0|1	0|0	0|0	0|0	0|0	0|1	0|0	0|1	0|1	0|1	0|0	0|0	0|0	0|1	1|1	0|0	0|0	0|1	0|0	0|0	0|1	0|0	0|0	0|0	0|0	0|0	0|0	0|1	0|0	0|0	0|0	0|1	0|1	1|1	0|0	1|1	0|1	0|1	0|0	1|1	1|1	1|1
KB742619.1	3373529	T	C	0|1	0|0	0|0	0|0	0|0	0|0	0|0	0|0	0|1	0|0	0|0	0|0	0|0	0|0	0|0	0|1	0|1	0|1	0|0	0|0	0|0	0|0	0|0	0|0	0|1	1|1	0|0	0|0	1|1	0|0	0|0	0|1	0|0	0|1	0|1	0|0	0|1	0|0	0|1	0|0	0|1	0|0	0|1	0|0	0|0	0|0
KB742619.1	3373543	G	C	0|1	0|0	0|0	0|0	0|0	0|1	1|1	0|0	0|0	0|0	0|1	0|0	0|0	0|0	0|0	0|0	0|0	0|0	0|0	0|0	0|1	0|0	0|1	0|1	0|0	0|0	0|0	0|0	0|0	0|0	0|0	0|0	0|1	0|0	0|0	0|0	0|0	0|0	0|0	0|0	0|0	0|0	0|1	0|0	0|0	0|0
KB742619.1	3373580	C	A	0|1	1|1	1|1	0|1	0|0	0|1	1|1	0|1	0|0	0|1	0|1	0|1	0|1	0|1	0|1	0|1	0|1	0|1	1|1	0|1	1|1	1|1	1|1	1|1	0|1	0|0	0|1	0|0	0|0	1|1	1|1	0|1	0|1	0|0	0|0	1|1	0|1	1|1	0|1	1|1	0|1	0|1	0|1	1|1	1|1	1|1
KB742619.1	3373599	TGCTGCTC	T	0|1	1|1	1|1	0|1	0|0	0|1	1|1	0|1	0|0	0|1	0|1	0|1	0|1	0|1	0|1	0|1	0|1	0|1	1|1	0|1	1|1	1|1	1|1	1|1	0|1	0|0	0|1	0|0	0|0	1|1	1|1	0|1	0|1	0|0	0|0	1|1	0|1	1|1	0|1	1|1	0|1	0|1	0|1	1|1	1|1	1|1
KB742619.1	3373641	G	T	0|0	0|0	0|0	0|0	0|0	0|0	0|0	0|0	0|0	0|1	0|0	0|1	0|0	0|1	0|1	0|0	0|0	0|0	0|0	0|1	0|0	0|0	0|0	0|0	0|0	0|0	0|1	0|1	0|0	0|0	0|0	0|0	0|1	0|0	0|1	0|0	0|0	0|0	0|0	0|0	0|0	0|1	0|0	0|0	0|0	0|0
KB742619.1	3373643	ACAGC	A	0|1	0|0	0|0	0|1	0|0	0|1	0|0	0|1	1|1	0|1	0|0	0|1	0|1	0|1	0|1	0|1	0|1	0|1	0|0	0|1	0|0	0|0	0|0	0|0	0|1	1|1	0|1	0|1	1|1	0|0	0|0	0|1	0|1	0|1	1|1	0|0	0|1	0|0	0|1	0|0	0|1	0|1	0|1	0|0	0|0	0|0
KB742619.1	3373659	C	T	0|1	0|0	0|0	0|1	0|0	0|1	0|0	0|1	1|1	0|1	0|0	0|1	0|1	0|1	0|1	0|1	0|1	0|1	0|0	0|1	0|0	0|0	0|0	0|0	1|1	1|1	0|1	0|1	1|1	0|0	0|0	0|1	0|1	0|1	1|1	0|0	0|1	0|0	0|1	0|0	0|1	0|1	0|1	0|0	0|0	0|0
KB742619.1	3373681	G	GAATTGACACA	0|1	1|1	1|1	0|1	0|0	0|1	1|1	0|1	0|0	0|1	0|1	0|1	0|1	0|1	0|1	0|1	0|1	0|1	1|1	0|1	1|1	1|1	1|1	1|1	0|0	0|0	0|1	0|0	0|0	1|1	1|1	0|1	0|1	0|0	0|0	1|1	0|1	1|1	0|1	1|1	0|1	0|1	0|1	1|1	1|1	1|1
KB742619.1	3373696	C	T	0|1	0|0	0|0	0|1	0|0	0|1	0|0	1|1	1|1	0|1	0|0	0|1	0|1	0|1	0|1	0|1	0|1	1|1	0|0	0|1	0|0	0|0	0|0	0|0	1|1	1|1	0|1	0|1	1|1	0|0	0|0	0|1	0|1	0|1	1|1	0|0	0|1	0|0	0|1	0|0	0|1	0|1	0|1	0|0	0|0	0|0
KB742619.1	3373756	G	A	0|1	0|0	0|0	0|0	0|0	0|1	0|0	0|0	0|0	0|0	0|1	0|0	0|0	0|0	0|0	0|0	0|0	0|0	0|0	0|0	0|1	0|0	0|1	1|1	0|0	0|0	0|0	0|0	0|0	0|0	0|0	0|0	0|1	0|0	0|0	0|0	0|0	0|0	0|0	0|0	0|0	0|0	0|1	0|0	0|1	0|0
KB742619.1	3373758	C	G	0|1	0|0	0|0	0|0	0|0	0|1	0|0	0|0	0|0	0|0	0|1	0|0	0|0	0|0	0|0	0|0	0|0	0|0	0|0	0|0	0|1	0|0	0|1	1|1	0|0	0|0	0|0	0|0	0|0	0|0	0|0	0|0	0|1	0|0	0|0	0|0	0|0	0|0	0|0	0|0	0|0	0|0	0|1	0|0	0|1	0|0
KB742619.1	3373762	T	C	0|1	0|0	0|0	0|0	0|0	0|1	0|0	0|0	0|0	0|0	0|1	0|0	0|0	0|0	0|0	0|0	0|0	0|0	0|0	0|0	0|1	0|0	0|1	1|1	0|0	0|0	0|0	0|0	0|0	0|0	0|1	0|0	0|1	0|0	0|0	0|0	0|0	0|0	0|0	0|0	0|0	0|0	0|1	0|0	0|1	0|0
KB742619.1	3373776	A	G	0|1	0|0	0|0	0|0	0|0	0|1	0|0	0|0	0|0	0|0	0|1	0|0	0|0	0|0	0|0	0|0	0|0	0|0	0|0	0|0	0|1	0|0	0|1	1|1	0|0	0|0	0|0	0|0	0|0	0|0	0|0	0|0	0|1	0|0	0|0	0|0	0|0	0|0	0|0	0|0	0|0	0|0	0|1	0|0	0|1	0|0
KB742619.1	3373780	G	T	0|1	0|0	0|0	0|0	0|0	0|1	0|0	0|0	0|0	0|0	0|1	0|0	0|0	0|0	0|0	0|0	0|0	0|0	0|0	0|0	0|1	0|0	0|1	1|1	0|0	0|0	0|0	0|0	0|0	0|0	0|0	0|0	0|1	0|0	0|0	0|0	0|0	0|0	0|0	0|0	0|0	0|0	0|1	0|0	0|1	0|0
KB742619.1	3373798	T	A	0|1	0|0	0|0	0|0	0|0	0|1	0|0	0|0	0|0	0|0	0|1	0|0	0|0	0|0	0|0	0|0	0|0	0|0	0|0	0|0	0|1	0|0	0|1	1|1	0|0	0|0	0|0	0|0	0|0	0|0	0|0	0|0	0|1	0|0	0|0	0|0	0|0	0|0	0|0	0|0	0|0	0|0	0|1	0|0	0|1	0|0
KB742619.1	3373813	A	G	0|1	0|0	0|0	0|0	0|0	0|1	0|0	0|0	0|0	0|0	0|1	0|0	0|0	0|0	0|0	0|0	0|0	0|0	0|0	0|0	0|1	0|0	0|1	1|1	0|0	0|0	0|0	0|0	0|0	0|0	0|0	0|0	0|1	0|0	0|0	0|0	0|0	0|0	0|0	0|0	0|0	0|0	0|1	0|0	0|1	0|0
KB742619.1	3373820	G	A	0|1	1|1	1|1	0|1	0|1	0|1	1|1	0|1	0|0	0|1	0|1	0|1	0|1	0|1	0|1	0|1	0|1	0|1	1|1	0|1	1|1	1|1	1|1	1|1	0|1	0|0	0|1	0|0	0|0	1|1	1|1	0|1	0|1	0|0	0|0	1|1	0|1	1|1	0|1	1|1	0|1	0|1	0|1	1|1	1|1	1|1
KB742619.1	3373834	C	T	0|1	0|0	0|0	0|0	0|0	0|1	0|1	0|0	0|0	0|0	0|1	0|0	0|0	0|0	0|0	0|0	0|0	0|0	0|0	0|0	0|1	.|.	0|1	1|1	0|0	0|0	0|0	0|0	0|0	0|0	0|0	0|0	0|1	0|0	0|0	0|0	0|0	0|0	0|0	0|0	0|0	0|0	0|1	0|0	0|1	0|0
KB742619.1	3373842	T	C	0|1	0|0	0|0	0|0	0|0	0|1	0|1	0|0	0|0	0|0	0|1	0|0	0|0	0|0	0|0	0|0	0|0	0|0	0|0	0|0	0|1	0|0	0|1	1|1	0|0	0|0	0|0	0|0	0|0	0|0	0|0	0|0	0|1	0|0	0|0	0|0	0|0	0|0	0|0	0|0	0|0	0|0	0|1	0|0	0|1	0|0
KB742619.1	3373919	C	T	0|1	0|0	0|0	0|1	0|0	0|1	0|0	0|1	1|1	0|1	0|0	0|1	0|1	0|1	0|1	0|1	0|1	0|1	0|0	0|1	0|0	0|0	0|0	0|0	0|1	1|1	0|1	0|1	1|1	0|0	0|0	0|1	0|1	0|1	1|1	0|0	0|1	0|0	0|1	0|0	0|1	0|1	0|1	0|0	0|0	0|0
KB742619.1	3373920	A	G	0|1	0|0	0|0	0|1	0|0	0|1	0|0	0|1	1|1	0|1	0|0	0|1	0|1	0|1	0|1	0|1	0|1	0|1	0|0	0|1	0|0	0|0	0|0	0|0	1|1	1|1	0|1	0|1	1|1	0|0	0|0	0|1	0|1	0|1	1|1	0|0	0|1	0|0	0|1	0|0	0|1	0|1	0|1	0|0	0|0	0|0
KB742619.1	3373939	C	A	0|1	0|0	0|0	0|1	0|0	0|1	0|0	0|1	1|1	0|1	0|0	0|1	0|1	0|1	0|1	0|1	0|1	0|1	0|0	0|1	0|0	0|0	0|0	0|0	1|1	1|1	0|1	0|1	1|1	0|0	0|0	0|1	0|1	0|1	1|1	0|0	0|1	0|0	0|1	0|0	0|1	0|1	0|1	0|0	0|0	0|0
KB742619.1	3374028	T	TTG	1|1	1|1	1|1	1|1	1|1	1|1	1|1	1|1	1|1	1|1	0|1	1|1	1|1	1|1	1|1	1|1	1|1	1|1	1|1	1|1	1|1	1|1	1|1	1|1	1|1	1|1	1|1	0|1	1|1	1|1	1|1	1|1	1|1	0|1	1|1	1|1	1|1	1|1	1|1	1|1	1|1	1|1	1|1	1|1	1|1	1|1
KB742619.1	3374072	G	A	1|1	1|1	1|1	1|1	0|1	1|1	1|1	1|1	1|1	1|1	0|1	1|1	1|1	1|1	1|1	1|1	1|1	1|1	1|1	1|1	1|1	1|1	1|1	0|1	1|1	1|1	1|1	0|1	1|1	1|1	1|1	1|1	1|1	0|1	1|1	1|1	1|1	1|1	1|1	1|1	1|1	1|1	1|1	1|1	1|1	1|1
KB742619.1	3374256	C	G	1|1	1|1	1|1	1|1	0|1	1|1	1|1	1|1	1|1	1|1	0|1	1|1	1|1	1|1	1|1	1|1	1|1	1|1	1|1	1|1	1|1	1|1	1|1	1|1	1|1	1|1	1|1	0|0	1|1	1|1	1|1	1|1	1|1	0|0	1|1	1|1	1|1	1|1	1|1	1|1	1|1	1|1	1|1	1|1	1|1	1|1
KB742619.1	3374265	C	T	0|1	0|0	0|0	0|0	0|0	0|1	0|1	0|0	0|0	0|0	0|1	0|0	0|0	0|0	0|0	0|0	0|0	0|0	0|0	0|0	0|1	0|0	0|1	0|1	0|0	0|0	0|0	0|0	0|0	0|0	0|0	0|0	0|1	0|0	0|0	0|0	0|0	0|0	0|0	0|0	0|0	0|0	0|1	0|0	0|0	0|0
KB742619.1	3374273	C	CCT	1|1	1|1	1|1	1|1	0|1	1|1	1|1	1|1	1|1	1|1	0|1	1|1	1|1	1|1	1|1	1|1	1|1	1|1	1|1	1|1	1|1	1|1	1|1	1|1	1|1	1|1	1|1	0|0	1|1	1|1	1|1	1|1	1|1	0|1	1|1	1|1	1|1	1|1	1|1	1|1	1|1	1|1	1|1	1|1	1|1	1|1
KB742619.1	3374355	C	T	1|1	1|1	1|1	1|1	0|1	1|1	1|1	1|1	1|1	1|1	0|1	1|1	1|1	1|1	1|1	1|1	1|1	1|1	1|1	1|1	1|1	1|1	1|1	0|1	1|1	1|1	1|1	0|1	1|1	1|1	1|1	1|1	1|1	0|1	1|1	1|1	1|1	1|1	1|1	1|1	1|1	1|1	1|1	1|1	1|1	1|1
KB742619.1	3374432	C	A	1|1	1|1	1|1	1|1	0|1	1|1	1|1	1|1	1|1	1|1	0|1	1|1	1|1	1|1	1|1	1|1	1|1	1|1	1|1	1|1	1|1	1|1	1|1	0|0	1|1	1|1	1|1	0|1	1|1	1|1	1|1	1|1	1|1	0|1	1|1	1|1	1|1	1|1	1|1	1|1	1|1	1|1	1|1	1|1	1|1	1|1
KB742619.1	3374464	T	G	1|1	1|1	1|1	1|1	0|1	1|1	1|1	1|1	1|1	1|1	0|1	1|1	1|1	1|1	1|1	1|1	1|1	1|1	1|1	1|1	1|1	1|1	1|1	0|0	1|1	1|1	1|1	0|1	1|1	1|1	1|1	1|1	1|1	0|1	1|1	1|1	1|1	1|1	1|1	1|1	1|1	1|1	1|1	1|1	1|1	1|1
KB742619.1	3374487	G	A	1|1	1|1	1|1	1|1	0|1	1|1	1|1	1|1	1|1	1|1	0|1	1|1	1|1	1|1	1|1	1|1	1|1	1|1	1|1	1|1	1|1	1|1	1|1	0|1	1|1	1|1	1|1	0|1	1|1	1|1	1|1	1|1	1|1	0|1	1|1	1|1	1|1	1|1	1|1	1|1	1|1	1|1	1|1	1|1	1|1	1|1
KB742619.1	3374488	G	T	0|0	0|0	0|0	0|0	0|0	0|0	0|0	0|0	0|0	0|0	0|0	0|0	0|0	0|0	0|1	0|1	0|1	0|0	0|0	0|1	0|1	0|1	0|1	0|0	0|0	0|1	0|1	0|0	0|0	1|1	1|1	0|0	0|0	0|0	0|0	0|1	0|0	0|0	0|1	0|0	0|0	0|0	0|0	0|1	0|0	0|0
KB742619.1	3374526	T	C	1|1	1|1	1|1	1|1	0|1	1|1	0|1	0|1	1|1	1|1	0|1	1|1	1|1	1|1	0|1	0|1	0|1	1|1	1|1	0|1	1|1	0|1	0|1	0|1	1|1	.|.	0|1	0|1	1|1	0|0	0|0	1|1	1|1	0|1	1|1	0|1	1|1	1|1	0|1	1|1	1|1	1|1	1|1	0|1	0|1	1|1
KB742619.1	3374578	A	G	0|0	0|0	0|0	0|0	0|0	0|0	0|1	0|1	0|0	0|0	0|0	0|0	0|0	0|0	0|1	0|1	1|1	0|0	0|0	0|1	0|1	0|1	0|1	0|0	0|0	1|1	0|1	0|0	0|0	1|1	1|1	0|0	0|0	0|0	0|0	0|1	0|0	0|0	0|1	0|0	0|0	0|0	0|0	0|1	0|1	0|0
KB742619.1	3374599	T	G	0|0	0|0	0|0	0|0	0|0	0|0	0|1	0|1	0|0	0|0	0|0	0|0	0|0	0|0	0|1	0|1	1|1	0|0	0|0	0|1	0|1	0|1	0|1	0|0	0|0	1|1	0|0	0|0	0|0	1|1	1|1	0|0	0|0	0|0	0|0	0|1	0|0	0|0	0|1	0|0	0|0	0|0	0|0	0|1	0|1	0|0
KB742619.1	3374674	TGGTTGCAGTCATGGGGCAGCTTGGGGGGTAGTGAGA	T	1|1	1|1	1|1	.|.	0|1	1|1	1|1	1|1	1|1	1|1	0|1	1|1	1|1	1|1	1|1	1|1	1|1	1|1	1|1	1|1	1|1	1|1	1|1	1|1	1|1	1|1	.|.	0|1	1|1	1|1	1|1	1|1	1|1	0|1	1|1	1|1	.|.	1|1	1|1	1|1	1|1	1|1	1|1	1|1	1|1	1|1
KB742619.1	3374750	A	G	0|0	0|0	0|0	0|0	0|0	0|1	0|1	0|1	0|1	0|0	0|0	0|0	0|1	0|0	0|1	0|1	0|1	0|0	0|0	0|1	0|1	0|1	0|1	0|0	0|0	0|1	0|1	0|0	0|0	1|1	1|1	0|0	0|0	0|0	0|0	0|1	0|0	0|0	0|1	0|0	0|0	0|0	0|0	0|1	0|0	0|0
KB742619.1	3374818	G	T	0|0	0|0	0|0	0|0	0|0	0|0	0|1	0|1	0|0	0|0	0|0	0|0	0|0	0|0	0|1	0|1	0|1	0|0	0|0	0|1	0|1	0|1	0|1	0|0	0|0	0|1	0|1	0|0	0|0	1|1	1|1	0|0	0|0	0|0	0|0	0|1	0|0	0|0	0|1	0|0	0|0	0|0	0|0	0|1	0|0	0|0
KB742619.1	3374850	G	A	0|0	0|0	0|0	0|0	0|0	0|0	1|1	0|1	0|0	0|0	0|0	0|0	0|0	0|0	0|1	0|1	0|1	0|0	0|0	0|1	0|1	0|1	0|1	0|0	0|0	0|1	0|1	0|0	0|0	1|1	1|1	0|0	0|0	0|0	0|0	0|1	0|0	0|0	0|0	0|0	0|0	0|0	0|0	0|1	0|0	0|0
KB742619.1	3374936	T	C	1|1	1|1	1|1	1|1	0|1	1|1	1|1	1|1	1|1	1|1	0|1	1|1	1|1	1|1	1|1	1|1	1|1	1|1	1|1	1|1	1|1	1|1	1|1	0|1	1|1	1|1	1|1	0|0	1|1	1|1	1|1	1|1	1|1	0|1	1|1	1|1	1|1	1|1	1|1	1|1	1|1	1|1	1|1	1|1	1|1	1|1
KB742619.1	3375105	CT	C	1|1	1|1	1|1	1|1	0|1	1|1	1|1	1|1	1|1	1|1	0|1	1|1	1|1	1|1	1|1	1|1	1|1	1|1	1|1	1|1	1|1	1|1	1|1	1|1	1|1	1|1	1|1	0|1	1|1	1|1	1|1	1|1	1|1	0|1	1|1	1|1	1|1	1|1	1|1	1|1	1|1	1|1	1|1	1|1	0|1	1|1
KB742619.1	3375160	C	T	1|1	1|1	1|1	1|1	0|1	1|1	1|1	1|1	1|1	1|1	0|1	1|1	1|1	1|1	0|1	0|1	0|1	1|1	1|1	0|1	0|1	0|1	0|1	0|0	1|1	0|1	0|1	0|1	1|1	0|0	0|0	1|1	1|1	0|1	1|1	0|1	1|1	1|1	0|1	1|1	1|1	1|1	1|1	0|1	0|1	1|1
KB742619.1	3375174	C	CCT	0|1	0|1	1|1	1|1	0|0	1|1	1|1	1|1	0|1	1|1	0|1	1|1	1|1	1|1	1|1	0|1	1|1	1|1	1|1	1|1	1|1	1|1	1|1	1|1	1|1	0|1	1|1	0|0	1|1	1|1	1|1	1|1	0|1	0|1	1|1	1|1	0|1	1|1	1|1	1|1	0|1	1|1	0|1	0|1	0|0	0|1
KB742619.1	3375175	C	CTG	1|1	1|1	1|1	1|1	0|1	1|1	1|1	1|1	1|1	1|1	0|1	1|1	1|1	1|1	1|1	1|1	1|1	1|1	1|1	1|1	1|1	1|1	1|1	1|1	1|1	1|1	1|1	0|1	1|1	1|1	1|1	1|1	1|1	0|1	1|1	1|1	1|1	1|1	1|1	1|1	1|1	1|1	1|1	1|1	0|1	1|1
KB742619.1	3375213	A	G	1|1	1|1	1|1	1|1	0|1	1|1	1|1	1|1	1|1	1|1	0|1	1|1	1|1	1|1	1|1	1|1	1|1	1|1	1|1	1|1	1|1	1|1	1|1	1|1	1|1	1|1	1|1	0|1	1|1	1|1	1|1	1|1	1|1	0|1	1|1	1|1	1|1	1|1	1|1	1|1	1|1	1|1	1|1	1|1	0|1	1|1
KB742619.1	3375353	T	C	0|1	1|1	1|1	1|1	0|1	1|1	1|1	1|1	0|1	1|1	0|1	1|1	1|1	1|1	1|1	0|1	0|1	0|1	1|1	1|1	1|1	1|1	1|1	1|1	0|1	0|1	1|1	0|1	0|0	1|1	1|1	0|1	1|1	0|0	0|1	1|1	0|1	1|1	0|1	1|1	0|1	1|1	0|1	1|1	1|1	1|1
KB742619.1	3375374	A	G	0|1	0|0	0|0	0|0	0|0	0|0	0|1	0|1	0|1	0|0	0|0	0|0	0|0	0|0	0|0	0|1	0|1	0|1	0|0	0|0	0|1	0|0	0|1	0|0	0|1	0|1	0|0	0|0	1|1	0|0	0|0	0|1	0|0	0|1	0|1	0|0	0|1	0|0	1|1	0|0	0|1	0|0	1|1	0|0	0|0	0|0
KB742619.1	3375463	T	A	1|1	1|1	1|1	1|1	0|1	1|1	1|1	1|1	1|1	1|1	0|1	1|1	1|1	1|1	0|1	0|1	0|1	1|1	1|1	0|1	0|1	0|1	0|1	0|0	1|1	0|1	0|1	0|1	1|1	0|0	0|0	1|1	1|1	0|1	1|1	0|1	1|1	1|1	1|1	1|1	1|1	1|1	1|1	0|1	1|1	1|1
KB742619.1	3375483	T	C	0|0	0|0	0|0	0|0	0|0	0|0	0|1	0|1	0|0	0|0	0|0	0|0	0|0	0|0	0|0	0|0	0|0	0|0	0|0	0|0	0|1	0|0	0|1	0|0	0|0	0|0	0|0	0|0	0|0	0|0	0|0	0|0	0|0	0|0	0|0	0|0	0|0	0|0	.|.	0|0	0|0	0|0	0|1	0|0	0|0	0|0
KB742619.1	3375497	A	G	1|1	1|1	1|1	1|1	1|1	1|1	1|1	1|1	1|1	1|1	0|1	1|1	1|1	1|1	0|1	0|1	0|1	1|1	1|1	0|1	0|1	0|1	0|1	0|1	1|1	0|1	0|1	0|1	1|1	0|0	0|0	1|1	1|1	0|1	1|1	0|1	1|1	1|1	.|.	1|1	1|1	1|1	1|1	0|1	1|1	1|1
KB742619.1	3375517	T	C	0|0	1|1	1|1	0|1	0|1	0|0	0|0	0|0	0|0	0|1	0|0	0|1	0|1	0|1	0|0	0|0	0|0	0|1	1|1	0|0	0|0	0|1	0|0	0|0	0|1	0|0	0|0	0|0	0|0	0|0	0|0	0|1	0|0	0|0	0|0	0|1	0|1	1|1	.|.	1|1	0|1	0|1	0|0	0|1	0|1	1|1
KB742619.1	3375662	G	A	0|0	0|0	0|0	0|0	0|0	0|0	0|0	0|0	0|0	0|1	0|0	0|1	0|0	0|1	1|1	0|0	0|0	0|0	0|0	0|1	0|0	0|0	0|0	0|0	0|0	0|0	0|1	0|1	0|0	0|0	0|0	0|0	0|1	0|0	0|1	0|0	0|0	0|0	0|0	0|0	0|0	0|1	0|0	0|0	0|0	0|0
KB742619.1	3375697	G	A	0|1	1|1	1|1	1|1	0|1	0|0	0|0	0|1	0|1	1|1	0|0	1|1	0|1	1|1	1|1	1|1	1|1	1|1	1|1	1|1	0|1	1|1	0|1	0|1	1|1	1|1	1|1	0|1	1|1	1|1	1|1	1|1	0|1	0|1	1|1	1|1	1|1	1|1	1|1	1|1	1|1	1|1	0|1	1|1	1|1	1|1
KB742619.1	3375759	C	T	0|0	1|1	1|1	0|1	0|1	0|0	0|0	0|0	0|0	0|1	0|0	0|1	0|1	0|1	0|0	0|0	0|0	0|1	1|1	0|0	0|0	0|1	0|0	0|0	0|1	0|0	0|0	0|0	0|0	0|0	0|0	0|1	0|0	0|0	0|0	0|1	0|1	1|1	0|0	1|1	0|1	0|1	0|0	0|1	0|1	1|1
KB742619.1	3375824	G	A	0|0	0|0	0|0	0|0	0|0	0|0	0|0	0|0	0|0	0|0	0|0	0|0	0|0	0|0	0|1	0|1	0|1	0|0	0|0	0|1	0|1	0|1	0|1	0|0	0|0	0|0	0|1	0|0	0|0	0|0	1|1	0|0	0|0	0|0	0|0	0|1	0|0	0|0	0|1	0|0	0|0	0|0	0|0	0|1	0|1	0|0
KB742619.1	3375830	T	C	0|0	1|1	1|1	0|1	0|1	0|0	0|0	0|0	0|0	0|1	0|0	0|1	0|1	0|1	0|0	0|0	0|0	0|1	1|1	0|0	0|0	0|1	0|0	0|0	0|1	0|0	0|0	0|0	0|0	0|0	0|0	0|0	0|0	0|0	0|0	0|1	0|1	1|1	0|0	1|1	0|1	0|1	0|0	0|1	0|1	1|1
KB742619.1	3375908	G	A	1|1	1|1	1|1	1|1	0|1	1|1	1|1	1|1	1|1	1|1	0|1	1|1	1|1	1|1	1|1	1|1	1|1	1|1	1|1	1|1	1|1	1|1	1|1	1|1	1|1	0|1	1|1	0|1	1|1	0|0	1|1	1|1	1|1	0|1	1|1	1|1	1|1	1|1	1|1	1|1	1|1	1|1	1|1	1|1	1|1	1|1
KB742619.1	3375959	CTGT	C	1|1	1|1	1|1	1|1	0|1	1|1	1|1	1|1	1|1	1|1	0|0	1|1	1|1	1|1	1|1	1|1	1|1	1|1	1|1	1|1	1|1	1|1	1|1	1|1	1|1	1|1	1|1	0|1	1|1	1|1	1|1	1|1	1|1	0|1	1|1	1|1	1|1	1|1	1|1	1|1	1|1	1|1	1|1	1|1	1|1	1|1
KB742619.1	3375996	G	A	1|1	1|1	1|1	1|1	0|1	1|1	1|1	1|1	1|1	1|1	0|1	1|1	1|1	1|1	1|1	1|1	1|1	1|1	1|1	1|1	1|1	1|1	1|1	0|1	1|1	0|1	1|1	0|1	1|1	0|0	1|1	1|1	1|1	0|1	1|1	1|1	1|1	1|1	1|1	1|1	1|1	1|1	1|1	1|1	1|1	1|1
KB742619.1	3376021	T	A	0|0	0|0	0|0	0|0	0|0	0|0	0|1	1|1	0|0	0|0	0|0	0|0	0|0	0|0	0|0	0|0	0|0	0|0	0|0	0|0	0|1	0|0	0|1	0|0	0|0	0|0	0|0	0|0	0|0	0|0	0|0	0|0	0|0	0|0	0|0	0|0	0|0	0|0	0|0	0|0	0|0	0|0	0|1	0|0	0|0	0|0
KB742619.1	3376040	A	C	1|1	1|1	1|1	1|1	0|1	1|1	1|1	1|1	1|1	1|1	0|1	1|1	1|1	1|1	1|1	1|1	1|1	1|1	1|1	1|1	1|1	1|1	1|1	1|1	1|1	0|1	1|1	0|1	1|1	0|0	1|1	1|1	1|1	0|1	1|1	1|1	1|1	1|1	1|1	1|1	1|1	1|1	1|1	1|1	1|1	1|1
KB742619.1	3376142	T	A	0|0	0|0	0|0	0|0	0|0	0|0	0|0	0|0	0|0	0|1	0|0	0|1	0|0	0|1	0|1	0|0	0|0	0|0	0|0	0|1	0|0	0|0	0|0	0|0	0|0	0|0	0|1	0|1	0|0	0|0	0|0	0|0	0|1	0|0	0|1	0|0	0|0	0|0	0|0	0|0	0|0	0|1	0|0	0|0	0|0	0|0
KB742619.1	3376229	A	G	1|1	1|1	1|1	1|1	0|1	1|1	1|1	1|1	1|1	0|1	0|1	0|1	1|1	0|1	0|0	1|1	1|1	1|1	1|1	0|1	1|1	1|1	1|1	0|1	1|1	0|1	0|1	0|0	1|1	0|0	1|1	1|1	0|1	0|1	0|1	1|1	1|1	1|1	1|1	1|1	1|1	0|1	1|1	1|1	1|1	1|1
KB742619.1	3376272	G	A	1|1	1|1	1|1	1|1	0|1	1|1	1|1	1|1	1|1	1|1	0|1	1|1	1|1	1|1	1|1	1|1	1|1	1|1	1|1	1|1	1|1	1|1	1|1	0|1	1|1	1|1	1|1	0|1	1|1	1|1	1|1	1|1	1|1	0|1	1|1	1|1	1|1	1|1	1|1	1|1	1|1	1|1	1|1	1|1	1|1	1|1
KB742619.1	3377267	A	T	0|0	0|0	0|0	0|0	0|0	0|0	0|0	0|0	0|0	0|0	0|0	0|0	0|0	0|0	0|1	0|1	0|1	0|0	0|0	0|1	0|1	0|1	0|1	0|0	0|0	0|0	0|1	0|0	0|0	0|0	1|1	0|0	0|0	0|0	0|0	0|1	0|0	0|0	0|1	0|0	0|0	0|0	0|0	0|1	0|1	0|0
KB742619.1	3377306	T	A	0|0	0|0	0|0	0|0	0|0	0|0	0|0	0|0	0|0	0|1	0|0	0|1	0|0	0|1	0|1	0|0	0|0	0|0	0|0	0|1	0|0	0|0	0|0	0|1	0|0	0|0	0|1	0|1	0|0	0|0	0|0	0|0	0|1	0|0	1|1	0|0	0|0	0|0	0|0	0|0	0|0	0|1	0|0	0|0	0|0	0|0
KB742619.1	3377330	C	T	0|0	0|0	0|0	0|0	0|0	0|0	0|0	0|0	0|0	0|1	0|0	0|1	0|0	0|1	0|1	0|0	0|0	0|0	0|0	0|1	0|0	0|0	0|0	0|1	0|0	0|0	0|1	0|1	0|0	0|0	0|0	0|0	0|1	0|0	1|1	0|0	0|0	0|0	0|0	0|0	0|0	0|1	0|0	0|0	0|0	0|0
KB742619.1	3377331	A	G	0|0	0|0	0|0	0|0	0|0	0|0	0|0	0|0	0|0	0|1	0|0	0|1	0|0	0|1	0|1	0|0	0|0	0|0	0|0	0|1	0|0	0|0	0|0	0|1	0|0	0|0	0|1	0|1	0|0	0|0	0|0	0|0	0|1	0|0	1|1	0|0	0|0	0|0	0|0	0|0	0|0	0|1	0|0	0|0	0|0	0|0
KB742619.1	3377350	C	T	0|0	0|0	0|0	0|0	0|0	0|0	0|0	0|0	0|0	0|1	0|0	0|1	0|0	0|1	0|1	0|0	0|0	0|0	0|0	0|1	0|0	0|0	0|0	0|0	0|0	0|0	0|1	0|1	0|0	0|0	0|0	0|0	0|1	0|0	1|1	0|0	0|0	0|0	0|0	0|0	0|0	0|1	0|0	0|0	0|0	0|0
KB742619.1	3377351	A	G	0|0	0|0	0|0	0|0	0|0	0|0	0|0	0|0	0|0	0|1	0|0	0|1	0|0	0|1	0|1	0|0	0|0	0|0	0|0	0|1	0|0	0|0	0|0	0|0	0|0	0|0	0|1	0|1	0|0	0|0	0|0	0|0	0|1	0|0	1|1	0|0	0|0	0|0	0|0	0|0	0|0	0|1	0|0	0|0	0|0	0|0
KB742619.1	3377355	C	G	0|0	0|0	0|0	0|0	0|0	0|0	0|0	0|0	0|0	0|1	0|0	0|1	0|0	0|1	0|1	0|0	0|0	0|0	0|0	0|1	0|0	0|0	0|0	0|1	0|0	0|0	0|1	0|1	0|0	0|0	0|0	0|0	0|1	0|0	0|1	0|0	0|0	0|0	0|0	0|0	0|0	0|1	0|0	0|0	0|0	0|0
KB742619.1	3377387	G	C	0|0	0|0	0|0	0|0	0|0	0|0	0|0	0|0	0|0	0|1	0|0	0|1	0|0	0|1	0|1	0|0	0|0	0|0	0|0	0|1	0|0	0|0	0|0	0|1	0|0	0|0	0|1	0|1	0|0	0|0	0|0	0|0	0|1	0|0	0|1	0|0	0|0	0|0	0|0	0|0	0|0	0|1	0|0	0|0	0|0	0|0
KB742619.1	3377478	A	C	0|0	0|0	0|0	0|0	0|0	0|0	0|0	0|0	0|0	0|0	0|0	0|1	0|0	0|0	0|1	0|1	0|1	0|0	0|0	0|1	0|1	0|1	0|1	0|0	0|0	0|0	0|1	0|0	0|0	0|0	1|1	0|0	0|0	0|0	0|0	0|1	0|0	0|0	0|1	0|0	0|0	0|0	0|0	0|1	0|1	0|0
KB742619.1	3377499	GA	G	0|1	0|0	0|0	0|1	0|0	0|0	0|0	0|1	0|1	0|0	0|0	0|0	0|0	0|0	0|1	1|1	1|1	0|1	0|0	0|1	0|1	0|1	0|1	0|0	0|1	0|1	0|1	0|0	1|1	0|0	1|1	0|1	0|0	0|1	0|1	0|1	0|1	0|0	1|1	0|0	0|1	0|0	0|1	0|1	0|1	0|0
KB742619.1	3377520	T	C	0|0	0|0	0|0	0|0	0|0	0|0	0|0	0|0	0|0	0|0	0|0	0|0	0|0	0|0	0|1	0|1	0|1	0|0	0|0	0|1	0|1	0|1	0|1	0|0	0|0	0|0	0|1	0|0	0|0	0|0	1|1	0|0	0|0	0|0	0|0	0|1	0|0	0|0	0|1	0|0	0|0	0|0	0|0	0|1	0|1	0|0
KB742619.1	3377578	T	C	0|1	0|0	0|0	0|1	0|0	0|0	0|0	0|1	0|1	0|1	0|0	0|1	0|0	0|1	1|1	1|1	1|1	0|1	0|0	1|1	0|1	0|1	0|1	0|0	0|1	0|1	1|1	0|1	1|1	0|0	1|1	0|1	0|1	0|1	1|1	0|1	0|1	0|0	1|1	0|0	0|1	0|1	0|1	0|0	0|1	0|0
KB742619.1	3377677	C	T	0|1	0|0	0|0	0|1	0|0	0|0	0|0	0|1	0|1	0|1	0|0	0|1	0|0	0|1	1|1	1|1	1|1	0|1	0|0	1|1	0|1	0|1	0|1	0|1	0|1	1|1	1|1	0|1	1|1	1|1	1|1	0|1	0|1	0|1	1|1	0|1	0|1	0|0	1|1	0|0	0|1	0|1	0|1	0|1	0|1	0|0
KB742619.1	3377692	T	C	0|1	0|0	0|0	0|1	0|0	0|0	0|0	0|1	0|1	0|1	0|0	0|1	0|0	0|1	1|1	1|1	1|1	0|1	0|0	1|1	0|1	0|1	0|1	0|0	0|1	0|1	1|1	0|1	1|1	0|0	1|1	0|1	0|1	0|1	1|1	0|1	0|1	0|0	1|1	0|0	0|1	0|1	0|1	0|1	0|1	0|0
KB742619.1	3377706	G	A	0|1	0|0	0|0	0|1	0|0	0|0	0|0	0|1	0|1	0|0	0|0	0|0	0|0	0|0	0|0	0|1	0|1	0|1	0|0	0|0	0|0	0|0	0|0	0|0	0|1	0|1	0|0	0|0	1|1	0|0	0|0	0|1	0|0	0|1	0|1	0|0	0|1	0|0	0|1	0|0	0|1	0|0	0|1	0|0	0|0	0|0
KB742619.1	3377733	A	G	1|1	1|1	1|1	1|1	0|1	0|1	1|1	1|1	0|1	1|1	0|1	1|1	0|1	1|1	1|1	1|1	1|1	1|1	1|1	1|1	1|1	1|1	1|1	1|1	1|1	1|1	1|1	0|1	1|1	1|1	1|1	1|1	1|1	0|1	1|1	1|1	1|1	1|1	1|1	1|1	1|1	1|1	1|1	1|1	0|1	1|1
KB742619.1	3377745	C	T	1|1	1|1	1|1	1|1	0|1	0|1	1|1	1|1	0|1	1|1	0|1	1|1	0|1	1|1	1|1	1|1	1|1	1|1	1|1	1|1	1|1	1|1	1|1	1|1	1|1	0|1	1|1	0|1	1|1	0|0	1|1	1|1	1|1	0|1	1|1	1|1	1|1	1|1	1|1	1|1	1|1	1|1	1|1	1|1	0|1	1|1
KB742619.1	3377746	A	G	1|1	1|1	1|1	1|1	0|1	1|1	1|1	1|1	1|1	1|1	0|1	1|1	1|1	1|1	1|1	1|1	1|1	1|1	1|1	1|1	1|1	1|1	1|1	1|1	1|1	0|1	1|1	0|1	1|1	0|0	1|1	1|1	1|1	0|1	1|1	1|1	1|1	1|1	1|1	1|1	1|1	1|1	1|1	1|1	1|1	1|1
KB742619.1	3377763	G	A	1|1	1|1	1|1	1|1	0|1	0|1	1|1	1|1	0|1	1|1	0|1	1|1	0|1	1|1	1|1	1|1	1|1	1|1	1|1	1|1	1|1	1|1	1|1	1|1	1|1	1|1	1|1	0|1	1|1	1|1	1|1	1|1	1|1	0|1	1|1	1|1	1|1	1|1	1|1	1|1	1|1	1|1	1|1	1|1	0|1	1|1
KB742619.1	3377805	T	C	1|1	1|1	1|1	1|1	0|1	0|1	1|1	1|1	0|1	1|1	0|1	1|1	0|1	1|1	1|1	1|1	1|1	1|1	1|1	1|1	1|1	1|1	1|1	1|1	1|1	1|1	1|1	0|1	1|1	1|1	1|1	1|1	1|1	0|1	1|1	1|1	1|1	1|1	1|1	1|1	1|1	1|1	1|1	1|1	0|1	1|1
KB742619.1	3377806	G	A	1|1	1|1	1|1	1|1	0|1	0|1	1|1	1|1	0|1	1|1	0|1	1|1	0|1	1|1	1|1	1|1	1|1	1|1	1|1	1|1	1|1	1|1	1|1	0|1	1|1	0|1	1|1	0|1	1|1	0|0	1|1	1|1	1|1	0|1	1|1	1|1	1|1	1|1	1|1	1|1	1|1	1|1	1|1	1|1	0|1	1|1
KB742619.1	3377866	T	C	1|1	1|1	1|1	1|1	0|1	0|1	1|1	1|1	0|1	1|1	0|1	1|1	0|1	1|1	1|1	1|1	1|1	1|1	1|1	1|1	1|1	1|1	1|1	1|1	1|1	1|1	1|1	0|1	1|1	1|1	1|1	1|1	1|1	0|1	1|1	1|1	1|1	1|1	1|1	1|1	1|1	1|1	1|1	1|1	0|1	1|1
KB742619.1	3378005	C	T	0|0	0|0	0|0	0|0	0|0	0|0	0|0	0|0	0|0	0|1	0|0	0|1	0|0	0|1	0|1	0|0	0|0	0|0	0|0	0|1	0|0	0|0	0|0	1|1	0|0	0|1	0|1	0|1	0|0	1|1	0|0	0|0	0|1	0|0	0|1	0|0	0|0	0|0	0|0	0|0	0|0	0|1	0|0	0|0	0|0	0|0
KB742619.1	3378099	A	G	0|1	1|1	1|1	1|1	0|1	0|1	1|1	1|1	0|0	0|1	0|1	0|1	0|1	0|1	0|0	0|0	0|0	0|1	1|1	0|0	0|0	0|1	0|1	0|1	0|1	0|0	0|0	0|0	0|0	0|0	0|0	0|1	0|1	0|1	0|0	0|1	0|1	1|1	0|0	1|1	0|1	0|1	0|1	0|1	0|1	1|1
KB742619.1	3378183	A	C	0|0	0|0	0|0	0|0	0|0	0|0	0|0	0|0	0|0	0|1	0|0	0|1	0|0	0|1	0|1	0|0	0|0	0|0	0|0	0|1	0|0	0|0	0|0	0|1	0|0	0|0	0|0	0|1	0|0	0|0	0|0	0|0	0|1	0|0	0|1	0|0	0|0	0|0	0|0	0|0	0|0	0|1	0|0	0|0	0|0	0|0
KB742619.1	3378184	T	C	0|0	0|0	0|0	0|0	0|0	0|1	0|0	0|0	0|1	0|0	0|0	0|0	0|1	0|0	0|1	0|1	0|1	0|0	0|0	0|1	0|1	0|1	0|1	0|0	0|0	0|0	1|1	0|0	0|0	0|0	1|1	0|0	0|0	0|0	0|0	0|1	0|0	0|0	0|1	0|0	0|0	0|0	0|0	0|1	0|1	0|0
KB742619.1	3378198	A	G	0|0	0|0	0|0	0|0	0|0	0|1	0|0	0|0	0|1	0|1	0|0	0|1	0|1	0|1	1|1	0|1	0|1	0|0	0|0	1|1	0|1	0|1	0|1	0|1	0|0	0|0	1|1	0|1	0|0	0|0	1|1	0|0	0|1	0|0	0|1	0|1	0|0	0|0	0|1	0|0	0|0	0|1	0|0	0|1	0|1	0|0
KB742619.1	3378222	C	T	0|0	0|0	0|0	0|0	0|0	0|0	0|0	0|0	0|0	0|1	0|0	0|1	0|0	0|1	0|1	0|0	0|0	0|0	0|0	0|1	0|0	0|0	0|0	0|0	0|0	0|0	.|.	0|1	0|0	0|0	0|0	0|0	0|1	0|0	0|1	0|0	0|0	0|0	0|0	0|0	0|0	0|1	0|0	0|0	0|0	0|0
KB742619.1	3378225	TAA	T	0|0	0|0	0|0	0|0	0|0	0|1	0|0	0|0	0|1	0|0	0|0	0|0	0|0	0|0	0|0	0|0	0|0	0|0	0|0	0|0	0|0	0|0	0|0	0|0	0|0	0|0	.|.	0|0	0|0	0|0	0|0	0|0	0|0	0|0	0|0	0|0	0|0	0|0	0|0	0|0	0|0	0|0	0|0	0|0	0|0	0|0
KB742619.1	3378233	G	A	0|0	0|0	0|0	0|0	0|0	0|0	0|0	0|0	0|0	0|0	0|0	0|0	0|0	0|0	0|1	0|1	0|1	0|0	0|0	0|1	0|1	0|1	0|1	0|0	0|0	0|0	0|0	0|0	0|0	0|0	1|1	0|0	0|0	0|0	0|0	0|1	0|0	0|0	0|1	0|0	0|0	0|0	0|0	0|1	0|1	0|0
KB742619.1	3378278	A	G	0|1	0|0	0|0	0|0	0|0	0|1	0|1	0|0	0|0	0|0	0|1	0|0	0|0	0|0	0|0	0|0	0|0	0|0	0|0	0|0	0|0	0|0	0|1	0|1	0|0	0|0	0|0	0|0	0|0	0|0	0|0	0|0	0|1	0|1	0|0	0|0	0|0	0|0	0|0	0|0	0|0	0|0	0|1	0|0	0|0	0|0
KB742619.1	3378297	A	C	0|0	0|0	0|0	0|0	0|0	0|0	0|0	0|0	0|0	0|1	0|0	0|1	0|0	0|1	0|1	0|0	0|0	0|0	0|0	0|1	0|0	0|0	0|0	0|0	0|0	0|0	0|1	0|1	0|0	0|0	0|0	0|0	0|1	0|0	0|1	0|0	0|0	0|0	0|0	0|0	0|0	0|1	0|0	0|0	0|0	0|0
KB742619.1	3378328	T	C	0|1	0|0	0|0	0|0	0|0	0|1	0|1	0|0	0|0	0|1	0|1	0|1	0|0	0|1	1|1	0|1	0|1	0|0	0|0	1|1	1|1	0|1	1|1	1|1	0|0	0|0	1|1	0|1	0|0	0|0	1|1	0|0	1|1	0|1	0|1	0|0	0|0	0|0	0|1	0|0	0|0	0|1	0|1	0|0	0|1	0|0
KB742619.1	3378339	C	T	0|1	0|0	0|0	0|0	0|0	0|1	0|1	0|0	0|0	0|0	0|1	0|0	0|0	0|0	0|0	0|0	0|0	0|0	0|0	0|0	0|1	0|0	0|1	1|1	0|0	0|0	0|0	0|0	0|0	0|0	0|0	0|0	0|1	0|1	0|0	0|0	0|0	0|0	0|0	0|0	0|0	0|0	0|1	0|0	0|0	0|0
KB742619.1	3378426	AG	A	0|1	0|0	0|0	0|0	0|0	0|1	0|1	0|1	1|1	0|0	0|0	0|0	0|1	0|0	0|0	0|1	0|1	0|1	0|0	0|0	0|0	0|0	0|0	0|0	0|1	1|1	0|0	0|0	1|1	1|1	0|0	0|1	0|0	0|0	0|1	0|0	0|1	0|0	0|1	0|0	0|1	0|0	0|1	0|0	0|0	0|0
KB742619.1	3378442	C	G	0|1	0|0	0|0	0|0	0|0	0|1	0|1	0|1	1|1	0|0	0|0	0|0	0|1	0|0	0|0	0|1	0|1	0|1	0|0	0|0	0|0	0|0	0|0	0|0	0|1	1|1	.|.	0|0	1|1	1|1	0|0	0|1	0|0	0|0	0|1	0|0	0|1	0|0	0|1	0|0	0|1	0|0	0|1	0|0	0|0	0|0
KB742619.1	3378461	C	T	0|1	0|0	0|0	0|0	0|0	0|1	0|1	0|1	1|1	0|0	0|0	0|0	0|1	0|0	0|0	0|1	0|1	0|1	0|0	0|0	0|0	0|0	0|0	0|0	0|0	1|1	.|.	0|0	1|1	1|1	0|0	0|1	0|0	0|0	0|1	0|0	0|0	0|0	0|1	0|0	0|1	0|0	0|1	0|0	0|0	0|0
KB742619.1	3378484	A	C	0|0	0|0	0|0	0|0	0|0	0|0	0|0	0|0	0|0	1|1	0|0	1|1	0|0	0|1	0|0	0|0	0|0	0|0	0|0	0|1	0|0	0|0	0|0	0|0	0|0	0|0	.|.	0|1	0|0	0|0	0|0	0|0	0|1	0|0	0|1	0|0	0|0	0|0	0|0	0|0	0|0	0|1	0|0	0|0	0|0	0|0
KB742619.1	3378515	TG	T	0|0	0|0	0|0	0|0	0|0	0|0	0|0	0|1	0|0	.|.	0|0	0|0	0|0	0|0	1|1	0|1	1|1	0|0	0|0	1|1	1|1	0|1	0|1	0|0	0|0	0|0	.|.	0|0	0|0	0|0	.|.	0|0	0|0	0|0	0|0	0|1	0|0	.|.	0|1	0|0	0|0	0|0	0|0	1|1	0|1	0|0
KB742619.1	3378522	G	A	0|1	0|0	0|0	0|0	0|0	0|1	0|1	0|1	1|1	1|1	0|0	1|1	0|0	0|0	0|0	0|1	0|0	0|1	0|0	0|0	0|0	0|0	0|0	0|0	0|0	1|1	1|1	0|1	1|1	1|1	.|.	0|0	0|1	0|0	1|1	0|0	0|1	.|.	0|1	0|0	0|1	0|0	0|0	0|0	0|0	0|0
KB742619.1	3378533	C	A	1|1	0|0	0|0	0|0	0|0	1|1	1|1	1|1	1|1	1|1	0|1	1|1	.|.	0|1	1|1	1|1	1|1	0|1	0|0	1|1	1|1	0|1	1|1	1|1	0|0	1|1	1|1	0|1	1|1	1|1	.|.	0|0	1|1	1|1	1|1	0|1	0|1	0|0	1|1	0|0	0|1	1|1	1|1	1|1	0|1	0|0
KB742619.1	3378546	T	C	0|0	.|.	1|1	.|.	.|.	0|0	0|0	0|0	0|0	0|0	0|0	0|0	.|.	0|1	0|0	0|0	0|0	0|1	1|1	0|0	0|0	0|1	0|0	0|0	.|.	0|0	0|0	0|0	0|0	.|.	.|.	.|.	0|0	0|0	0|0	0|1	0|0	1|1	0|0	.|.	0|1	0|0	0|0	0|0	0|1	1|1
KB742619.1	3378558	T	G	0|0	.|.	0|0	0|0	.|.	0|0	0|0	0|0	0|0	0|0	0|0	0|0	0|0	0|0	0|0	0|0	0|0	0|1	0|0	0|0	0|0	0|0	0|0	0|0	.|.	0|0	0|0	0|0	0|0	.|.	.|.	1|1	0|0	0|0	0|1	0|0	0|0	0|1	0|0	.|.	0|0	0|0	0|1	0|0	0|0	0|0
KB742619.1	3378586	A	G	0|1	.|.	0|0	0|0	0|0	1|1	0|1	0|1	1|1	0|1	0|0	1|1	0|1	0|1	1|1	1|1	1|1	0|1	0|0	1|1	0|1	0|1	.|.	0|0	0|1	1|1	1|1	0|1	1|1	1|1	1|1	0|0	0|1	0|0	1|1	0|1	0|1	0|0	1|1	0|0	0|1	0|1	0|1	0|1	0|1	0|0
KB742619.1	3378591	T	G	0|1	0|0	0|0	0|0	0|0	1|1	0|1	0|1	1|1	0|1	0|0	1|1	0|1	0|1	1|1	1|1	1|1	0|1	0|0	1|1	0|1	0|1	.|.	0|0	0|1	1|1	1|1	0|1	1|1	1|1	1|1	0|0	0|1	0|0	1|1	0|1	0|1	0|0	1|1	0|0	0|1	0|1	0|1	0|1	0|1	0|0
KB742619.1	3378610	T	C	0|0	0|0	0|0	0|0	0|0	0|0	0|0	0|0	0|0	0|0	0|0	0|0	0|0	0|0	0|0	0|0	0|1	0|0	0|0	0|1	0|1	0|1	0|0	0|0	0|0	0|0	0|0	0|0	0|0	0|0	1|1	0|0	0|0	0|0	0|0	0|1	0|0	0|0	0|1	0|0	0|0	0|0	0|0	0|1	0|1	0|0
KB742619.1	3378639	T	G	0|0	0|0	0|0	0|0	0|0	0|0	0|0	0|0	0|0	0|0	0|0	0|0	0|0	0|0	0|1	0|0	0|1	0|0	0|0	0|1	0|1	0|1	0|0	0|0	0|0	0|0	0|0	0|0	0|0	0|0	1|1	0|0	0|0	0|0	0|0	0|1	0|0	0|0	0|1	0|0	0|0	0|0	0|0	0|1	0|1	0|0
KB742619.1	3378688	T	G	0|1	0|0	0|0	0|0	0|0	0|1	0|1	0|1	1|1	0|1	0|0	1|1	0|1	0|1	0|1	0|1	0|1	0|1	0|0	0|1	0|0	0|0	0|0	0|0	0|1	1|1	0|1	0|1	1|1	1|1	0|0	0|1	0|1	0|0	1|1	0|0	0|1	0|0	0|1	0|0	0|1	0|0	0|0	0|0	0|0	0|0
KB742619.1	3378699	T	C	0|1	0|0	0|0	0|0	0|0	0|1	0|1	0|1	1|1	0|0	0|0	0|0	0|1	0|0	0|0	0|1	0|1	0|1	0|0	0|0	0|0	0|0	0|0	0|0	0|1	1|1	0|0	0|0	1|1	1|1	0|0	0|1	0|0	0|0	0|1	0|0	0|1	0|0	0|1	0|0	0|1	0|0	0|1	0|0	0|0	0|0
KB742619.1	3378775	ATTATTTAT	A	.|.	1|1	1|1	0|1	0|1	1|1	1|1	0|0	1|1	1|1	0|1	1|1	1|1	1|1	1|1	1|1	1|1	1|1	1|1	1|1	1|1	1|1	1|1	1|1	1|1	1|1	1|1	0|1	1|1	1|1	1|1	1|1	1|1	0|1	1|1	1|1	1|1	1|1	1|1	1|1	1|1	1|1	1|1	1|1	1|1	1|1
KB742619.1	3378783	TTTATTTATTTA	T	.|.	0|1	1|1	0|1	0|1	0|1	1|1	0|0	0|1	0|1	0|1	1|1	0|1	0|1	0|1	0|1	1|1	0|1	0|1	1|1	0|1	0|1	1|1	0|1	1|1	1|1	1|1	0|1	1|1	0|1	1|1	1|1	1|1	0|1	1|1	0|1	0|1	0|1	0|1	1|1	0|1	1|1	1|1	0|1	0|1	0|1
KB742619.1	3378788	TTATTTATTTA	T	.|.	0|1	1|1	0|1	0|1	1|1	1|1	0|0	1|1	0|1	0|1	0|1	0|1	0|1	0|1	0|1	1|1	0|1	0|1	0|1	0|1	0|1	0|1	0|1	1|1	1|1	0|1	0|1	1|1	0|1	0|1	1|1	1|1	0|1	1|1	0|1	0|1	0|1	0|1	1|1	0|1	1|1	0|1	0|1	0|1	1|1
KB742619.1	3378792	TTATTTATTTATA	T	.|.	0|1	1|1	0|1	0|1	1|1	1|1	0|0	1|1	0|1	0|1	0|1	1|1	1|1	1|1	1|1	1|1	1|1	0|1	1|1	0|1	0|1	0|1	0|1	1|1	1|1	1|1	0|1	1|1	1|1	1|1	1|1	1|1	0|1	1|1	0|1	0|1	0|1	1|1	1|1	1|1	1|1	0|1	0|1	0|1	1|1
KB742619.1	3378793	TATTTATTTATA	T	.|.	0|1	1|1	0|1	0|1	1|1	1|1	0|0	1|1	0|1	0|1	0|1	1|1	1|1	1|1	1|1	1|1	0|1	0|1	1|1	0|1	0|1	0|1	0|1	1|1	1|1	1|1	0|1	1|1	1|1	1|1	1|1	1|1	0|1	1|1	0|1	0|1	0|1	1|1	1|1	1|1	1|1	0|1	0|1	0|1	1|1
KB742619.1	3378833	T	C	0|0	0|0	0|0	0|0	0|0	0|0	0|0	0|0	0|0	0|0	0|0	0|0	0|0	0|0	0|1	0|1	0|1	0|0	0|0	0|1	0|1	0|1	0|1	0|0	0|0	0|0	0|1	0|0	0|0	0|0	1|1	0|0	0|0	0|0	0|0	0|1	0|0	0|0	0|1	0|0	0|0	0|0	0|0	0|1	0|1	0|0
KB742619.1	3378834	T	A	0|1	0|0	0|0	0|0	0|0	0|0	0|0	0|0	1|1	0|0	0|0	0|0	0|0	0|0	0|0	0|1	0|1	0|1	0|0	0|0	0|0	0|0	0|0	0|0	0|0	1|1	0|0	0|0	1|1	1|1	0|0	0|1	0|0	0|0	0|1	0|0	0|1	0|0	0|1	0|0	0|1	0|0	0|1	0|0	0|0	0|0
KB742619.1	3378839	C	G	0|1	0|0	0|0	0|0	0|0	0|0	0|0	0|0	1|1	0|0	0|0	0|0	0|0	0|0	0|0	0|1	0|1	0|1	0|0	0|0	0|0	0|0	0|0	0|0	0|0	1|1	0|0	0|0	1|1	1|1	0|0	0|1	0|0	0|0	0|1	0|0	0|1	0|0	0|1	0|0	0|1	0|0	0|1	0|0	0|0	0|0
KB742619.1	3378901	G	GTTTTTT	0|1	0|0	0|0	0|0	0|0	0|0	0|0	0|0	1|1	0|0	0|0	0|0	0|0	0|0	0|0	0|1	0|1	0|1	0|0	0|0	0|0	0|0	0|0	0|0	0|0	1|1	0|0	0|0	1|1	1|1	0|0	0|1	0|0	0|0	0|0	0|0	0|1	0|0	0|1	0|0	0|1	0|0	0|0	0|0	0|0	0|0
KB742619.1	3378909	C	T	0|1	0|0	0|0	0|0	0|0	0|0	0|0	0|0	1|1	0|0	0|0	0|0	0|0	0|0	0|0	0|1	0|1	0|1	0|0	0|0	0|0	0|0	0|0	0|0	0|0	1|1	0|0	0|0	1|1	1|1	0|0	0|1	0|0	0|0	0|1	0|0	0|1	0|0	0|1	0|0	0|1	0|0	0|1	0|0	0|0	0|0
KB742619.1	3379029	G	GT	0|0	0|0	0|0	0|0	0|0	0|1	0|1	0|1	0|0	0|0	0|0	0|0	0|1	0|0	0|0	0|0	0|0	0|0	0|0	0|0	0|0	0|0	0|0	0|0	0|0	0|0	0|0	0|0	0|0	0|0	0|0	0|0	0|0	0|0	0|0	0|0	0|0	0|0	0|0	0|0	0|0	0|0	0|0	0|0	0|0	0|0
KB742619.1	3379089	C	G	0|0	0|0	0|0	0|0	0|0	0|0	0|0	0|0	0|0	0|0	0|0	0|0	0|0	0|0	0|1	0|1	0|1	0|0	0|0	0|1	0|1	0|1	0|1	0|0	0|0	0|0	0|1	0|0	0|0	0|0	1|1	0|0	0|0	0|0	0|0	0|1	0|0	0|0	0|1	0|0	0|0	0|0	0|0	0|1	0|1	0|0
KB742619.1	3379122	A	G	0|1	0|0	0|0	0|0	0|0	0|0	0|0	0|0	0|1	0|0	0|0	0|0	0|0	0|0	0|0	0|1	0|1	0|1	0|0	0|0	0|0	0|0	0|0	0|0	0|1	0|1	0|0	0|0	1|1	0|0	0|0	0|1	0|0	0|0	0|1	0|0	0|1	0|0	1|1	0|0	0|1	0|0	0|1	0|0	0|0	0|0
KB742619.1	3379141	G	A	0|0	0|0	0|0	0|0	0|0	0|1	0|1	0|1	0|1	0|0	0|0	0|0	0|1	0|0	0|0	0|0	0|0	0|0	0|0	0|0	0|0	0|0	0|0	0|0	0|0	0|0	0|0	0|0	0|0	0|0	0|0	0|0	0|0	0|0	0|0	0|0	0|0	0|0	0|0	0|0	0|0	0|0	0|0	0|0	0|0	0|0
KB742619.1	3379206	A	G	0|0	0|0	0|0	0|0	0|0	0|1	0|1	0|1	0|1	0|0	0|0	0|0	0|1	0|0	0|0	0|0	0|0	0|0	0|0	0|0	0|0	0|0	0|0	0|0	0|0	0|0	0|0	0|0	0|0	0|0	0|0	0|0	0|0	0|0	0|0	0|0	0|0	0|0	0|0	0|0	0|0	0|0	0|0	0|0	0|0	0|1
KB742619.1	3379207	CAT	C	0|0	0|0	0|0	0|0	0|0	0|1	0|1	0|1	0|1	0|0	0|0	0|0	0|1	0|0	0|0	0|0	0|0	0|0	0|0	0|0	0|0	0|0	0|0	0|0	0|0	0|0	0|0	0|0	0|0	0|0	0|0	0|0	0|0	0|0	0|0	0|0	0|0	0|0	0|0	0|0	0|0	0|0	0|0	0|0	0|0	0|0
KB742619.1	3379228	A	G	0|0	0|0	0|0	0|0	0|0	0|1	0|1	0|1	1|1	0|0	0|0	0|0	0|1	0|0	0|0	0|0	0|0	0|0	0|0	0|0	0|0	0|0	0|0	0|1	0|0	0|0	0|0	0|0	0|0	0|0	0|0	0|0	0|0	0|0	0|0	0|0	0|0	0|0	0|0	0|0	0|0	0|0	0|0	0|0	0|0	0|0
KB742619.1	3379250	C	T	0|0	0|0	0|0	0|0	0|0	0|1	0|1	0|1	1|1	0|0	0|0	0|0	0|1	0|0	0|0	0|0	0|0	0|0	0|0	0|0	0|0	0|0	0|0	0|1	0|0	0|0	0|0	0|0	0|0	0|0	0|0	0|0	0|0	0|0	0|0	0|0	0|0	0|0	0|0	0|0	0|0	0|0	0|0	0|0	0|0	0|0
KB742619.1	3379261	G	A	0|0	0|0	0|0	0|0	0|0	0|1	0|1	0|1	1|1	0|0	0|0	0|0	0|1	0|0	0|0	0|0	0|0	0|0	0|0	0|0	0|0	0|0	0|0	0|1	0|0	0|0	0|0	0|0	0|0	0|0	0|0	0|0	0|0	0|0	0|0	0|0	0|0	0|0	0|0	0|0	0|0	0|0	0|0	0|0	0|0	0|0
KB742619.1	3379283	C	T	0|0	0|0	0|0	0|0	0|0	0|0	0|0	0|0	0|0	0|1	0|0	0|1	0|0	0|1	0|1	0|0	0|0	0|0	0|0	0|1	0|0	0|0	0|0	0|0	0|0	0|0	0|1	0|1	0|0	0|0	0|0	0|0	0|1	0|0	0|1	0|0	0|0	0|0	0|0	0|0	0|0	0|1	0|0	0|0	0|0	0|0
KB742619.1	3379302	A	G	0|0	0|0	0|0	0|0	0|0	0|1	0|1	0|1	1|1	0|0	0|0	0|0	0|1	0|0	0|0	0|0	0|0	0|0	0|0	0|0	0|0	0|0	0|0	0|1	0|0	0|0	0|0	0|0	0|0	0|0	0|0	0|0	0|0	0|0	0|0	0|0	0|0	0|0	0|0	0|0	0|0	0|0	0|0	0|0	0|0	0|0
KB742619.1	3379313	G	A	0|0	0|0	0|0	0|0	0|0	0|1	0|1	0|1	1|1	0|0	0|0	0|0	0|1	0|0	0|0	0|0	0|0	0|0	0|0	0|0	0|0	0|0	0|0	0|1	0|0	0|0	0|0	0|0	0|0	0|0	0|0	0|0	0|0	0|0	0|0	0|0	0|0	0|0	0|0	0|0	0|0	0|0	0|0	0|0	0|0	0|0
KB742619.1	3379316	C	T	0|0	0|0	0|0	0|0	0|0	0|1	0|1	0|1	1|1	0|0	0|0	0|0	0|1	0|0	0|0	0|0	0|0	0|0	0|0	0|0	0|0	0|0	0|0	0|1	0|0	0|0	0|0	0|0	0|0	0|0	0|0	0|0	0|0	0|0	0|0	0|0	0|0	0|0	0|0	0|0	0|0	0|0	0|0	0|0	0|0	0|0
KB742619.1	3379317	A	G	0|0	0|0	0|0	0|0	0|0	0|1	0|1	0|1	1|1	0|0	0|0	0|0	0|1	0|0	0|0	0|0	0|0	0|0	0|0	0|0	0|0	0|0	0|0	0|1	0|0	0|0	0|0	0|0	0|0	0|0	0|0	0|0	0|0	0|0	0|0	0|0	0|0	0|0	0|0	0|0	0|0	0|0	0|0	0|0	0|0	0|0
KB742619.1	3379324	C	T	0|0	0|0	0|0	0|0	0|0	0|1	0|1	0|1	1|1	0|0	0|0	0|0	0|1	0|0	0|0	0|0	0|0	0|0	0|0	0|0	0|0	0|0	0|0	0|1	0|0	0|0	0|0	0|0	0|0	0|0	0|0	0|0	0|0	0|0	0|0	0|0	0|0	0|0	0|0	0|0	0|0	0|0	0|0	0|0	0|0	0|0
KB742619.1	3379328	C	T	0|0	0|0	0|0	0|0	0|0	0|1	0|1	0|1	1|1	0|0	0|0	0|0	0|1	0|0	0|0	0|0	0|0	0|0	0|0	0|0	0|0	0|0	0|0	0|1	0|0	0|0	0|0	0|0	0|0	0|0	0|0	0|0	0|0	0|0	0|0	0|0	0|0	0|0	0|0	0|0	0|0	0|0	0|0	0|0	0|0	0|0
KB742619.1	3379339	A	G	0|0	0|0	0|0	0|0	0|0	0|1	0|1	0|1	1|1	0|0	0|0	0|0	0|1	0|0	0|0	0|0	0|0	0|0	0|0	0|0	0|0	0|0	0|0	0|0	0|0	0|0	0|0	0|0	0|0	0|0	0|0	0|0	0|0	0|0	0|0	0|0	0|0	0|0	0|0	0|0	0|0	0|0	0|0	0|0	0|0	0|0
KB742619.1	3379341	A	G	0|0	0|0	0|0	0|0	0|0	0|1	0|1	0|1	1|1	0|1	0|0	0|1	0|1	0|1	0|1	0|0	0|0	0|0	0|0	0|1	0|0	0|0	0|0	0|1	0|0	0|0	0|1	0|1	0|0	0|0	0|0	0|0	0|1	0|0	0|1	0|0	0|0	0|0	0|0	0|0	0|0	0|1	0|0	0|0	0|0	0|0
KB742619.1	3379342	C	T	0|0	0|0	0|0	0|0	0|0	0|1	0|1	0|1	1|1	0|0	0|0	0|0	0|1	0|0	0|0	0|0	0|0	0|0	0|0	0|0	0|0	0|0	0|0	0|1	0|0	0|0	0|0	0|0	0|0	0|0	0|0	0|0	0|0	0|0	0|0	0|0	0|0	0|0	0|0	0|0	0|0	0|0	0|0	0|0	0|0	0|0
KB742619.1	3379355	C	T	0|0	0|0	0|0	0|0	0|0	0|1	0|1	0|1	0|1	0|0	0|0	0|0	0|1	0|0	0|0	0|0	0|0	0|0	0|0	0|0	0|0	0|0	0|0	0|1	0|0	0|0	0|0	0|0	0|0	0|0	0|0	0|0	0|0	0|0	0|0	0|0	0|0	0|0	0|0	0|0	0|0	0|0	0|0	0|0	0|0	0|0
KB742619.1	3379371	C	CAG	0|1	0|0	0|0	0|0	0|0	0|1	0|1	0|1	1|1	0|1	0|0	0|1	0|1	0|1	1|1	1|1	1|1	0|1	0|0	1|1	0|1	0|1	0|1	0|1	0|1	1|1	1|1	0|1	1|1	1|1	1|1	0|1	0|1	0|0	1|1	1|1	0|1	0|0	1|1	0|0	0|1	0|1	0|1	0|1	0|1	0|0
KB742619.1	3379407	T	TAGAC	0|0	0|0	0|0	0|0	0|0	0|1	0|1	0|1	0|1	0|0	0|0	0|0	0|1	0|0	0|0	0|0	0|0	0|0	0|0	0|0	0|0	0|0	0|0	0|1	0|0	0|0	0|0	0|0	0|0	0|0	0|0	0|0	0|0	0|0	0|0	0|0	0|0	0|0	0|0	0|0	0|0	0|0	0|0	0|0	0|0	0|0
KB742619.1	3379574	GAGCAGGGGTTTGTT	G	0|0	0|0	0|0	0|0	0|0	0|0	0|0	0|0	0|0	0|0	0|0	0|0	0|0	0|0	0|1	0|1	0|1	0|0	0|0	0|1	0|1	0|1	0|1	0|0	0|0	0|0	0|1	0|0	0|0	0|0	1|1	0|0	0|0	0|0	0|0	0|1	0|0	0|0	0|1	0|0	0|0	0|0	0|0	0|1	0|1	0|0
KB742619.1	3379613	G	A	0|0	0|0	0|0	0|0	0|0	0|0	0|0	0|0	0|0	0|0	0|0	0|0	0|0	0|0	0|1	0|1	0|1	0|0	0|0	0|1	0|1	0|1	0|1	0|0	0|0	0|0	0|1	0|0	0|0	0|0	1|1	0|0	0|0	0|0	0|0	0|1	0|0	0|0	0|1	0|0	0|0	0|1	0|0	0|1	0|1	0|0
KB742619.1	3379629	T	C	1|1	0|0	0|0	0|0	0|0	1|1	1|1	0|0	1|1	0|1	0|1	0|1	0|1	0|1	1|1	1|1	1|1	0|1	0|0	1|1	1|1	0|1	1|1	1|1	0|0	1|1	1|1	0|1	1|1	1|1	1|1	0|1	1|1	0|1	1|1	0|1	0|1	0|0	1|1	0|0	0|1	1|1	1|1	1|1	0|1	0|0
KB742619.1	3379632	T	C	1|1	0|0	0|0	0|0	0|0	1|1	1|1	0|0	1|1	0|1	0|1	0|1	0|1	0|1	1|1	1|1	1|1	0|1	0|0	1|1	1|1	0|1	1|1	1|1	0|0	1|1	1|1	0|1	1|1	1|1	1|1	0|1	1|1	0|1	1|1	0|1	0|1	0|0	1|1	0|0	0|1	1|1	1|1	1|1	0|1	0|0
KB742619.1	3379636	G	A	1|1	0|0	0|0	0|0	0|0	0|1	0|1	.|.	0|1	0|1	0|1	0|1	0|0	0|1	1|1	1|1	1|1	0|1	0|0	1|1	1|1	0|1	1|1	1|1	0|0	1|1	1|1	0|1	1|1	1|1	1|1	0|1	1|1	0|1	1|1	0|1	0|1	0|0	1|1	0|0	0|1	1|1	1|1	1|1	0|1	0|0
KB742619.1	3379654	T	C	1|1	0|0	0|0	0|0	0|0	0|1	0|1	.|.	0|1	0|1	0|1	0|1	0|0	0|1	1|1	1|1	1|1	0|1	0|0	1|1	1|1	0|1	1|1	1|1	.|.	1|1	1|1	0|1	1|1	1|1	1|1	0|1	1|1	0|1	1|1	0|1	0|1	0|0	1|1	0|0	0|1	1|1	1|1	1|1	0|1	0|0
KB742619.1	3379673	T	C	1|1	0|0	0|0	0|0	0|0	0|1	0|1	0|0	0|1	0|1	0|1	0|1	0|0	0|1	1|1	1|1	1|1	0|1	0|0	1|1	1|1	0|1	1|1	1|1	.|.	1|1	1|1	0|0	1|1	1|1	1|1	0|1	1|1	0|1	1|1	0|1	0|1	0|0	1|1	0|0	0|1	1|1	1|1	1|1	0|1	0|0
KB742619.1	3379675	T	A	1|1	0|0	0|0	0|0	0|0	0|1	0|1	0|0	0|1	0|1	0|1	0|1	0|0	0|1	1|1	1|1	1|1	0|1	0|0	1|1	1|1	0|1	1|1	1|1	.|.	1|1	1|1	0|1	1|1	1|1	1|1	0|1	1|1	0|1	1|1	0|1	0|1	0|0	1|1	0|0	0|1	1|1	1|1	1|1	0|1	0|0
KB742619.1	3379679	T	C	1|1	0|0	0|0	0|0	0|0	0|1	0|1	0|0	0|1	0|1	0|1	0|1	0|0	0|1	1|1	1|1	1|1	0|1	0|0	1|1	1|1	0|1	1|1	1|1	.|.	1|1	1|1	0|1	1|1	1|1	1|1	0|1	1|1	0|1	1|1	0|1	0|1	0|0	1|1	0|0	0|1	1|1	1|1	1|1	0|1	0|0
KB742619.1	3379684	G	T	1|1	0|0	0|0	0|0	0|0	0|1	0|1	0|0	0|1	0|1	0|1	0|1	0|0	0|1	1|1	1|1	1|1	0|1	0|0	1|1	1|1	0|1	1|1	1|1	.|.	1|1	1|1	0|1	1|1	1|1	1|1	0|1	1|1	0|1	1|1	0|1	0|1	0|0	1|1	0|0	0|1	1|1	1|1	1|1	0|1	0|0
KB742619.1	3379698	G	A	1|1	0|0	0|0	0|0	0|0	0|1	0|1	0|0	0|1	0|1	0|1	0|1	0|0	0|1	1|1	1|1	1|1	0|1	0|0	1|1	1|1	0|1	1|1	1|1	.|.	1|1	1|1	0|1	1|1	1|1	1|1	0|1	1|1	0|1	1|1	0|1	0|1	0|0	1|1	0|0	0|1	1|1	1|1	1|1	0|1	0|0
KB742619.1	3379700	A	G	1|1	0|0	0|0	0|0	0|0	0|1	0|1	0|0	0|1	0|1	0|1	0|1	0|0	0|1	1|1	1|1	1|1	0|1	0|0	1|1	1|1	0|1	1|1	1|1	.|.	1|1	1|1	0|1	1|1	1|1	1|1	0|1	1|1	0|1	1|1	0|1	0|1	0|0	1|1	0|0	0|1	1|1	1|1	1|1	0|1	0|0
KB742619.1	3379705	C	A	1|1	0|0	0|0	0|0	0|0	0|1	0|1	0|0	0|1	0|1	0|1	0|1	0|0	0|1	1|1	1|1	1|1	0|1	0|0	1|1	1|1	0|1	1|1	1|1	.|.	1|1	1|1	0|1	1|1	1|1	1|1	0|1	1|1	0|1	1|1	0|1	0|1	0|0	1|1	0|0	0|1	1|1	1|1	1|1	0|1	0|0
KB742619.1	3379710	C	T	1|1	0|0	0|0	0|0	0|0	0|1	0|1	0|0	0|1	0|1	0|1	0|1	0|0	0|1	1|1	1|1	1|1	0|1	0|0	1|1	1|1	0|1	1|1	1|1	.|.	1|1	1|1	0|1	1|1	1|1	1|1	0|1	1|1	0|1	1|1	0|1	0|1	0|0	1|1	0|0	0|1	1|1	1|1	1|1	0|1	0|0
KB742619.1	3379732	G	GTA	1|1	0|0	0|0	0|0	0|0	0|1	0|1	0|0	0|1	0|1	0|1	0|1	0|0	0|0	1|1	1|1	1|1	0|1	0|0	1|1	1|1	0|1	1|1	1|1	.|.	1|1	1|1	0|1	0|1	1|1	1|1	0|1	1|1	0|1	1|1	0|1	0|1	0|0	1|1	0|0	0|1	1|1	1|1	1|1	0|1	0|0
KB742619.1	3379736	T	A	1|1	0|0	0|0	0|0	0|0	.|.	0|0	0|0	0|1	0|1	0|0	0|1	0|0	0|0	1|1	1|1	1|1	0|1	0|0	1|1	1|1	0|0	1|1	1|1	.|.	1|1	1|1	0|0	1|1	1|1	1|1	0|1	1|1	0|1	.|.	0|1	0|0	0|0	1|1	0|0	0|1	1|1	.|.	1|1	0|1	0|0
KB742619.1	3379737	CTCCTGTCT	C	1|1	0|0	0|0	0|0	0|0	0|0	0|0	0|0	0|1	0|1	0|0	0|1	0|0	0|0	1|1	1|1	1|1	0|1	0|0	1|1	1|1	0|0	1|1	1|1	.|.	1|1	1|1	0|0	1|1	1|1	1|1	0|1	1|1	0|1	.|.	0|1	0|0	0|0	1|1	0|0	0|1	1|1	.|.	1|1	0|1	0|0
KB742619.1	3379746	C	A	1|1	0|0	0|0	0|0	0|0	.|.	0|0	0|0	0|1	0|1	0|0	0|1	0|0	0|0	1|1	1|1	1|1	0|0	0|0	1|1	1|1	0|0	1|1	1|1	.|.	1|1	1|1	0|0	1|1	1|1	1|1	0|1	1|1	0|1	1|1	0|1	0|0	0|0	1|1	0|0	0|1	1|1	.|.	1|1	0|1	0|0
KB742619.1	3379757	A	G	1|1	0|0	0|0	0|0	0|0	.|.	0|1	0|0	0|1	0|1	0|1	0|1	0|0	0|1	1|1	1|1	1|1	1|1	0|0	1|1	1|1	0|1	1|1	1|1	0|1	1|1	1|1	0|1	1|1	1|1	1|1	0|1	1|1	0|1	1|1	0|1	0|1	0|0	1|1	0|0	0|1	1|1	1|1	1|1	0|1	0|0
KB742619.1	3379764	G	A	1|1	0|0	0|0	0|0	0|0	1|1	1|1	0|1	1|1	0|1	0|1	0|1	0|1	0|1	1|1	1|1	1|1	0|1	0|0	1|1	1|1	0|1	1|1	1|1	0|1	1|1	1|1	0|1	1|1	1|1	1|1	0|1	1|1	0|1	1|1	0|1	0|1	0|0	1|1	0|0	0|1	1|1	1|1	1|1	0|1	0|0
KB742619.1	3379771	A	G	1|1	0|0	0|0	0|0	0|0	1|1	1|1	0|1	1|1	0|1	0|1	0|1	0|1	0|1	1|1	1|1	1|1	0|1	0|0	1|1	1|1	0|1	1|1	1|1	0|1	1|1	1|1	0|1	1|1	1|1	1|1	0|1	1|1	0|1	1|1	0|1	0|1	0|0	1|1	0|0	0|1	1|1	1|1	1|1	0|1	0|0
KB742619.1	3379793	GTTGT	G	1|1	0|0	0|0	0|0	0|0	0|0	0|1	0|0	0|1	0|1	0|1	0|1	0|0	0|1	1|1	1|1	1|1	0|1	0|0	1|1	1|1	0|1	1|1	1|1	0|1	1|1	1|1	0|1	1|1	1|1	1|1	0|1	1|1	0|1	1|1	0|1	0|1	0|0	1|1	0|0	0|1	1|1	1|1	1|1	0|1	0|0
KB742619.1	3379808	T	C	1|1	0|0	0|0	0|0	0|0	1|1	0|1	0|0	1|1	0|1	0|1	0|1	0|1	0|1	1|1	1|1	1|1	0|1	0|0	1|1	1|1	0|1	1|1	1|1	0|1	1|1	1|1	0|1	1|1	1|1	1|1	0|1	1|1	0|1	1|1	0|1	0|1	0|0	1|1	0|0	0|1	1|1	1|1	1|1	0|1	0|0
KB742619.1	3379809	G	A	1|1	0|0	0|0	0|0	0|0	0|0	0|1	0|0	0|1	0|1	0|1	0|1	0|0	0|1	1|1	1|1	1|1	0|1	0|0	1|1	1|1	0|1	1|1	1|1	0|1	1|1	1|1	0|1	1|1	1|1	1|1	0|1	1|1	0|1	1|1	0|1	0|1	0|0	1|1	0|0	0|1	1|1	1|1	1|1	0|1	0|0
KB742619.1	3379815	G	C	1|1	0|0	0|0	0|0	0|0	0|0	0|1	0|0	0|1	0|1	0|1	0|1	0|0	0|1	1|1	1|1	1|1	0|1	0|0	1|1	1|1	0|1	1|1	1|1	0|1	1|1	1|1	0|1	1|1	1|1	1|1	0|1	1|1	0|1	1|1	0|1	0|1	0|0	1|1	0|0	0|1	1|1	1|1	1|1	0|1	0|0
KB742619.1	3379838	G	C	1|1	0|0	0|0	0|0	0|0	0|1	0|1	0|0	0|1	0|0	0|1	0|0	0|0	0|0	0|0	0|1	0|1	0|1	0|0	0|0	0|1	0|0	0|1	0|1	0|1	0|1	0|0	0|1	1|1	0|0	0|0	0|1	0|0	0|1	0|1	0|0	0|1	0|0	0|1	0|0	0|1	0|1	1|1	0|1	0|0	0|0
KB742619.1	3379838	G	GTC	0|0	0|0	0|0	0|0	0|0	0|0	0|0	0|0	0|0	0|1	0|0	0|1	0|0	0|1	1|1	1|1	1|1	0|0	0|0	1|1	1|1	0|1	1|1	1|1	0|0	1|1	1|1	0|1	0|0	1|1	1|1	0|0	1|1	0|0	0|1	0|1	0|0	0|0	1|1	0|0	0|0	1|1	0|0	0|1	0|1	0|0
KB742619.1	3379840	C	T	1|1	0|0	0|0	0|0	0|0	0|1	0|1	0|0	0|1	0|1	0|1	0|1	0|0	0|1	1|1	1|1	1|1	0|1	0|0	0|1	1|1	0|1	1|1	1|1	0|1	1|1	1|1	0|1	1|1	1|1	1|1	0|1	1|1	0|1	1|1	0|1	0|1	0|0	1|1	0|0	0|1	1|1	1|1	1|1	0|1	0|0
KB742619.1	3379847	G	A	1|1	0|0	0|0	0|0	0|0	0|1	0|1	0|0	0|1	0|1	0|1	0|1	0|0	0|1	1|1	1|1	1|1	0|1	0|0	1|1	1|1	0|1	1|1	1|1	0|1	1|1	1|1	0|1	1|1	1|1	1|1	0|1	1|1	0|1	1|1	0|1	0|1	0|0	1|1	0|0	0|1	1|1	1|1	1|1	0|1	0|0
KB742619.1	3379849	T	C	1|1	0|0	0|0	0|0	0|0	0|1	0|1	0|0	0|1	0|1	0|1	0|1	0|0	0|1	1|1	1|1	1|1	0|1	0|0	1|1	1|1	0|1	1|1	1|1	0|1	1|1	1|1	0|1	1|1	1|1	1|1	0|1	1|1	0|1	1|1	0|1	0|1	0|0	1|1	0|0	0|1	1|1	1|1	1|1	0|1	0|0
KB742619.1	3379874	G	A	1|1	0|0	0|0	0|0	0|0	1|1	1|1	0|1	1|1	0|1	0|1	0|1	0|1	0|1	1|1	1|1	1|1	0|1	0|0	1|1	1|1	0|1	1|1	1|1	0|1	1|1	1|1	0|1	1|1	1|1	1|1	0|0	1|1	0|1	1|1	0|1	0|1	0|0	1|1	0|0	0|1	1|1	1|1	1|1	0|1	0|0
KB742619.1	3379904	T	C	1|1	0|0	0|0	0|0	0|0	0|1	0|1	0|0	0|1	0|1	0|1	0|1	0|0	0|1	1|1	1|1	1|1	0|1	0|0	1|1	0|1	0|1	1|1	1|1	0|1	1|1	1|1	0|1	1|1	1|1	1|1	0|0	1|1	0|1	1|1	0|1	0|1	0|0	1|1	0|0	0|1	1|1	1|1	1|1	0|1	0|0
KB742619.1	3379905	C	G	1|1	0|0	0|0	0|0	0|0	1|1	1|1	0|1	1|1	0|1	0|1	0|1	0|1	0|1	1|1	1|1	1|1	0|1	0|0	1|1	0|1	0|1	1|1	1|1	0|1	1|1	1|1	0|1	1|1	1|1	1|1	0|0	1|1	0|1	1|1	0|1	0|1	0|0	1|1	0|0	0|1	1|1	1|1	1|1	0|1	0|0
KB742619.1	3379918	G	A	1|1	0|0	0|0	0|0	0|0	0|1	0|1	0|0	0|1	0|1	0|1	0|1	0|0	0|1	1|1	1|1	1|1	0|1	0|0	1|1	1|1	0|1	.|.	1|1	0|1	1|1	1|1	0|1	1|1	1|1	1|1	0|0	1|1	0|1	1|1	0|1	0|1	0|0	1|1	0|0	0|1	1|1	1|1	1|1	0|1	0|0
KB742619.1	3379923	T	C	0|0	0|0	0|0	0|0	0|0	0|1	0|1	0|1	0|1	0|0	0|0	0|0	0|1	0|0	0|0	0|0	0|0	0|0	0|0	0|0	0|0	0|0	.|.	0|0	0|0	0|0	0|0	0|1	0|0	0|0	0|0	0|0	0|0	0|0	0|0	0|0	0|0	0|0	0|0	0|0	0|0	0|0	0|0	0|0	0|0	0|0
KB742619.1	3379924	G	A	0|0	0|0	0|0	0|0	0|0	0|1	0|1	0|1	0|1	0|0	0|0	0|0	0|1	0|0	0|0	0|0	0|0	0|0	0|0	0|0	0|0	0|0	.|.	0|0	0|0	0|0	0|0	0|0	0|0	0|0	0|0	0|0	0|0	0|0	0|0	0|0	0|0	0|0	0|0	0|0	0|0	0|0	0|0	0|0	0|0	0|0
KB742619.1	3379949	C	T	0|1	0|0	0|0	0|0	0|0	0|0	0|0	0|0	0|1	0|0	0|0	0|0	0|0	0|0	0|0	0|1	0|1	0|1	0|0	0|0	0|0	0|0	0|0	0|0	0|1	0|1	0|0	0|0	1|1	0|0	0|0	0|0	0|0	0|0	0|1	0|0	0|1	0|0	0|1	0|0	0|1	0|0	0|1	0|0	0|0	0|0
KB742619.1	3379987	C	T	1|1	0|0	0|0	0|0	0|0	0|1	0|1	0|0	0|1	0|0	0|1	0|0	0|0	0|0	0|0	0|1	0|1	0|1	0|0	0|0	0|1	0|0	1|1	0|1	0|1	0|1	0|0	0|0	1|1	0|0	0|0	0|0	0|1	0|1	0|1	0|0	0|1	0|0	0|1	0|0	0|1	0|1	1|1	0|1	0|0	0|0
KB742619.1	3379995	C	A	0|0	0|0	0|0	0|0	0|0	0|1	0|1	0|1	0|1	0|0	0|0	0|1	0|1	0|1	1|1	0|1	0|1	0|0	0|0	1|1	0|1	0|1	0|0	0|1	0|0	0|1	1|1	0|1	0|0	1|1	1|1	0|0	0|1	0|0	0|1	0|1	0|0	0|0	0|1	0|0	0|0	0|1	0|0	0|1	0|1	0|0
KB742619.1	3380127	G	A	1|1	0|0	0|0	0|1	0|0	1|1	1|1	1|1	1|1	0|1	0|1	0|1	0|1	0|1	0|1	0|1	0|1	0|1	0|0	0|1	0|1	0|0	0|1	1|1	0|1	1|1	0|1	0|1	1|1	1|1	0|0	0|0	1|1	0|1	1|1	0|0	0|1	0|0	0|1	0|0	1|1	1|1	1|1	0|1	0|0	0|0
KB742619.1	3380130	T	G	1|1	0|0	0|0	0|1	0|0	1|1	1|1	1|1	1|1	0|1	0|1	0|1	0|1	0|1	0|1	0|1	0|1	0|1	0|0	0|1	0|1	0|0	0|1	1|1	0|1	1|1	0|1	0|1	1|1	1|1	0|0	0|0	1|1	0|1	1|1	0|0	0|1	0|0	0|1	0|0	0|1	1|1	1|1	0|1	0|0	0|0
KB742619.1	3380143	C	T	1|1	0|0	0|0	0|1	0|0	0|1	0|1	0|1	0|1	0|1	0|1	0|1	0|0	0|1	1|1	0|1	0|1	0|1	0|0	0|1	0|1	0|0	0|1	1|1	0|1	1|1	0|1	0|1	1|1	1|1	0|0	0|0	1|1	0|1	1|1	0|0	0|1	0|0	0|1	0|0	0|1	1|1	1|1	0|1	0|0	0|0
KB742619.1	3380161	G	T	1|1	0|0	0|0	0|1	0|0	1|1	1|1	1|1	1|1	0|1	0|1	0|0	0|1	0|1	0|1	0|1	0|1	0|1	0|0	0|1	0|1	0|0	0|1	1|1	0|1	1|1	0|1	0|1	1|1	1|1	0|0	0|0	1|1	0|1	1|1	0|0	0|1	0|0	0|1	0|0	0|1	1|1	1|1	0|1	0|0	0|0
KB742619.1	3380185	G	T	0|0	1|1	1|1	0|1	0|1	0|0	0|0	0|0	0|0	0|1	0|0	0|1	0|1	0|1	0|0	0|0	0|0	0|1	1|1	0|0	0|0	0|1	0|0	0|0	0|1	0|0	0|0	0|0	0|0	0|0	0|0	0|1	0|0	0|0	0|0	0|1	0|1	1|1	0|0	1|1	0|1	0|0	0|0	0|0	0|1	1|1
KB742619.1	3380201	A	T	0|0	1|1	1|1	0|1	0|1	0|0	0|0	0|0	0|0	0|1	0|0	0|1	0|1	0|1	0|0	0|0	0|0	0|1	1|1	0|0	0|0	0|1	0|0	0|0	0|1	0|0	0|0	0|0	0|0	0|0	0|0	0|1	0|0	0|0	0|0	0|1	0|1	1|1	0|0	1|1	0|1	0|0	0|0	0|0	0|1	1|1
KB742619.1	3380208	C	G	0|1	0|0	0|0	0|1	0|0	0|1	0|1	0|0	0|0	0|1	0|1	0|1	0|0	0|1	0|1	0|0	0|0	0|0	0|0	0|1	0|1	0|0	0|1	1|1	0|0	0|1	1|1	1|1	0|0	1|1	0|0	0|0	1|1	0|1	0|1	0|0	0|0	0|0	0|0	0|0	0|0	1|1	0|1	0|1	0|0	0|0
KB742619.1	3380211	C	T	0|1	0|0	0|0	0|0	0|0	0|0	0|0	0|0	0|1	0|0	0|0	0|0	0|0	0|0	0|0	0|1	0|1	0|1	0|0	0|0	0|0	0|0	0|0	0|0	0|1	0|1	0|0	0|0	1|1	0|0	0|0	0|1	0|0	0|0	0|1	0|0	0|1	0|0	0|1	0|0	0|1	0|0	0|1	0|0	0|0	0|0
KB742619.1	3380219	G	A	0|1	0|0	0|1	0|1	0|0	0|1	0|1	0|0	0|0	0|1	0|1	0|1	0|0	0|1	0|1	0|0	0|0	0|0	0|0	0|1	1|1	0|0	0|1	1|1	0|0	0|1	1|1	1|1	0|0	1|1	0|0	0|0	1|1	0|1	0|1	0|0	0|0	0|0	0|0	0|0	0|0	1|1	0|1	0|1	0|0	0|0
KB742619.1	3380236	AG	A	0|1	0|0	0|0	0|1	0|0	1|1	1|1	1|1	0|1	0|1	0|1	0|1	0|1	0|1	0|1	0|0	0|0	0|0	0|0	0|1	0|1	0|0	0|1	1|1	0|0	0|1	1|1	1|1	0|0	1|1	0|0	0|0	1|1	0|1	0|1	0|0	0|0	0|0	0|0	0|0	0|0	1|1	0|1	0|1	0|0	0|0
KB742619.1	3380247	A	G	0|1	0|0	0|0	0|1	0|0	1|1	1|1	1|1	0|1	0|1	0|1	0|1	0|1	0|1	0|1	0|0	0|0	0|0	0|0	0|1	0|1	0|0	0|1	1|1	0|0	0|1	1|1	1|1	0|0	1|1	0|0	0|0	1|1	0|1	0|1	0|0	0|0	0|0	0|0	0|0	0|0	1|1	0|1	0|1	0|0	0|0
KB742619.1	3380255	G	GT	0|0	0|0	0|0	0|1	0|0	0|0	0|0	0|0	0|0	0|0	0|0	0|0	0|0	0|0	0|0	0|0	0|0	0|0	0|0	0|0	0|0	0|0	0|0	0|0	0|0	0|0	0|0	0|0	0|0	0|0	0|0	0|0	0|0	0|0	0|0	0|0	0|0	0|0	0|0	0|0	0|0	0|0	0|0	0|0	0|0	0|0
KB742619.1	3380257	C	CT	0|1	0|0	0|0	0|1	0|0	1|1	1|1	1|1	0|1	0|1	0|1	0|1	0|1	0|1	0|1	0|0	0|0	0|0	0|0	0|1	0|1	0|0	0|1	1|1	0|0	0|1	1|1	1|1	0|0	1|1	0|0	0|0	1|1	0|1	0|1	0|0	0|0	0|0	0|0	0|0	0|0	1|1	0|1	0|1	0|0	0|0
KB742619.1	3380267	G	A	0|0	0|0	0|0	0|0	0|0	0|1	0|1	1|1	0|1	0|0	0|0	0|0	0|1	0|0	0|0	0|0	0|0	0|0	0|0	0|0	0|0	0|0	0|0	0|0	0|0	0|0	0|0	0|0	0|0	0|0	0|0	0|0	0|0	0|0	0|0	0|0	0|0	0|0	0|0	0|0	0|0	0|0	0|0	0|0	0|0	0|0
KB742619.1	3380277	T	C	0|1	0|0	0|0	0|0	0|0	0|1	0|1	0|0	0|0	0|1	0|1	0|1	0|0	0|1	0|1	0|0	0|0	0|0	0|0	0|1	0|1	0|0	0|1	1|1	0|0	0|1	1|1	1|1	0|0	1|1	0|0	0|0	1|1	0|1	0|1	0|0	0|0	0|0	0|0	0|0	0|0	1|1	0|1	0|1	0|0	0|0
KB742619.1	3380286	GGTCTGAAAGGAATGATACA	G	0|0	0|0	0|0	0|0	0|0	0|1	0|1	1|1	0|1	0|0	0|0	0|0	0|1	0|0	0|0	0|0	0|0	0|0	0|0	0|0	0|0	0|0	0|0	0|0	0|0	0|0	0|0	0|0	0|0	0|0	0|0	0|0	0|0	0|0	0|0	0|0	0|0	0|0	0|0	0|0	0|0	0|0	0|0	0|0	0|0	0|0
KB742619.1	3380295	G	A	0|0	0|0	0|0	0|0	0|0	0|0	0|0	.|.	0|0	0|0	0|0	0|0	0|0	0|0	0|1	0|1	0|1	0|0	0|0	0|1	0|1	0|1	0|1	0|0	0|0	0|0	0|1	0|0	0|0	0|0	1|1	0|0	0|0	0|0	0|0	0|1	0|1	0|0	0|1	0|0	0|0	0|0	0|0	0|1	0|1	0|0
KB742619.1	3380374	T	G	0|0	1|1	1|1	0|1	0|1	0|0	0|0	0|0	0|0	0|1	0|0	0|1	0|1	0|1	0|1	0|1	0|1	0|1	1|1	0|1	0|1	1|1	0|1	0|0	0|1	0|0	0|1	0|0	0|0	0|0	1|1	0|1	0|0	0|0	0|0	1|1	0|1	1|1	0|1	1|1	0|0	0|0	0|0	0|1	1|1	1|1
KB742619.1	3380409	A	G	0|1	0|0	0|0	0|1	0|0	0|1	0|1	0|1	0|0	0|1	0|1	0|1	0|0	0|1	0|1	0|0	0|0	0|0	0|0	0|1	0|1	0|0	0|1	1|1	0|0	0|1	0|1	0|1	0|0	1|1	0|0	0|0	1|1	0|1	0|1	0|0	0|0	0|0	0|0	0|0	0|0	1|1	0|1	0|1	0|0	0|0
KB742619.1	3380423	A	T	0|1	0|0	0|0	0|1	0|0	0|1	0|1	0|1	0|0	0|1	0|1	0|1	0|0	0|1	0|1	0|0	0|0	0|0	0|0	0|1	0|0	0|0	0|1	1|1	0|0	0|1	0|1	0|1	0|0	1|1	0|0	0|0	1|1	0|1	0|0	0|0	0|0	0|0	0|0	0|0	0|0	1|1	0|1	0|1	0|0	0|0
KB742619.1	3380440	G	T	0|1	0|0	0|0	0|0	0|0	1|1	1|1	1|1	0|1	0|1	0|1	0|1	0|1	0|1	0|1	0|0	0|0	0|0	0|0	0|1	0|1	0|0	0|1	1|1	0|0	0|1	0|1	0|1	0|0	1|1	0|0	0|0	1|1	0|1	0|0	0|0	0|0	0|0	0|0	0|0	0|0	1|1	0|1	0|1	0|0	0|0
KB742619.1	3380442	C	T	0|0	1|1	1|1	1|1	0|1	0|0	0|0	0|0	0|0	0|1	0|0	0|1	0|1	0|1	0|0	0|0	0|0	0|1	1|1	0|0	0|0	0|1	0|0	0|0	0|1	0|0	0|0	0|0	0|0	0|0	0|0	0|1	0|0	0|0	0|0	0|1	0|1	1|1	0|0	1|1	0|1	0|0	0|0	0|0	0|1	1|1
KB742619.1	3380453	T	C	0|1	0|0	0|0	0|0	0|0	0|1	0|1	0|1	0|0	0|1	0|1	0|1	0|0	0|1	0|1	0|0	0|0	0|0	0|0	0|1	0|0	0|0	0|1	1|1	0|0	0|1	0|1	0|1	0|0	1|1	0|0	0|0	1|1	0|1	0|1	0|0	0|0	0|0	0|0	0|0	0|0	1|1	0|1	0|1	0|0	0|0
KB742619.1	3380465	T	A	0|1	0|0	0|0	0|0	0|0	0|0	0|0	0|0	0|1	0|0	0|0	0|0	0|0	0|0	0|0	0|1	0|1	0|1	0|0	0|0	0|0	0|0	0|0	0|0	0|1	0|1	0|0	0|0	1|1	0|0	0|0	0|1	0|0	0|0	0|1	0|0	0|1	0|0	0|1	0|0	0|1	0|0	0|1	0|0	0|0	0|0
KB742619.1	3380473	G	T	0|1	0|0	0|0	0|0	0|0	0|0	0|0	0|0	0|1	0|0	0|0	0|0	0|0	0|0	0|0	0|1	0|1	0|1	0|0	0|0	0|0	0|0	0|0	0|0	0|1	0|1	0|0	0|0	1|1	0|0	0|0	0|1	0|0	0|0	0|1	0|0	0|1	0|0	0|1	0|0	0|1	0|0	0|1	0|0	0|0	0|0
KB742619.1	3380488	C	T	0|0	0|1	0|0	0|0	0|0	0|1	0|1	0|1	0|1	0|0	0|0	0|0	0|1	0|0	0|0	0|0	0|0	0|0	0|0	0|0	0|0	0|0	0|0	0|0	0|0	0|0	0|0	0|0	0|0	0|0	0|0	0|0	0|0	0|0	0|0	0|0	0|0	0|0	0|0	0|0	0|0	0|0	0|0	0|0	0|0	0|0
KB742619.1	3380596	T	C	0|0	0|1	0|0	0|0	0|0	0|1	0|1	0|1	0|1	0|0	0|0	0|0	0|1	0|0	0|0	0|0	0|0	0|0	0|0	0|0	0|0	0|0	0|0	0|1	0|0	0|0	0|0	0|0	0|0	0|0	0|0	0|0	0|0	0|0	0|0	0|0	0|0	0|0	0|0	0|0	0|0	0|0	0|0	0|0	0|0	0|0
KB742619.1	3380626	A	G	0|1	0|0	0|0	0|1	0|0	0|1	0|1	0|1	0|0	0|1	.|.	0|1	0|0	0|1	0|1	0|0	0|0	0|0	0|0	0|1	0|1	0|0	0|1	1|1	0|0	0|1	0|1	0|1	0|0	1|1	0|0	0|0	1|1	0|1	0|1	0|0	0|0	0|0	0|0	0|0	0|0	1|1	0|1	0|1	0|0	0|0
KB742619.1	3380764	C	A	0|0	0|0	0|0	0|0	0|0	0|0	0|0	0|0	0|0	0|1	0|0	0|1	0|0	0|1	0|1	0|0	0|0	0|0	0|0	0|1	0|0	0|0	0|0	0|0	0|0	0|1	0|1	0|1	0|0	1|1	0|0	0|0	0|1	0|0	0|1	0|0	0|0	0|0	0|0	0|0	0|0	0|1	0|0	0|0	0|0	0|0
KB742619.1	3380796	G	T	0|1	0|0	0|0	0|0	0|0	0|0	0|0	0|0	0|1	0|0	0|0	0|0	0|0	0|0	0|0	0|1	0|1	0|1	0|0	0|0	0|0	0|0	0|0	0|0	0|1	0|1	0|0	0|0	1|1	0|0	0|0	0|1	0|0	0|0	0|1	0|0	0|1	0|0	0|1	0|0	0|1	0|0	0|1	0|0	0|0	0|0
KB742619.1	3380831	C	T	0|1	0|0	0|0	0|0	0|0	0|1	0|1	0|0	0|0	0|1	0|1	0|1	0|0	0|1	0|1	0|0	0|0	0|0	0|0	0|1	0|1	0|0	0|1	1|1	0|0	0|1	0|1	0|1	0|0	1|1	0|0	0|0	1|1	0|1	0|1	0|0	0|0	0|0	0|0	0|0	0|0	1|1	0|1	0|1	0|0	0|0
KB742619.1	3380881	T	C	0|1	0|0	0|0	0|0	0|0	0|1	0|1	0|0	0|0	0|1	0|1	0|1	0|0	0|1	0|1	0|0	0|0	0|0	0|0	0|1	0|1	0|0	0|1	0|1	0|0	0|0	0|1	0|1	0|0	1|1	0|0	0|0	1|1	0|1	0|1	0|0	0|0	0|0	0|0	0|0	0|0	1|1	0|1	0|1	0|0	0|0
KB742619.1	3380924	G	A	0|0	1|1	1|1	1|1	0|1	0|0	0|0	0|1	0|0	1|1	0|0	1|1	0|1	1|1	0|0	0|0	0|0	0|1	1|1	0|0	0|0	0|1	0|0	1|1	0|1	0|0	0|0	0|0	0|0	.|.	0|0	0|1	.|.	0|0	0|0	0|1	0|1	1|1	0|0	1|1	0|1	.|.	0|0	0|0	0|1	1|1
KB742619.1	3381008	C	G	0|1	0|0	0|0	0|0	0|0	0|1	0|1	0|0	0|0	0|1	0|1	0|1	0|0	0|1	0|1	0|0	0|0	0|0	0|0	0|1	0|1	0|0	0|1	0|1	0|0	0|1	0|1	0|1	0|0	1|1	0|0	0|0	1|1	0|1	0|1	0|0	0|0	0|0	0|0	0|0	0|0	1|1	0|1	0|1	0|0	0|0
KB742619.1	3381135	G	A	0|0	0|0	0|0	0|0	0|0	0|0	0|0	0|0	0|0	0|1	0|0	0|1	0|0	0|1	0|1	0|0	0|0	0|0	0|0	0|1	0|0	0|0	0|0	0|0	0|0	0|1	0|1	0|1	0|0	1|1	0|0	0|0	0|1	0|0	0|1	0|0	0|0	0|0	0|0	0|0	0|0	0|1	0|0	0|0	0|0	0|0
KB742619.1	3381199	G	A	0|1	0|0	0|0	0|0	0|0	0|0	0|0	0|0	0|1	0|0	0|0	0|0	0|0	0|0	0|0	0|1	0|1	0|1	0|0	0|0	0|0	0|0	0|0	0|0	0|1	0|1	0|0	0|0	1|1	0|0	0|0	0|1	0|0	0|0	0|0	0|0	0|1	0|0	1|1	0|0	0|0	0|0	0|1	0|0	0|0	0|0
KB742619.1	3381262	C	A	0|1	0|0	0|0	0|0	0|0	0|0	0|0	0|0	0|1	0|0	0|0	0|0	0|0	0|0	0|0	0|1	0|1	0|1	0|0	0|0	0|0	0|0	0|0	0|0	0|1	0|1	0|0	0|0	1|1	0|0	0|0	0|1	0|0	0|0	0|1	0|0	0|1	0|0	1|1	0|0	0|1	0|0	0|1	0|0	0|0	0|0
KB742619.1	3381314	A	G	0|1	0|0	0|0	0|0	0|0	0|1	0|1	0|0	0|0	0|1	0|1	0|1	0|0	0|1	0|1	0|0	0|0	0|0	0|0	0|1	0|1	0|0	0|1	0|1	0|0	0|1	1|1	0|1	0|0	1|1	0|0	0|0	1|1	0|0	0|1	0|0	0|0	0|0	0|0	0|0	0|0	1|1	0|1	0|1	0|0	0|0
KB742619.1	3381385	G	GA	0|1	0|0	0|0	0|0	0|0	0|1	0|1	0|0	0|0	0|0	0|1	0|0	0|0	0|0	0|0	0|0	0|0	0|0	0|0	0|0	0|1	0|0	0|1	0|1	0|0	0|0	0|0	0|0	0|0	0|0	0|0	0|0	0|1	0|0	0|0	0|0	0|0	0|0	0|0	0|0	0|0	0|1	0|1	1|1	0|0	0|0
KB742619.1	3381424	C	T	0|0	0|0	0|0	0|0	0|0	0|0	0|0	0|0	0|0	0|1	0|0	0|1	0|0	0|1	0|1	0|0	0|0	0|0	0|0	0|1	0|0	0|0	0|0	0|0	0|0	0|0	0|1	0|1	0|0	0|0	0|0	0|0	0|1	0|0	0|1	0|0	0|0	0|0	0|0	0|0	0|0	0|1	0|0	0|0	0|0	0|0
KB742619.1	3381425	A	G	0|1	0|0	0|0	0|0	0|0	0|1	0|1	0|0	0|0	0|1	0|1	0|1	0|0	0|1	0|1	0|0	0|0	0|0	0|0	0|1	0|1	0|0	0|1	0|1	0|0	0|0	0|1	0|1	0|0	0|0	0|0	0|0	1|1	0|0	0|1	0|0	0|0	0|0	0|0	0|0	0|0	1|1	0|1	0|1	0|0	0|0
KB742619.1	3381453	T	C	0|1	0|0	0|0	0|0	0|0	0|0	0|0	0|0	0|1	0|0	0|0	0|0	0|0	0|0	0|1	0|1	0|1	0|1	0|0	0|0	0|0	0|0	0|0	0|0	0|1	0|1	0|0	0|0	1|1	0|0	0|0	0|1	0|0	0|0	0|1	0|0	0|1	0|0	0|1	0|0	0|1	0|0	0|1	0|0	0|0	0|0
KB742619.1	3381588	C	T	0|0	0|0	0|0	0|0	0|0	0|0	0|0	0|0	0|0	0|1	0|0	0|1	0|0	0|0	0|1	0|0	0|0	0|0	0|0	0|1	0|0	0|0	0|0	0|0	0|0	0|1	0|1	0|1	0|0	1|1	0|0	0|0	0|1	0|0	0|1	0|0	0|0	0|0	0|0	0|0	0|0	0|1	0|0	0|0	0|0	0|0
KB742619.1	3381663	A	G	0|1	0|0	0|0	0|0	0|0	0|1	0|1	0|0	0|0	0|1	0|1	0|1	0|0	0|1	0|1	0|0	0|0	0|0	0|0	0|1	0|1	0|0	0|1	0|1	0|0	0|1	0|0	0|1	0|0	1|1	0|0	0|0	1|1	0|0	0|1	0|0	0|0	0|0	0|0	0|0	0|0	1|1	0|1	0|1	0|0	0|0
KB742619.1	3381667	T	C	0|1	0|0	0|0	0|0	0|0	0|1	0|1	0|0	0|0	0|1	0|1	0|1	0|0	0|1	0|1	0|0	0|0	0|0	0|0	0|1	0|1	0|0	0|1	0|1	0|0	0|1	0|0	0|1	0|0	1|1	0|0	0|0	1|1	0|0	0|1	0|0	0|0	0|0	0|0	0|0	0|0	1|1	0|1	0|1	0|0	0|0
KB742619.1	3381709	A	T	1|1	0|0	0|0	0|0	0|0	0|1	0|1	0|0	0|0	0|1	0|1	0|1	0|0	0|1	0|1	0|0	0|0	0|0	0|0	0|1	0|1	0|0	0|1	0|1	0|0	0|1	0|1	0|1	0|0	1|1	0|0	0|0	1|1	0|0	0|1	0|0	0|0	0|0	0|0	0|0	0|0	1|1	1|1	0|1	0|0	0|0
KB742619.1	3381756	A	G	0|1	0|0	0|0	0|0	0|0	1|1	1|1	0|1	0|1	0|1	0|1	0|1	0|1	0|1	1|1	0|0	0|0	0|0	0|0	0|1	0|1	0|0	0|1	0|1	0|0	0|1	0|1	0|1	0|0	1|1	0|0	0|0	1|1	0|0	0|1	0|0	0|0	0|0	0|0	0|0	0|0	1|1	0|1	0|1	0|0	0|0
KB742619.1	3381804	C	G	0|0	0|0	0|0	0|0	0|0	0|1	0|1	0|1	0|1	0|0	0|0	0|0	0|1	0|0	0|0	0|0	0|0	0|0	0|0	0|0	0|0	0|0	0|0	0|0	0|0	0|0	0|0	0|0	0|0	0|0	0|0	0|0	0|0	0|0	0|0	0|0	0|0	0|0	0|0	0|0	0|0	0|0	0|0	0|0	0|0	0|0
KB742619.1	3381841	A	ACCTTTTTTTTTCCTTTTTTTTTTT	1|1	.|.	.|.	.|.	1|1	.|.	.|.	.|.	1|1	1|1	.|.	.|.	.|.	.|.	1|1	1|1	0|1	0|0	1|1	1|1	0|1	1|1	1|1	.|.	1|1	1|1	1|1	0|1	0|1	.|.	1|1	1|1	.|.	.|.	1|1	1|1	0|1	.|.	1|1	.|.	1|1	.|.	0|1	1|1	0|1	1|1
KB742619.1	3381937	A	G	0|1	1|1	1|1	1|1	0|1	0|1	0|1	1|1	1|1	1|1	0|0	0|1	1|1	0|1	0|1	1|1	1|1	1|1	1|1	0|1	0|1	1|1	0|1	0|1	1|1	0|1	0|1	0|0	1|1	0|0	1|1	1|1	0|0	0|0	0|1	1|1	1|1	1|1	1|1	1|1	1|1	0|0	0|1	1|1	1|1	1|1
KB742619.1	3381953	T	G	0|1	0|0	0|0	0|0	0|0	0|0	0|1	0|0	0|0	0|1	0|0	0|0	0|0	0|1	0|0	0|0	0|0	0|0	0|0	0|0	0|0	0|0	0|0	0|0	0|0	0|1	0|1	0|0	0|0	1|1	0|0	0|0	0|0	0|0	0|0	0|0	0|0	0|0	0|0	0|0	0|0	0|0	0|0	0|0	0|0	0|0
KB742619.1	3381982	C	CT	0|1	0|0	0|0	0|0	0|0	1|1	1|1	0|1	0|1	0|1	0|1	0|1	0|1	0|1	0|1	0|0	0|0	0|0	0|0	0|1	0|1	0|0	0|1	0|1	0|0	0|1	0|1	0|1	0|0	1|1	0|0	0|0	1|1	0|0	0|1	0|0	0|0	0|0	0|0	0|0	0|0	1|1	0|1	0|1	0|0	0|0
KB742619.1	3382024	A	G	0|1	0|0	0|0	0|0	0|0	1|1	1|1	0|1	0|1	0|1	0|1	0|1	0|1	0|1	0|1	0|0	0|0	0|0	0|0	0|1	0|1	0|0	0|1	0|1	0|0	0|1	0|1	0|1	0|0	1|1	0|0	0|0	1|1	0|0	0|1	0|0	0|0	0|0	0|0	0|0	0|0	1|1	0|1	0|1	0|0	0|0
KB742619.1	3382065	A	G	0|1	0|0	0|0	0|0	0|0	0|0	0|0	0|0	0|1	0|0	0|0	0|0	0|0	0|0	0|0	0|1	0|1	0|1	0|0	0|0	0|0	0|0	0|0	0|0	0|1	0|1	0|0	0|0	1|1	0|0	0|0	0|1	0|0	0|0	0|1	0|0	0|1	0|0	0|1	0|0	0|1	0|0	0|1	0|0	0|0	0|0
KB742619.1	3382108	C	T	1|1	0|0	0|0	0|0	0|0	1|1	1|1	0|1	1|1	0|1	1|1	0|1	0|1	0|1	0|1	0|1	0|1	0|1	0|0	0|1	0|1	0|0	0|1	0|1	0|1	1|1	0|1	0|1	1|1	1|1	0|0	0|1	1|1	0|0	1|1	0|0	0|1	0|0	0|1	0|0	0|1	1|1	1|1	0|1	0|0	0|0
KB742619.1	3382121	A	ACAGT	1|1	0|0	0|0	0|0	0|0	1|1	1|1	0|1	1|1	0|1	1|1	0|1	0|1	0|1	0|1	0|1	0|1	0|1	0|0	0|1	0|1	0|0	0|1	0|1	0|1	1|1	0|1	0|1	1|1	1|1	0|0	0|0	1|1	0|0	1|1	0|0	0|1	0|0	0|1	0|0	0|1	1|1	1|1	0|1	0|0	0|0
KB742619.1	3382131	T	TGAA	1|1	0|0	0|0	0|0	0|0	1|1	1|1	0|1	1|1	0|1	1|1	0|1	0|1	0|1	0|1	0|1	0|1	0|1	0|0	0|1	0|1	0|0	0|1	0|1	0|1	1|1	0|1	0|1	1|1	1|1	0|0	0|0	1|1	0|0	1|1	0|0	0|1	0|0	0|1	0|0	0|1	1|1	1|1	0|1	0|0	0|0
KB742619.1	3382174	G	C	1|1	0|0	0|0	0|0	0|0	1|1	1|1	0|1	1|1	0|1	1|1	0|1	0|1	0|1	0|1	0|1	0|1	0|1	0|0	0|1	0|1	0|0	0|1	0|1	0|1	1|1	0|1	0|1	1|1	1|1	0|0	0|1	1|1	0|0	1|1	0|0	0|1	0|0	0|1	0|0	0|1	1|1	1|1	0|1	0|0	0|0
KB742619.1	3382185	T	C	1|1	0|0	0|0	0|0	0|0	1|1	0|1	0|0	1|1	0|1	1|1	0|1	0|1	0|1	0|1	0|1	0|0	0|1	0|0	0|1	0|1	0|0	0|1	0|1	0|0	1|1	0|1	0|1	1|1	1|1	0|0	0|1	1|1	0|0	1|1	0|0	0|1	0|0	0|0	0|0	0|1	1|1	1|1	0|1	0|0	0|0
KB742619.1	3382187	AATAAGGTGGTG	A	1|1	0|0	0|0	0|0	0|0	1|1	1|1	0|1	1|1	0|0	1|1	0|1	0|1	0|1	1|1	0|1	0|0	0|1	0|0	0|1	0|1	0|0	0|1	0|1	0|0	1|1	0|1	0|1	1|1	1|1	0|0	0|1	1|1	0|0	1|1	0|0	0|1	0|0	0|0	0|0	0|1	1|1	1|1	0|1	0|0	0|0
KB742619.1	3382188	ATAAGGTGGTGG	A	1|1	0|0	0|0	0|0	0|0	1|1	1|1	0|1	1|1	0|0	1|1	0|1	0|1	0|1	1|1	0|1	0|0	0|1	0|0	0|1	0|1	0|0	0|1	0|1	0|0	1|1	0|1	0|1	1|1	1|1	0|0	0|1	1|1	0|0	1|1	0|0	0|1	0|0	0|0	0|0	0|1	1|1	1|1	0|1	0|0	0|0
KB742619.1	3382204	TTTTAATATATATTTTTTAA	T	1|1	0|0	0|0	0|0	0|0	1|1	1|1	0|1	1|1	0|0	0|1	0|1	0|1	0|1	1|1	0|1	0|0	0|1	0|0	0|1	0|1	0|0	0|1	0|1	0|0	1|1	0|1	0|1	1|1	1|1	0|0	0|1	1|1	0|0	1|1	0|0	0|1	0|0	0|0	0|0	0|1	1|1	1|1	0|1	0|0	0|0
KB742619.1	3382205	TTTAATATATATTTTTTAA	T	1|1	0|0	0|0	0|0	0|0	1|1	1|1	0|1	1|1	0|0	0|1	0|1	0|1	0|1	1|1	0|1	0|0	0|1	0|0	0|1	0|1	0|0	0|1	0|1	0|0	1|1	0|1	0|1	1|1	1|1	0|0	0|1	1|1	0|0	1|1	0|0	0|1	0|0	0|0	0|0	0|1	1|1	1|1	0|1	0|0	0|0
KB742619.1	3382262	TAA	T	1|1	0|0	0|0	0|0	0|0	0|1	0|1	0|0	0|1	0|1	0|1	0|1	0|0	0|1	0|1	0|1	0|1	0|1	0|0	0|1	0|1	0|0	0|1	0|1	0|1	1|1	0|1	0|1	1|1	1|1	0|0	0|1	1|1	0|0	1|1	0|0	0|1	0|0	0|0	0|0	0|1	1|1	1|1	0|1	0|0	0|0
KB742619.1	3382278	G	GGTAGGT	1|1	0|0	0|0	0|0	0|0	1|1	1|1	0|1	1|1	0|1	0|1	0|1	0|1	0|1	0|1	0|1	0|1	0|1	0|0	0|1	0|0	0|0	0|1	0|1	0|1	1|1	0|1	0|1	1|1	1|1	0|0	0|1	1|1	0|0	1|1	0|0	0|1	0|0	0|0	0|0	0|1	1|1	1|1	0|1	0|0	0|0
KB742619.1	3382296	G	A	1|1	0|0	0|0	0|0	0|0	1|1	1|1	0|1	1|1	0|1	0|1	0|1	0|1	0|1	0|1	0|1	0|1	0|1	0|0	0|1	0|0	0|0	0|1	0|1	0|1	1|1	0|1	0|1	1|1	1|1	0|0	0|1	1|1	0|0	1|1	0|0	0|1	0|0	0|0	0|0	0|1	1|1	1|1	0|1	0|0	0|0
KB742619.1	3382298	TGGTG	T	1|1	0|0	0|0	0|0	0|0	1|1	1|1	0|1	1|1	0|1	0|1	0|1	0|1	0|1	0|1	0|1	0|1	0|1	0|0	0|1	0|0	0|0	0|1	0|1	0|1	1|1	0|1	0|1	1|1	1|1	0|0	0|1	1|1	0|0	1|1	0|0	0|1	0|0	0|0	0|0	0|1	1|1	1|1	0|1	0|0	0|0
KB742619.1	3382312	G	A	1|1	0|0	0|0	0|0	0|0	1|1	1|1	0|1	1|1	0|1	0|1	0|1	0|1	0|1	0|1	0|1	0|1	0|1	0|0	0|1	0|0	0|0	0|1	0|1	0|1	1|1	0|1	0|1	1|1	1|1	0|0	0|1	1|1	0|0	1|1	0|0	0|1	0|0	0|0	0|0	0|1	1|1	1|1	0|1	0|0	0|0
KB742619.1	3382313	C	T	1|1	0|0	0|0	0|0	0|0	1|1	1|1	0|1	1|1	0|1	0|1	0|1	0|1	0|1	0|1	0|1	0|1	0|1	0|0	0|1	0|0	0|0	0|1	0|1	0|1	1|1	0|1	0|1	1|1	1|1	0|0	0|1	1|1	0|0	1|1	0|0	0|1	0|0	0|0	0|0	0|1	1|1	1|1	0|1	0|0	0|0
KB742619.1	3382316	T	C	1|1	0|0	0|0	0|0	0|0	1|1	1|1	0|1	1|1	0|1	0|1	0|1	0|1	0|1	0|1	0|1	0|1	0|1	0|0	0|1	0|0	0|0	0|1	0|1	0|1	1|1	0|1	0|1	1|1	1|1	0|0	0|1	1|1	0|0	1|1	0|0	0|1	0|0	0|0	0|0	0|1	1|1	1|1	0|1	0|0	0|0
KB742619.1	3382317	G	A	1|1	0|0	0|0	0|0	0|0	1|1	1|1	0|1	1|1	0|1	0|1	0|1	0|1	0|1	0|1	0|1	0|1	0|1	0|0	0|1	0|0	0|0	0|1	0|1	0|1	1|1	0|1	0|1	1|1	1|1	0|0	0|1	1|1	0|0	1|1	0|0	0|1	0|0	0|0	0|0	0|1	1|1	1|1	0|1	0|0	0|0
KB742619.1	3382323	C	T	1|1	0|0	0|0	0|0	0|0	1|1	1|1	0|1	1|1	0|1	0|1	0|1	0|1	0|1	0|1	0|0	0|1	0|1	0|0	0|1	0|1	0|0	0|1	0|1	0|1	1|1	0|1	0|1	1|1	1|1	0|0	0|1	1|1	0|0	1|1	0|0	0|1	0|0	0|0	0|0	0|1	1|1	1|1	0|1	0|0	0|0
KB742619.1	3382341	T	A	0|0	0|0	0|0	0|0	0|0	0|1	0|1	0|1	0|1	0|0	0|0	0|0	0|1	0|0	0|0	0|0	0|0	0|0	0|0	0|0	0|0	0|0	0|0	0|0	0|0	0|0	0|0	0|0	0|0	0|0	0|0	0|0	0|0	0|0	0|0	0|0	0|0	0|0	0|0	0|0	0|0	0|0	0|0	0|0	0|0	0|0
KB742619.1	3382342	G	A	0|0	0|0	0|0	0|0	0|0	0|1	0|1	0|1	0|1	0|0	0|0	0|0	0|1	0|0	0|0	0|0	0|0	0|0	0|0	0|0	0|0	0|0	0|0	0|0	0|0	0|0	0|0	0|0	0|0	0|0	0|0	0|0	0|0	0|0	0|0	0|0	0|0	0|0	0|0	0|0	0|0	0|0	0|0	0|0	0|0	0|0
KB742619.1	3382345	G	A	0|0	0|0	0|0	0|0	0|0	0|1	0|1	0|1	0|1	0|0	0|0	0|0	0|1	0|0	0|0	0|0	0|0	0|0	0|0	0|0	0|0	0|0	0|0	0|0	0|0	0|0	0|0	0|0	0|0	0|0	0|0	0|0	0|0	0|0	0|0	0|0	0|0	0|0	0|0	0|0	0|0	0|0	0|0	0|0	0|0	0|0
KB742619.1	3382374	G	T	1|1	0|0	0|0	0|0	0|0	1|1	1|1	0|1	1|1	0|1	0|1	0|1	0|1	0|1	0|1	0|1	0|1	0|1	0|0	0|1	0|1	0|0	0|1	0|1	0|1	1|1	0|1	0|1	1|1	1|1	0|0	0|1	1|1	0|0	1|1	0|0	0|1	0|0	0|1	0|0	1|1	1|1	1|1	0|1	0|0	0|0
KB742619.1	3382401	A	T	1|1	0|0	0|0	0|0	0|0	1|1	1|1	0|1	1|1	0|1	0|1	0|1	0|1	0|1	0|1	0|1	0|1	0|1	0|0	0|1	0|1	0|0	0|1	0|1	0|1	1|1	0|1	0|1	1|1	1|1	0|0	0|1	1|1	0|0	1|1	0|0	0|1	0|0	0|1	0|0	0|1	1|1	1|1	0|1	0|0	0|0
KB742619.1	3382402	GCA	G	1|1	0|0	0|0	0|0	0|0	1|1	1|1	1|1	1|1	0|1	0|1	0|1	0|1	0|1	0|1	0|1	0|1	0|1	0|0	0|1	0|1	0|0	0|1	0|1	0|1	1|1	0|1	0|1	1|1	1|1	0|0	0|1	1|1	0|0	1|1	0|0	0|1	0|0	0|1	0|0	0|1	1|1	1|1	0|1	0|0	0|0
KB742619.1	3382408	G	A	1|1	0|0	0|0	0|0	0|0	1|1	1|1	1|1	1|1	0|1	0|1	0|1	0|1	0|1	0|1	0|1	0|1	0|1	0|0	0|1	0|1	0|0	0|1	0|1	0|1	1|1	0|1	0|1	1|1	1|1	0|0	0|1	1|1	0|0	1|1	0|0	0|1	0|0	0|1	0|0	0|1	1|1	1|1	0|1	0|0	0|0
KB742619.1	3382438	A	G	0|1	0|0	0|0	0|0	0|0	1|1	1|1	1|1	0|1	0|1	0|1	0|1	0|1	0|1	0|1	0|0	0|0	0|0	0|0	0|1	0|1	0|0	0|1	0|1	0|0	0|1	0|1	0|1	0|0	1|1	0|0	0|0	1|1	0|0	0|1	0|0	0|0	0|0	0|0	0|0	0|0	1|1	0|1	0|1	0|0	0|0
KB742619.1	3382444	T	C	1|1	0|0	0|0	0|0	0|0	1|1	1|1	1|1	1|1	0|1	0|1	0|1	0|1	0|1	0|1	0|1	0|1	0|1	0|0	0|1	0|1	0|0	0|1	0|1	0|1	1|1	0|1	0|1	1|1	1|1	0|0	0|1	1|1	0|0	1|1	0|0	0|1	0|0	0|1	0|0	0|1	1|1	1|1	0|1	0|0	0|0
KB742619.1	3382458	A	T	1|1	0|0	0|0	0|0	0|0	1|1	1|1	1|1	1|1	0|1	0|1	0|1	0|1	0|1	0|1	0|1	0|1	0|1	0|0	0|1	0|1	0|0	0|1	0|1	0|1	1|1	0|1	0|1	1|1	1|1	0|0	0|1	1|1	0|0	1|1	0|0	0|1	0|0	0|1	0|0	0|1	1|1	1|1	0|1	0|0	0|0
KB742619.1	3382459	T	C	1|1	0|0	0|0	0|0	0|0	1|1	1|1	1|1	1|1	0|1	0|1	0|1	0|1	0|1	0|1	0|1	0|1	0|1	0|0	0|1	0|1	0|0	0|1	0|1	0|1	1|1	0|1	0|1	1|1	1|1	0|0	0|1	1|1	0|0	1|1	0|0	0|1	0|0	0|1	0|0	0|1	1|1	1|1	0|1	0|0	0|0
KB742619.1	3382462	T	C	0|0	0|0	0|0	0|0	0|0	0|1	0|1	1|1	0|1	0|0	0|0	0|0	0|1	0|0	0|0	0|0	0|0	0|0	0|0	0|0	0|0	0|0	0|0	0|0	0|0	0|0	0|0	0|0	0|0	0|0	0|0	0|0	0|0	0|0	0|0	0|0	0|0	0|0	0|0	0|0	0|0	0|0	0|0	0|0	0|0	0|0
KB742619.1	3382462	TC	T	0|0	1|1	1|1	0|1	0|1	0|0	0|0	0|0	0|0	0|1	0|0	0|1	0|1	0|1	0|0	0|0	0|0	0|1	1|1	0|0	0|0	0|1	0|0	0|0	0|1	0|0	0|0	0|0	0|0	0|0	0|0	0|1	0|0	0|0	0|0	0|1	0|1	1|1	0|0	1|1	0|1	0|0	0|0	0|0	0|1	1|1
KB742619.1	3382494	A	G	0|1	0|0	0|0	0|0	0|0	0|1	0|1	0|0	0|0	0|0	0|1	0|0	0|0	0|0	0|0	0|0	0|0	0|0	0|0	0|0	0|1	0|0	0|1	0|1	0|0	0|0	0|0	0|0	0|0	0|0	0|0	0|0	0|1	0|0	0|0	0|0	0|0	0|0	0|0	0|0	0|0	0|1	0|1	0|1	0|0	0|0
KB742619.1	3382521	C	T	0|0	0|0	0|0	0|0	0|0	0|1	0|1	0|1	0|1	0|0	0|0	0|0	0|1	0|0	0|0	0|0	0|0	0|0	0|0	0|0	0|0	0|0	0|0	0|0	0|0	0|0	0|0	0|0	0|0	0|0	0|0	0|0	0|0	0|0	0|0	0|0	0|0	0|0	0|0	0|0	0|0	0|0	0|0	0|0	0|0	0|0
KB742619.1	3382522	A	G	0|0	1|1	1|1	0|1	0|1	0|1	0|1	0|1	0|1	0|1	0|0	0|1	1|1	0|1	0|1	0|1	0|1	0|1	1|1	0|1	0|1	1|1	0|1	0|0	0|1	0|0	0|1	0|0	0|0	0|0	1|1	0|1	0|0	0|0	0|0	1|1	0|1	1|1	0|1	1|1	0|1	0|0	0|0	0|1	1|1	1|1
KB742619.1	3382547	T	G	1|1	1|1	1|1	0|1	0|1	1|1	1|1	0|1	1|1	1|1	0|1	1|1	1|1	1|1	1|1	1|1	1|1	1|1	1|1	1|1	1|1	1|1	1|1	0|1	1|1	1|1	1|1	0|1	1|1	1|1	1|1	1|1	1|1	0|0	1|1	1|1	1|1	1|1	1|1	1|1	1|1	1|1	1|1	1|1	1|1	1|1
KB742619.1	3382549	A	G	1|1	1|1	1|1	0|1	0|1	1|1	1|1	0|1	1|1	1|1	0|1	1|1	1|1	1|1	1|1	1|1	1|1	1|1	1|1	1|1	1|1	1|1	1|1	0|1	1|1	1|1	1|1	0|1	1|1	1|1	1|1	1|1	1|1	0|0	1|1	1|1	1|1	1|1	1|1	1|1	1|1	1|1	1|1	1|1	1|1	1|1
KB742619.1	3382689	A	G	1|1	0|0	0|0	0|0	0|0	0|1	0|1	0|0	0|1	0|1	0|0	0|1	0|0	0|1	0|1	0|1	0|1	0|1	0|0	0|1	0|1	0|0	0|1	0|1	0|1	1|1	0|1	0|1	1|1	1|1	0|0	1|1	1|1	0|0	1|1	0|0	0|1	0|0	0|1	0|0	0|0	1|1	1|1	0|1	1|1	0|0
KB742619.1	3382693	A	T	1|1	1|1	1|1	0|1	0|1	1|1	1|1	0|1	1|1	1|1	0|0	1|1	1|1	1|1	1|1	1|1	1|1	1|1	1|1	1|1	1|1	1|1	1|1	0|1	1|1	1|1	1|1	0|1	1|1	1|1	1|1	1|1	1|1	0|0	1|1	1|1	1|1	1|1	1|1	1|1	1|1	1|1	1|1	1|1	1|1	1|1
KB742619.1	3382717	A	G	0|0	1|1	1|1	0|1	0|1	0|0	0|0	0|0	0|0	0|1	0|0	0|1	0|1	0|1	0|1	0|1	0|1	0|1	1|1	0|1	0|1	1|1	0|1	0|0	0|1	0|0	0|1	0|0	0|0	0|0	1|1	0|0	0|0	0|0	0|0	1|1	0|1	1|1	0|1	1|1	0|1	0|0	0|0	0|1	0|0	1|1
KB742619.1	3382759	T	C	1|1	1|1	1|1	0|1	0|1	1|1	1|1	0|0	1|1	1|1	0|1	1|1	1|1	1|1	1|1	1|1	1|1	1|1	1|1	1|1	1|1	1|1	1|1	0|1	1|1	1|1	1|1	0|1	1|1	1|1	1|1	1|1	1|1	0|0	1|1	1|1	1|1	1|1	1|1	1|1	1|1	1|1	1|1	1|1	1|1	1|1
KB742619.1	3382764	C	T	1|1	1|1	1|1	0|1	0|1	1|1	1|1	0|1	1|1	1|1	0|1	1|1	1|1	1|1	1|1	1|1	1|1	1|1	1|1	1|1	1|1	1|1	1|1	0|1	1|1	1|1	1|1	0|1	1|1	1|1	1|1	1|1	1|1	0|0	1|1	1|1	1|1	1|1	1|1	1|1	1|1	1|1	1|1	1|1	1|1	1|1
KB742619.1	3382770	G	A	1|1	1|1	1|1	0|1	0|1	1|1	1|1	0|1	1|1	1|1	0|1	1|1	1|1	1|1	1|1	1|1	1|1	1|1	1|1	1|1	1|1	1|1	1|1	0|1	1|1	1|1	1|1	0|1	1|1	1|1	1|1	1|1	1|1	0|0	1|1	1|1	1|1	1|1	1|1	1|1	1|1	1|1	1|1	1|1	1|1	1|1
KB742619.1	3382772	G	A	1|1	1|1	1|1	0|1	0|1	1|1	1|1	0|1	1|1	1|1	0|1	1|1	1|1	1|1	1|1	1|1	1|1	1|1	1|1	1|1	1|1	1|1	1|1	0|1	1|1	1|1	1|1	0|1	1|1	1|1	1|1	1|1	1|1	0|0	1|1	1|1	1|1	1|1	1|1	1|1	1|1	1|1	1|1	1|1	1|1	1|1
KB742619.1	3382782	C	T	1|1	0|0	0|0	0|0	0|0	0|1	0|1	0|0	0|1	0|1	0|1	0|0	0|0	0|1	0|1	0|1	0|1	0|1	0|0	0|1	0|1	0|0	0|1	0|1	0|1	1|1	0|1	0|1	1|1	1|1	0|0	0|1	1|1	0|0	1|1	0|0	0|1	0|0	0|1	0|0	0|1	1|1	1|1	0|1	1|1	0|0
KB742619.1	3382791	A	C	1|1	1|1	1|1	0|1	0|1	1|1	1|1	0|1	1|1	1|1	0|1	1|1	1|1	1|1	1|1	1|1	1|1	1|1	1|1	1|1	1|1	1|1	1|1	0|1	1|1	1|1	1|1	0|1	1|1	1|1	1|1	1|1	1|1	0|0	1|1	1|1	1|1	1|1	1|1	1|1	1|1	1|1	1|1	1|1	1|1	1|1
KB742619.1	3382792	G	A	0|0	0|0	0|0	0|0	0|0	0|0	0|0	0|0	0|0	0|0	0|0	0|0	0|0	0|0	0|1	0|1	0|1	0|0	0|0	0|1	0|1	0|1	0|1	0|0	0|0	0|0	0|1	0|0	0|0	0|0	1|1	0|0	0|0	0|0	0|0	0|1	0|0	0|0	0|1	0|0	0|0	0|0	0|0	0|1	0|0	0|0
KB742619.1	3382851	T	C	0|1	0|0	0|0	0|0	0|0	0|0	0|0	0|0	0|0	0|0	0|0	0|0	0|0	0|0	0|0	0|1	0|1	0|1	0|0	0|0	0|0	0|0	0|0	0|0	0|1	0|1	0|0	0|0	1|1	0|0	0|0	0|0	0|0	0|0	0|1	0|0	0|1	0|0	0|1	0|0	0|1	0|0	0|1	0|0	0|0	0|0
KB742619.1	3382873	G	A	0|0	1|1	1|1	0|1	0|1	0|0	0|0	0|1	0|0	0|1	0|0	0|1	0|1	0|1	0|1	0|1	0|1	0|1	1|1	0|1	0|1	1|1	0|1	0|0	0|1	0|0	0|1	0|0	0|0	0|0	1|1	1|1	0|0	0|0	0|0	1|1	0|1	1|1	0|1	1|1	0|1	0|0	0|0	0|1	0|1	1|1
KB742619.1	3382887	G	A	1|1	1|1	1|1	0|1	0|1	1|1	1|1	0|1	1|1	1|1	0|1	1|1	1|1	1|1	1|1	1|1	1|1	1|1	1|1	1|1	1|1	1|1	1|1	0|1	1|1	1|1	1|1	0|1	1|1	1|1	1|1	1|1	1|1	0|0	1|1	1|1	1|1	1|1	1|1	1|1	1|1	1|1	1|1	1|1	1|1	1|1
KB742619.1	3382893	C	T	0|1	0|0	0|0	0|0	0|0	0|0	0|0	0|0	0|1	0|0	0|0	0|0	0|0	0|0	0|0	0|1	0|1	0|1	0|0	0|0	0|0	0|0	0|0	0|0	0|1	0|1	0|0	0|0	1|1	0|0	0|0	0|0	0|0	0|0	0|1	0|0	0|1	0|0	0|0	0|0	0|1	0|0	0|1	0|0	0|0	0|0
KB742619.1	3382901	G	A	1|1	1|1	1|1	0|1	0|1	1|1	1|1	0|1	1|1	1|1	0|1	1|1	1|1	1|1	1|1	1|1	1|1	1|1	1|1	1|1	1|1	1|1	1|1	0|1	1|1	1|1	1|1	0|1	1|1	1|1	1|1	1|1	1|1	0|0	1|1	1|1	1|1	1|1	1|1	1|1	1|1	1|1	1|1	1|1	1|1	1|1
KB742619.1	3382919	C	G	1|1	1|1	1|1	0|1	0|1	1|1	1|1	0|1	1|1	1|1	0|1	1|1	1|1	1|1	1|1	1|1	1|1	1|1	1|1	1|1	1|1	1|1	1|1	0|1	1|1	1|1	1|1	0|1	1|1	1|1	1|1	.|.	1|1	0|0	1|1	1|1	1|1	1|1	1|1	1|1	1|1	1|1	1|1	1|1	1|1	1|1
KB742619.1	3382960	A	T	0|1	0|0	0|0	0|0	0|0	0|0	0|0	0|0	0|1	0|0	0|0	0|0	0|0	0|0	0|0	0|1	0|1	0|1	0|0	0|0	0|0	0|0	0|0	0|0	1|1	0|1	0|0	0|0	1|1	0|0	0|0	.|.	0|0	0|0	0|1	0|0	0|1	0|0	0|1	0|0	0|1	0|0	0|1	0|0	0|0	0|0
KB742619.1	3382963	G	T	0|1	1|1	1|1	0|1	0|1	1|1	1|1	0|1	0|1	1|1	0|1	1|1	1|1	1|1	1|1	0|1	0|1	0|1	1|1	1|1	1|1	1|1	1|1	0|1	0|0	0|1	1|1	1|1	0|0	1|1	1|1	.|.	1|1	0|0	0|1	1|1	0|1	1|1	0|1	1|1	0|1	1|1	0|1	1|1	1|1	1|1
KB742619.1	3382963	GA	G	0|1	0|0	0|0	0|0	0|0	0|0	0|0	0|0	0|1	0|0	0|0	0|0	0|0	0|0	0|0	0|1	0|1	0|1	0|0	0|0	0|0	0|0	0|0	0|0	1|1	0|1	0|0	0|0	1|1	0|0	0|0	.|.	0|0	0|0	0|1	0|0	0|1	0|0	0|1	0|0	0|1	0|0	0|1	0|0	0|0	0|0
KB742619.1	3382992	A	G	0|1	1|1	1|1	0|1	0|1	1|1	1|1	0|1	0|1	1|1	0|1	1|1	1|1	1|1	1|1	0|1	0|1	0|1	1|1	1|1	1|1	1|1	1|1	0|1	0|0	0|1	1|1	1|1	0|0	1|1	1|1	0|0	1|1	0|0	0|1	1|1	0|1	1|1	0|1	1|1	0|1	1|1	0|1	1|1	1|1	1|1
KB742619.1	3383002	T	C	0|0	0|0	0|0	0|0	0|0	0|0	0|0	0|0	0|0	0|1	0|0	0|1	0|0	0|1	0|1	0|0	0|0	0|0	0|0	0|1	0|0	0|0	0|0	0|0	0|0	0|1	0|1	1|1	0|0	1|1	0|0	0|0	0|1	0|0	0|1	0|0	0|0	0|0	0|0	0|0	0|0	0|1	0|0	0|0	0|0	0|0
KB742619.1	3383005	ATTGCCTAGTGTAC	A	0|1	0|0	0|0	0|0	0|0	0|0	0|0	0|0	0|1	0|0	0|0	0|0	0|0	0|0	0|0	0|1	0|1	0|1	0|0	0|0	0|0	0|0	0|0	0|0	0|1	0|1	0|0	0|0	1|1	0|0	0|0	1|1	0|0	0|0	0|1	0|0	0|0	0|0	0|1	0|0	0|1	0|0	0|1	0|0	0|0	0|0
KB742619.1	3383025	AT	A	1|1	1|1	1|1	0|1	0|1	1|1	1|1	0|1	1|1	1|1	0|1	1|1	1|1	1|1	1|1	1|1	1|1	1|1	1|1	1|1	1|1	1|1	1|1	0|1	1|1	1|1	1|1	1|1	1|1	1|1	1|1	1|1	1|1	0|0	1|1	1|1	1|1	1|1	1|1	1|1	1|1	1|1	1|1	1|1	1|1	1|1
KB742619.1	3383051	T	G	0|1	0|0	0|0	0|0	0|0	0|1	0|1	0|0	0|0	0|1	0|1	0|1	0|0	0|1	0|1	0|0	0|0	0|0	0|0	0|1	0|0	0|0	0|0	0|0	0|0	0|1	0|1	1|1	0|0	1|1	0|0	0|0	1|1	0|0	0|1	0|0	0|0	0|0	0|0	0|0	0|0	0|1	0|0	0|0	0|1	0|0
KB742619.1	3383065	C	A	1|1	1|1	1|1	0|1	0|1	1|1	0|1	0|1	1|1	1|1	0|1	1|1	1|1	1|1	1|1	1|1	1|1	1|1	1|1	1|1	1|1	1|1	1|1	0|1	1|1	1|1	1|1	0|1	1|1	1|1	1|1	1|1	1|1	0|0	1|1	1|1	1|1	1|1	1|1	1|1	1|1	1|1	1|1	1|1	1|1	1|1
KB742619.1	3383128	A	C	0|1	0|0	0|0	0|0	0|0	0|0	0|0	0|0	0|1	0|0	0|0	0|0	0|0	0|0	0|0	0|1	1|1	0|1	0|0	0|0	0|0	0|0	0|0	0|0	0|1	0|1	0|0	0|0	1|1	0|0	0|0	0|1	0|0	0|0	0|1	0|0	0|1	0|0	0|1	0|0	0|1	0|0	0|1	0|0	0|0	0|0
KB742619.1	3383134	A	T	0|1	0|0	0|0	0|0	0|0	0|0	0|0	0|0	0|1	0|0	0|0	0|0	0|0	0|0	0|0	0|1	1|1	0|1	0|0	0|0	0|0	0|0	0|0	0|0	0|1	0|1	0|0	0|0	1|1	0|0	0|0	0|1	0|0	0|0	0|1	0|0	0|1	0|0	0|1	0|0	0|1	0|0	0|1	0|0	0|0	0|0
KB742619.1	3383144	C	CT	0|0	0|0	0|0	0|0	0|0	0|0	0|0	0|0	0|0	0|0	0|0	0|0	0|0	0|0	0|0	0|0	0|0	0|0	0|0	0|0	0|0	0|0	0|0	0|0	0|0	0|1	0|0	0|0	0|0	0|1	0|0	0|0	0|0	0|0	0|0	0|0	0|0	0|0	0|1	0|0	0|0	0|0	0|0	0|0	0|1	0|0
KB742619.1	3383159	TA	T	1|1	1|1	1|1	1|1	0|1	1|1	1|1	1|1	1|1	1|1	0|1	1|1	1|1	1|1	1|1	1|1	1|1	1|1	1|1	1|1	1|1	1|1	1|1	1|1	1|1	1|1	1|1	0|1	1|1	1|1	1|1	1|1	1|1	0|0	1|1	1|1	1|1	1|1	1|1	1|1	1|1	1|1	1|1	1|1	1|1	1|1
KB742619.1	3383208	C	T	0|0	0|0	0|0	0|0	0|0	0|0	0|0	0|0	0|0	0|0	0|0	0|0	0|0	0|0	0|1	0|1	0|1	0|0	0|0	0|1	0|1	0|1	0|1	0|0	0|0	0|0	0|1	0|0	0|0	0|0	1|1	0|0	0|0	0|0	0|0	0|1	0|0	0|0	0|1	0|0	0|0	0|0	0|0	0|1	0|0	0|0
KB742619.1	3383211	A	G	0|1	0|0	0|0	0|0	0|0	0|1	0|1	0|0	0|0	0|1	0|1	0|1	0|0	0|1	0|1	0|0	0|0	0|0	0|0	0|1	0|1	0|0	0|1	0|1	0|0	0|1	0|1	0|1	0|0	1|1	0|0	0|0	1|1	0|0	0|1	0|0	0|0	0|0	0|0	0|0	0|0	1|1	0|1	0|1	0|1	0|0
KB742619.1	3383226	C	T	0|1	1|1	1|1	0|0	0|1	0|1	0|1	0|1	1|1	0|1	0|0	0|1	1|1	0|1	0|1	1|1	1|1	1|1	1|1	0|1	0|1	1|1	0|1	0|0	1|1	0|0	0|1	0|0	1|1	0|0	1|1	1|1	0|0	0|0	0|1	1|1	1|1	1|1	1|1	1|1	1|1	0|0	0|1	0|1	0|1	1|1
KB742619.1	3383233	G	T	0|1	0|0	0|0	0|0	0|0	0|0	0|0	0|0	0|1	0|0	0|0	0|0	0|0	0|0	0|0	0|1	0|1	0|1	0|0	0|0	0|0	0|0	0|0	0|0	0|1	0|1	0|0	0|0	1|1	0|0	0|0	0|1	0|0	0|0	0|1	0|0	0|1	0|0	0|1	0|0	0|1	0|0	0|1	0|0	0|0	0|0
KB742619.1	3383235	T	A	0|1	0|0	0|0	0|0	0|0	0|0	0|0	0|0	0|1	0|0	0|0	0|0	0|0	0|0	0|0	0|1	0|1	0|1	0|0	0|0	0|0	0|0	0|0	0|0	0|1	0|1	0|0	0|0	1|1	0|0	0|0	0|1	0|0	0|0	0|1	0|0	0|1	0|0	0|1	0|0	0|1	0|0	0|1	0|0	0|0	0|0
KB742619.1	3383251	T	C	0|1	1|1	1|1	0|1	0|1	0|1	0|1	0|1	1|1	0|1	0|0	0|1	1|1	0|1	0|1	1|1	1|1	1|1	1|1	0|1	0|1	1|1	0|1	0|0	1|1	0|1	0|1	0|0	1|1	0|0	1|1	1|1	0|0	0|0	0|1	1|1	1|1	1|1	1|1	1|1	1|1	0|0	0|1	0|1	0|1	1|1
KB742619.1	3383283	G	C	0|0	1|1	1|1	0|1	0|1	0|0	0|1	0|1	0|1	0|1	0|0	0|1	1|1	0|1	0|0	0|0	0|0	0|1	1|1	0|0	0|0	0|1	0|0	0|0	0|1	0|0	0|0	0|0	0|0	0|0	0|0	0|1	0|0	0|0	0|0	0|1	0|1	1|1	0|0	1|1	0|1	0|0	0|0	0|0	0|1	1|1
KB742619.1	3383289	C	G	0|1	1|1	1|1	0|1	0|1	0|0	0|1	0|1	1|1	0|1	0|0	0|1	1|1	0|1	0|1	1|1	1|1	1|1	1|1	0|1	0|1	1|1	0|1	0|0	1|1	0|1	0|1	0|0	1|1	0|0	1|1	1|1	0|0	0|0	0|1	1|1	1|1	1|1	1|1	1|1	1|1	0|0	0|1	0|1	0|1	1|1
KB742619.1	3383294	T	TGTTGG	0|1	1|1	1|1	0|1	0|1	0|0	0|1	0|1	1|1	0|1	0|0	0|1	1|1	0|1	0|1	1|1	1|1	1|1	1|1	0|1	0|1	1|1	0|1	0|0	1|1	0|1	0|1	0|0	1|1	0|0	1|1	1|1	0|0	0|0	0|1	1|1	1|1	1|1	1|1	1|1	1|1	0|0	0|1	0|1	0|1	1|1
KB742619.1	3383299	T	C	1|1	1|1	1|1	0|1	0|1	1|1	1|1	0|1	1|1	1|1	0|1	1|1	1|1	1|1	1|1	1|1	1|1	1|1	1|1	1|1	1|1	1|1	1|1	0|1	1|1	1|1	1|1	0|1	1|1	1|1	1|1	1|1	1|1	0|0	1|1	1|1	1|1	1|1	1|1	1|1	1|1	1|1	1|1	1|1	1|1	1|1
KB742619.1	3383335	G	A	0|1	0|0	0|0	0|0	0|0	0|1	0|1	0|0	0|0	0|1	0|1	0|1	0|0	0|1	0|1	0|0	0|0	0|0	0|0	0|1	0|1	0|0	0|1	0|1	0|0	0|1	0|1	0|1	0|0	1|1	0|0	0|0	1|1	0|0	0|1	0|0	0|0	0|0	0|0	0|0	0|0	1|1	0|1	0|1	0|1	0|0
KB742619.1	3383341	C	CAG	0|1	1|1	1|1	0|1	0|1	1|1	1|1	0|1	1|1	1|1	0|1	1|1	1|1	1|1	1|1	0|1	1|1	1|1	1|1	1|1	1|1	1|1	1|1	0|1	1|1	1|1	1|1	0|1	0|0	1|1	1|1	1|1	1|1	0|0	1|1	1|1	1|1	1|1	1|1	1|1	1|1	1|1	1|1	1|1	1|1	1|1
KB742619.1	3383342	TC	T	1|1	1|1	1|1	0|1	0|1	1|1	1|1	0|1	1|1	1|1	0|1	1|1	1|1	1|1	1|1	1|1	1|1	1|1	1|1	1|1	1|1	1|1	1|1	0|1	1|1	1|1	1|1	0|1	1|1	1|1	1|1	1|1	1|1	0|0	1|1	1|1	1|1	1|1	1|1	1|1	1|1	1|1	1|1	1|1	1|1	1|1
KB742619.1	3383352	A	G	1|1	1|1	1|1	0|1	0|1	1|1	1|1	0|1	1|1	1|1	0|1	1|1	1|1	1|1	1|1	1|1	1|1	1|1	1|1	1|1	1|1	1|1	1|1	0|1	1|1	1|1	1|1	0|1	1|1	1|1	1|1	1|1	1|1	0|0	1|1	1|1	1|1	1|1	1|1	1|1	1|1	1|1	1|1	1|1	1|1	1|1
KB742619.1	3383382	A	G	0|0	1|1	1|1	0|1	0|1	0|1	0|1	0|1	0|1	0|1	0|0	0|1	1|1	0|1	0|1	0|1	0|1	0|1	1|1	0|0	0|1	1|1	0|1	0|0	0|1	0|0	0|1	0|0	0|0	0|0	1|1	0|1	0|0	0|0	0|0	1|1	0|1	1|1	0|1	1|1	0|1	0|0	0|0	0|1	0|1	1|1
KB742619.1	3383400	A	ACTT	0|0	1|1	1|1	0|1	0|1	0|1	0|1	0|1	0|1	0|1	0|0	0|1	1|1	0|1	0|1	0|1	0|1	0|1	1|1	0|0	0|1	1|1	0|1	0|0	0|1	0|0	0|1	0|0	0|0	0|0	1|1	0|1	0|0	0|0	0|0	1|1	0|1	1|1	1|1	1|1	0|1	0|0	0|0	0|1	0|1	1|1
KB742619.1	3383443	A	G	1|1	1|1	1|1	0|1	0|1	1|1	1|1	0|1	1|1	1|1	0|1	1|1	1|1	1|1	1|1	1|1	1|1	1|1	1|1	1|1	1|1	1|1	1|1	0|1	1|1	1|1	1|1	0|1	1|1	1|1	1|1	1|1	1|1	0|0	1|1	1|1	1|1	1|1	1|1	1|1	1|1	1|1	1|1	1|1	1|1	1|1
KB742619.1	3383448	A	G	0|1	0|0	0|0	0|0	0|0	0|1	0|1	0|0	0|0	0|1	0|1	0|1	0|0	0|1	0|1	0|0	0|0	0|0	0|0	0|1	0|1	0|0	0|1	0|1	0|0	0|1	0|1	0|1	0|0	1|1	0|0	0|0	1|1	0|0	0|1	0|0	0|0	0|0	0|0	0|0	0|0	1|1	0|1	0|1	0|0	0|0
KB742619.1	3383457	G	C	1|1	1|1	1|1	0|0	0|1	1|1	1|1	0|1	1|1	1|1	0|1	1|1	1|1	1|1	1|1	1|1	1|1	1|1	1|1	1|1	1|1	1|1	1|1	0|1	1|1	1|1	1|1	0|1	1|1	1|1	1|1	1|1	1|1	0|0	1|1	1|1	1|1	1|1	1|1	1|1	1|1	1|1	1|1	1|1	1|1	1|1
KB742619.1	3383469	A	G	0|1	0|0	0|0	0|0	0|0	0|1	0|1	0|0	0|0	0|1	0|1	0|1	0|0	0|1	0|1	0|0	0|0	0|0	0|0	0|1	0|1	0|0	0|1	0|1	0|0	0|1	0|1	0|1	0|0	1|1	0|0	0|0	1|1	0|0	0|1	0|0	0|0	0|0	0|0	0|0	0|0	1|1	0|1	0|1	1|1	0|0
KB742619.1	3383473	T	A	1|1	0|0	0|0	0|0	0|0	0|1	0|1	0|0	0|1	0|1	0|1	0|1	0|0	0|1	0|1	0|1	0|1	0|1	0|0	0|1	0|1	0|0	0|1	0|1	0|1	1|1	0|1	0|1	1|1	1|1	0|0	0|1	1|1	0|0	1|1	0|0	0|1	0|0	0|1	0|0	0|1	1|1	1|1	0|1	1|1	0|0
KB742619.1	3383486	T	G	0|0	1|1	1|1	0|0	0|1	0|1	0|1	0|1	0|1	0|1	0|0	0|1	1|1	0|1	0|1	0|1	0|1	0|1	1|1	0|1	0|1	1|1	0|1	0|0	0|1	0|0	0|1	0|0	0|0	0|0	1|1	0|1	0|0	0|0	0|0	1|1	0|1	1|1	0|1	1|1	0|1	0|0	0|0	0|1	0|0	1|1
KB742619.1	3383487	C	G	0|1	0|0	0|0	0|0	0|0	0|0	0|0	0|0	0|1	0|0	0|0	0|0	0|0	0|0	0|0	0|1	0|1	0|1	0|0	0|0	0|0	0|0	0|0	0|0	0|1	0|1	0|0	0|0	1|1	0|0	0|0	0|1	0|0	0|0	0|1	0|0	0|1	0|0	0|1	0|0	0|1	0|0	0|1	0|0	0|0	0|0
KB742619.1	3383507	G	GACT	0|0	0|0	0|0	1|1	0|0	0|0	0|0	0|1	0|0	0|0	0|0	0|0	0|0	0|0	0|0	0|0	0|0	0|0	0|0	0|0	0|0	0|0	0|0	0|1	0|0	0|0	0|0	0|0	0|0	0|0	0|0	0|0	0|0	0|0	0|0	0|0	0|0	0|0	0|0	0|0	0|0	0|0	0|0	0|0	0|0	0|0
KB742619.1	3383550	A	G	0|0	1|1	1|1	0|0	0|1	0|1	0|1	0|1	0|1	0|1	0|0	0|1	1|1	0|1	0|1	0|1	0|1	0|1	1|1	0|1	0|1	1|1	0|0	0|0	0|1	0|0	0|1	0|0	0|0	0|0	1|1	0|1	0|0	0|0	0|0	1|1	0|1	1|1	0|1	1|1	0|1	0|0	0|0	0|1	0|1	1|1
KB742619.1	3383557	G	A	0|1	0|0	0|0	0|0	0|0	0|0	0|0	0|0	0|1	0|0	0|0	0|0	0|0	0|0	0|0	0|1	0|1	0|1	0|0	0|0	0|0	0|0	0|0	0|0	0|1	0|1	0|0	0|0	1|1	0|0	0|0	0|1	0|0	0|0	0|1	0|0	0|1	0|0	0|1	0|0	0|1	0|0	0|1	0|0	0|0	0|0
KB742619.1	3383578	G	A	0|0	1|1	1|1	0|0	0|1	0|1	0|1	0|1	0|1	0|1	0|0	0|1	1|1	0|1	0|1	0|1	0|1	0|1	1|1	0|1	0|1	1|1	0|1	0|0	0|1	0|0	0|1	0|0	0|0	0|0	1|1	0|1	0|0	0|0	0|0	1|1	0|1	1|1	0|1	1|1	0|1	0|0	0|0	0|1	0|1	1|1
KB742619.1	3383588	G	A	0|0	1|1	1|1	0|0	0|1	0|1	0|1	0|1	0|1	0|1	0|0	0|1	1|1	0|1	0|1	0|1	0|1	0|1	1|1	0|1	0|1	1|1	0|1	0|0	0|1	0|0	0|1	0|0	0|0	0|0	1|1	0|1	0|0	0|0	0|0	1|1	0|1	1|1	0|1	1|1	0|1	0|0	0|0	0|1	1|1	1|1
KB742619.1	3383598	A	G	0|0	1|1	1|1	0|1	1|1	0|1	0|1	0|1	0|1	0|1	0|0	0|1	1|1	0|1	0|1	0|1	0|1	0|1	1|1	0|1	0|1	1|1	0|1	0|0	0|1	0|0	0|1	0|0	0|0	0|0	1|1	0|1	0|0	0|0	0|0	1|1	0|1	1|1	0|1	1|1	0|1	0|0	0|0	0|1	0|1	1|1
KB742619.1	3383606	G	A	0|1	0|0	0|0	0|0	0|0	0|0	0|0	0|0	0|1	0|0	0|0	0|0	0|0	0|0	0|0	0|1	0|1	0|1	0|0	0|0	0|0	0|0	0|0	0|0	0|0	0|1	0|0	0|0	1|1	0|0	0|0	0|1	0|0	0|0	0|1	0|0	0|1	0|0	0|1	0|0	0|1	0|0	0|1	0|0	0|0	0|0
KB742619.1	3383612	A	G	0|0	1|1	1|1	0|1	1|1	0|0	0|1	0|1	0|1	0|1	0|0	0|1	1|1	0|1	0|1	0|1	0|1	0|1	1|1	0|1	0|1	1|1	0|1	0|0	0|1	0|0	0|1	0|0	0|0	0|0	1|1	0|1	0|0	0|0	0|0	1|1	0|1	1|1	0|1	1|1	0|1	0|0	0|0	0|1	0|1	1|1
KB742619.1	3383614	T	C	0|0	1|1	1|1	0|1	1|1	0|0	0|1	0|1	0|1	0|1	0|0	0|1	1|1	0|1	0|1	0|1	0|1	0|1	1|1	0|1	0|1	1|1	0|1	0|0	0|1	0|0	0|1	0|0	0|0	0|0	1|1	0|1	0|0	0|0	0|0	1|1	0|1	1|1	0|1	1|1	0|1	0|0	0|0	0|1	0|1	1|1
KB742619.1	3383637	G	A	0|0	1|1	1|1	0|1	1|1	0|1	0|1	0|1	0|1	0|1	0|0	0|1	1|1	0|1	0|1	0|1	0|1	0|1	1|1	0|1	0|1	1|1	0|1	0|0	0|1	0|0	0|1	0|0	0|0	0|0	1|1	0|1	0|0	0|0	0|0	1|1	0|1	1|1	0|1	1|1	0|1	0|0	0|0	0|1	0|1	1|1
KB742619.1	3383657	T	C	0|1	1|1	1|1	0|1	1|1	0|1	0|1	0|1	1|1	0|1	0|0	0|1	1|1	0|1	0|1	1|1	1|1	1|1	1|1	0|1	0|1	1|1	0|1	0|0	1|1	0|1	0|1	0|0	1|1	0|0	1|1	1|1	0|0	0|0	0|1	1|1	1|1	1|1	1|1	1|1	1|1	0|0	0|1	0|1	0|1	1|1
KB742619.1	3383693	T	C	0|1	1|1	1|1	0|1	0|1	0|1	0|1	0|1	1|1	0|1	0|0	0|1	1|1	0|1	0|1	1|1	1|1	1|1	1|1	0|1	0|1	1|1	0|1	0|0	1|1	0|1	0|1	0|0	1|1	0|0	1|1	1|1	0|0	0|0	0|1	1|1	1|1	1|1	1|1	1|1	1|1	0|0	0|1	0|1	0|1	1|1
KB742619.1	3383707	C	G	0|0	1|1	1|1	0|1	0|1	0|1	0|1	0|1	0|1	0|1	0|0	0|1	1|1	0|1	0|1	0|1	0|1	0|1	1|1	0|1	0|1	1|1	0|1	0|0	0|1	0|0	0|1	0|0	0|0	0|0	1|1	0|1	0|0	0|0	0|0	1|1	1|1	1|1	0|1	1|1	0|1	0|0	0|0	0|1	0|1	1|1
KB742619.1	3383750	A	C	1|1	1|1	1|1	0|1	0|1	1|1	1|1	0|1	1|1	1|1	0|1	1|1	1|1	1|1	1|1	1|1	1|1	1|1	1|1	1|1	1|1	1|1	1|1	0|1	1|1	1|1	1|1	0|1	1|1	1|1	1|1	1|1	1|1	0|0	1|1	1|1	1|1	1|1	1|1	1|1	1|1	1|1	1|1	1|1	1|1	1|1
KB742619.1	3383826	G	T	0|0	0|0	0|0	0|0	0|0	0|0	0|0	0|0	0|0	1|1	0|0	0|1	0|0	0|1	1|1	0|0	0|0	0|0	0|0	0|1	0|0	0|0	0|0	0|0	0|0	0|1	0|1	0|1	0|0	1|1	0|0	0|0	0|1	0|0	0|1	0|0	0|0	0|0	0|0	0|0	0|0	0|1	0|0	0|0	0|0	0|0
KB742619.1	3383864	G	A	0|0	0|0	0|0	0|0	0|0	0|0	0|0	0|0	0|0	0|0	0|0	0|0	0|0	0|0	0|0	0|1	0|1	0|0	0|0	0|1	0|1	0|1	0|1	0|0	0|0	0|0	0|1	0|0	0|0	0|0	1|1	0|0	0|0	0|0	0|0	0|1	0|0	0|0	0|1	0|0	0|0	0|0	0|0	0|1	0|0	0|0
KB742619.1	3383904	T	C	1|1	0|0	0|0	0|0	0|0	0|1	0|1	0|0	0|1	0|1	0|1	0|1	0|0	0|1	1|1	1|1	1|1	0|1	0|0	1|1	1|1	0|1	1|1	0|1	0|0	1|1	1|1	0|1	1|1	1|1	1|1	0|1	1|1	0|0	1|1	0|1	0|1	0|0	1|1	0|0	0|1	1|1	1|1	1|1	0|1	0|0
KB742619.1	3383947	C	T	0|0	0|0	0|0	0|0	0|0	0|0	0|0	0|0	0|0	0|0	0|0	0|0	0|0	0|0	0|0	0|1	0|1	0|0	0|0	0|1	0|1	0|1	0|1	0|0	0|0	0|1	0|1	0|0	0|0	0|1	1|1	0|0	0|0	0|0	0|0	0|1	0|0	0|0	0|0	0|0	0|0	0|0	0|0	0|1	0|0	0|0
KB742619.1	3384016	G	C	0|0	0|0	0|0	0|0	0|0	0|0	0|0	0|0	0|0	0|1	0|0	0|1	0|0	0|1	0|1	0|0	0|0	0|0	0|0	0|1	0|0	0|0	0|0	0|0	0|0	0|1	0|1	0|1	0|0	1|1	0|0	0|0	0|1	0|0	0|0	0|0	0|0	0|0	0|0	0|0	0|0	0|1	0|0	0|0	0|0	0|0
KB742619.1	3384033	G	T	0|0	0|0	0|0	0|0	0|0	0|0	0|0	0|0	0|0	0|1	0|0	0|1	0|0	0|0	0|1	0|0	0|0	0|0	0|0	0|1	0|0	0|0	0|0	0|0	0|0	0|0	0|1	0|1	0|0	0|1	0|0	0|0	0|1	0|0	0|1	0|0	0|0	0|0	0|0	0|0	0|0	0|1	0|0	0|0	0|0	0|0
KB742619.1	3384051	C	G	0|1	1|1	1|1	0|1	0|1	0|1	0|1	0|1	1|1	0|1	0|0	0|1	1|1	0|1	0|1	1|1	1|1	1|1	1|1	0|1	0|1	1|1	0|1	0|0	1|1	1|1	0|1	0|0	1|1	0|1	1|1	1|1	0|0	0|0	0|1	1|1	1|1	1|1	1|1	1|1	1|1	0|0	0|1	.|.	0|1	1|1
KB742619.1	3384087	G	A	0|0	1|1	1|1	0|1	0|1	0|1	0|1	0|1	0|1	0|1	0|0	0|1	1|1	0|1	0|1	0|1	0|1	0|1	1|1	0|1	0|1	1|1	0|1	0|0	0|1	0|0	0|1	0|0	0|0	0|0	1|1	0|1	0|0	0|0	0|0	1|1	0|1	1|1	0|1	1|1	0|1	0|0	0|0	0|1	0|1	1|1
KB742619.1	3384125	C	T	0|0	1|1	1|1	1|1	0|1	0|1	0|1	1|1	0|1	0|1	0|0	0|1	1|1	0|1	0|1	0|1	0|1	0|1	1|1	0|1	0|1	1|1	0|1	0|0	0|1	0|1	0|1	0|0	0|0	0|1	1|1	0|1	0|0	0|0	0|0	1|1	0|1	1|1	0|1	1|1	0|1	0|0	0|0	0|1	0|1	1|1
KB742619.1	3384129	G	A	0|0	1|1	1|1	0|1	0|1	0|1	0|1	0|1	0|1	0|1	0|0	0|1	1|1	0|1	0|1	0|1	0|1	0|1	1|1	0|1	0|1	1|1	0|1	0|0	0|1	0|0	0|1	0|0	0|0	0|0	1|1	0|1	0|0	0|0	0|0	1|1	0|1	1|1	0|1	1|1	0|1	0|0	0|0	0|1	0|1	1|1
KB742619.1	3384136	G	A	0|1	0|0	0|0	0|0	0|0	0|1	0|1	0|0	0|0	0|0	0|1	0|0	0|0	0|0	0|0	0|0	0|0	0|0	0|0	0|0	0|1	0|0	0|1	0|1	0|0	0|0	0|0	0|0	0|0	0|0	0|0	0|0	0|1	0|0	0|0	0|0	0|0	0|0	0|0	0|0	0|0	0|1	0|1	0|1	0|0	0|0
KB742619.1	3384141	G	A	0|0	1|1	1|1	0|1	0|1	0|1	0|1	0|1	0|1	0|1	0|0	0|1	1|1	0|1	0|1	0|1	0|1	0|1	1|1	0|1	0|1	1|1	0|1	0|0	0|1	0|0	0|1	0|0	0|0	0|0	1|1	0|1	0|0	0|0	0|0	1|1	0|1	1|1	1|1	1|1	0|1	0|0	0|0	0|1	0|1	1|1
KB742619.1	3384160	C	G	0|1	1|1	1|1	0|1	0|1	0|1	0|1	0|1	1|1	0|1	0|0	0|1	1|1	0|1	0|1	1|1	1|1	1|1	1|1	0|1	0|1	1|1	0|1	0|0	1|1	0|1	0|1	0|0	1|1	0|0	1|1	1|1	0|0	0|0	0|1	1|1	1|1	1|1	1|1	1|1	1|1	0|0	0|1	0|1	0|1	1|1
KB742619.1	3384186	A	G	0|1	1|1	1|1	0|1	0|1	0|1	0|1	1|1	1|1	0|1	0|0	0|1	1|1	0|1	0|1	1|1	1|1	1|1	1|1	0|1	0|1	1|1	0|1	0|0	1|1	0|1	0|1	0|0	1|1	0|0	1|1	1|1	0|0	0|0	0|1	1|1	1|1	1|1	1|1	1|1	1|1	0|0	0|1	0|1	0|1	1|1
KB742619.1	3384212	T	C	0|1	0|0	0|0	0|0	0|0	0|0	0|0	.|.	0|1	0|0	0|0	0|0	0|0	0|0	0|0	0|1	0|1	0|1	0|0	0|0	0|0	0|0	0|0	0|0	0|1	0|1	0|0	0|0	1|1	0|0	0|0	0|1	0|0	0|0	0|1	0|0	0|1	0|0	0|1	0|0	0|1	0|0	0|1	0|0	0|0	0|0
KB742619.1	3384265	A	G	0|0	1|1	1|1	0|1	0|1	0|1	0|1	0|1	0|1	0|1	0|0	0|1	1|1	0|1	0|1	0|1	0|1	0|1	1|1	0|1	0|1	1|1	0|1	0|0	0|1	0|0	0|1	0|0	0|0	0|0	1|1	0|1	0|0	0|0	0|0	1|1	0|1	1|1	0|1	1|1	0|1	0|0	0|0	0|1	0|1	1|1
KB742619.1	3384287	T	TC	0|1	1|1	1|1	1|1	0|1	0|1	0|1	1|1	1|1	0|1	0|0	0|1	1|1	0|1	0|1	1|1	1|1	1|1	1|1	0|1	0|1	1|1	0|1	0|0	1|1	1|1	0|1	0|0	1|1	0|1	1|1	1|1	0|0	0|0	0|1	1|1	1|1	1|1	1|1	1|1	1|1	0|0	0|1	0|1	0|1	1|1
KB742619.1	3384290	C	CT	0|0	0|1	0|0	0|1	0|0	0|0	0|0	0|1	0|0	0|0	0|0	0|0	0|0	0|0	0|0	0|0	0|0	0|0	0|0	0|0	0|0	0|0	0|0	0|0	0|0	0|0	0|0	0|0	0|0	0|0	0|0	0|0	0|0	0|0	0|0	0|0	0|0	0|0	0|0	0|0	0|0	0|0	0|0	0|0	0|0	0|0
KB742619.1	3384291	G	A	0|1	1|1	1|1	0|1	0|1	0|1	0|1	0|1	1|1	0|1	0|0	0|1	1|1	0|1	0|1	1|1	1|1	1|1	1|1	0|1	0|1	1|1	0|1	0|0	1|1	0|1	0|1	0|0	1|1	0|0	1|1	1|1	0|0	0|0	0|1	1|1	1|1	1|1	1|1	1|1	1|1	0|0	0|1	0|1	0|1	1|1
KB742619.1	3384320	C	T	0|0	1|1	1|1	0|1	0|1	0|1	0|1	0|1	0|1	0|1	0|0	0|1	1|1	0|1	0|1	0|1	0|1	0|1	0|1	0|1	0|1	1|1	0|1	0|0	0|1	0|0	0|1	0|0	0|0	0|0	1|1	0|1	0|0	0|0	0|0	1|1	0|1	1|1	0|1	1|1	0|1	0|0	0|0	0|1	0|1	1|1
KB742619.1	3384331	G	A	0|1	0|0	0|0	0|0	0|0	0|0	0|0	0|0	0|1	0|0	0|0	0|0	0|0	0|0	0|0	0|1	0|1	0|1	0|0	0|0	0|0	0|0	0|0	0|0	0|1	0|1	0|0	0|0	1|1	0|0	0|0	0|1	0|0	0|0	0|1	0|0	0|1	0|0	0|1	0|0	0|1	0|0	0|1	0|0	0|0	0|0
KB742619.1	3384417	ATTTGGGTGCC	A	0|1	1|1	1|1	1|1	0|1	0|1	0|1	1|1	1|1	0|1	0|0	0|1	1|1	0|1	0|1	1|1	1|1	1|1	1|1	0|1	0|1	1|1	0|1	0|0	1|1	0|1	0|1	0|0	1|1	0|0	1|1	1|1	0|0	0|0	0|1	1|1	1|1	1|1	1|1	1|1	1|1	0|0	0|1	0|1	1|1	1|1
KB742619.1	3384436	C	T	0|1	1|1	1|1	1|1	0|1	0|1	0|1	1|1	1|1	0|1	0|0	0|1	1|1	0|1	0|1	1|1	1|1	1|1	1|1	0|1	0|1	1|1	0|1	0|0	1|1	0|1	0|1	0|0	1|1	0|0	1|1	1|1	0|0	0|0	0|1	1|1	1|1	1|1	1|1	1|1	1|1	0|0	0|1	0|1	1|1	1|1
KB742619.1	3384440	C	A	0|1	1|1	1|1	1|1	0|1	0|1	0|1	1|1	1|1	0|1	0|0	0|1	1|1	0|1	0|1	1|1	1|1	1|1	1|1	0|1	0|1	1|1	0|1	0|0	1|1	0|1	0|1	0|0	1|1	0|0	1|1	1|1	0|0	0|0	0|1	1|1	1|1	1|1	1|1	1|1	1|1	0|0	0|1	0|1	1|1	1|1
KB742619.1	3384443	T	C	0|1	1|1	1|1	1|1	0|1	0|1	0|1	1|1	1|1	0|1	0|0	0|1	1|1	0|1	0|1	1|1	1|1	1|1	1|1	0|1	0|1	1|1	0|1	0|0	1|1	0|1	0|1	0|0	1|1	0|0	1|1	1|1	0|0	0|0	0|1	1|1	1|1	1|1	1|1	1|1	1|1	0|0	0|1	0|1	1|1	1|1
KB742619.1	3384456	A	G	0|1	1|1	1|1	1|1	0|1	0|1	0|1	1|1	1|1	0|1	0|0	0|1	1|1	0|1	0|1	1|1	1|1	1|1	1|1	0|1	0|1	1|1	0|1	0|0	1|1	0|1	0|1	0|0	1|1	0|0	1|1	1|1	0|0	0|0	0|1	1|1	1|1	1|1	1|1	1|1	1|1	0|0	0|1	0|1	1|1	1|1
KB742619.1	3384465	A	G	0|1	1|1	1|1	1|1	0|1	0|1	0|1	1|1	1|1	0|1	0|0	0|1	1|1	0|1	0|1	1|1	1|1	1|1	1|1	0|1	0|1	1|1	0|1	0|0	1|1	0|1	0|1	0|0	1|1	0|0	1|1	1|1	0|0	0|0	0|1	1|1	1|1	1|1	1|1	1|1	1|1	0|0	0|1	0|1	1|1	1|1
KB742619.1	3384525	A	C	1|1	1|1	1|1	1|1	0|1	1|1	1|1	1|1	1|1	1|1	0|1	1|1	1|1	1|1	1|1	1|1	1|1	1|1	1|1	1|1	1|1	1|1	1|1	1|1	1|1	1|1	1|1	0|1	1|1	1|1	1|1	1|1	1|1	0|0	1|1	1|1	1|1	1|1	1|1	1|1	1|1	1|1	1|1	1|1	1|1	1|1
KB742619.1	3384530	A	G	0|1	1|1	1|1	1|1	0|1	0|1	0|1	1|1	1|1	0|1	0|0	0|1	1|1	0|1	0|1	1|1	1|1	1|1	1|1	0|1	0|1	1|1	0|1	0|0	1|1	0|1	0|1	0|0	1|1	0|0	1|1	1|1	0|0	0|0	0|1	1|1	1|1	1|1	1|1	1|1	1|1	0|0	0|1	0|1	1|1	1|1
KB742619.1	3384543	A	G	0|1	1|1	1|1	1|1	0|1	0|1	0|1	1|1	1|1	0|1	0|0	0|1	1|1	0|1	0|1	1|1	1|1	1|1	1|1	0|1	0|1	1|1	0|1	0|0	1|1	0|1	0|1	0|0	1|1	0|0	1|1	1|1	0|0	0|0	0|1	1|1	1|1	1|1	1|1	1|1	1|1	0|0	0|1	0|1	0|1	1|1
KB742619.1	3384582	CT	C	0|1	1|1	1|1	1|1	0|1	0|1	0|1	1|1	1|1	0|1	0|0	0|1	1|1	0|1	0|1	1|1	1|1	1|1	1|1	0|1	0|1	1|1	0|1	0|0	1|1	1|1	0|1	0|0	1|1	0|1	1|1	1|1	0|0	0|0	0|1	1|1	1|1	1|1	1|1	1|1	1|1	0|0	0|1	0|1	0|1	1|1
KB742619.1	3384583	TTC	T	0|0	1|1	1|1	1|1	0|0	0|0	0|0	1|1	1|1	0|1	0|0	0|0	1|1	0|0	0|1	1|1	1|1	1|1	1|1	0|0	0|1	1|1	0|0	0|0	1|1	1|1	0|0	0|0	1|1	0|1	1|1	1|1	0|0	0|0	0|0	1|1	1|1	1|1	1|1	1|1	1|1	0|0	0|1	0|1	0|0	1|1
KB742619.1	3384584	T	A	0|1	1|1	1|1	1|1	0|1	0|1	0|1	1|1	1|1	0|1	0|0	0|1	1|1	0|1	0|1	1|1	1|1	1|1	1|1	0|1	0|1	1|1	0|1	0|0	1|1	1|1	0|1	0|0	1|1	0|0	1|1	1|1	0|0	0|0	0|1	1|1	1|1	1|1	1|1	1|1	1|1	0|0	0|1	0|1	0|1	1|1
KB742619.1	3384617	A	G	0|1	1|1	1|1	1|1	0|1	0|1	0|1	1|1	1|1	0|1	0|0	0|1	1|1	0|1	0|1	1|1	1|1	1|1	1|1	0|1	0|1	1|1	0|1	0|0	1|1	1|1	0|1	0|0	1|1	0|1	1|1	1|1	0|0	0|0	0|1	1|1	1|1	1|1	1|1	1|1	1|1	0|0	0|1	0|1	0|1	1|1
KB742619.1	3384625	T	C	0|1	1|1	1|1	1|1	0|1	0|1	0|1	1|1	1|1	0|1	0|0	0|1	1|1	0|1	0|1	1|1	1|1	1|1	1|1	0|1	0|1	1|1	0|1	0|0	1|1	0|1	0|1	0|0	1|1	0|0	1|1	1|1	0|0	0|0	0|1	1|1	1|1	1|1	1|1	1|1	1|1	0|0	0|1	0|1	0|1	1|1
KB742619.1	3384668	C	T	0|1	0|0	0|0	0|0	0|0	0|0	0|0	0|0	0|1	0|0	0|0	0|0	0|0	0|0	0|0	0|1	0|1	0|1	0|0	0|0	0|0	0|0	0|0	0|0	0|1	0|1	0|0	0|0	1|1	0|0	0|0	0|1	0|0	0|0	0|1	0|0	0|1	0|0	0|1	0|0	0|1	0|0	0|1	0|0	0|0	0|0
KB742619.1	3384675	T	C	0|1	0|0	0|0	0|1	0|0	0|0	0|0	0|1	0|1	0|0	0|0	0|0	0|0	0|0	0|0	0|1	0|1	0|1	0|0	0|0	0|0	0|0	0|0	0|0	0|1	1|1	0|0	0|0	1|1	1|1	0|0	0|1	0|0	0|0	0|1	0|0	0|1	0|0	1|1	0|0	0|1	0|0	0|1	0|0	0|0	0|0
KB742619.1	3384702	G	A	0|1	0|0	0|0	0|1	0|0	0|0	0|0	0|1	0|1	0|0	0|0	0|0	0|0	0|0	0|0	0|1	0|1	0|1	0|0	0|0	0|0	0|0	0|0	0|0	0|1	0|1	0|0	0|0	1|1	.|.	0|0	0|1	0|0	0|0	0|1	0|0	0|1	0|0	1|1	0|0	0|1	0|0	0|1	0|0	0|0	0|0
KB742619.1	3384741	C	T	0|1	0|0	0|0	0|0	0|0	0|0	0|0	0|0	0|1	0|0	0|0	0|0	0|0	0|0	0|0	0|1	0|1	0|1	0|0	0|0	0|0	0|0	0|0	0|0	0|1	0|1	0|0	0|0	1|1	0|0	0|0	0|1	0|0	0|0	0|1	0|0	0|1	0|0	0|1	0|0	0|1	0|0	0|1	0|0	0|0	0|0
KB742619.1	3384749	C	T	0|1	0|0	0|0	0|1	0|0	0|0	0|0	0|1	0|1	0|1	0|0	0|1	0|0	0|1	0|1	0|1	0|1	0|1	0|0	0|1	0|1	0|0	0|1	1|1	0|1	1|1	0|1	0|1	1|1	1|1	0|0	0|1	0|1	0|0	1|1	0|0	0|1	0|0	0|1	0|0	0|1	1|1	1|1	0|1	0|0	0|0
KB742619.1	3384789	T	C	0|0	0|0	0|0	0|1	0|0	0|0	0|0	0|1	0|0	0|1	0|0	0|1	0|0	0|1	0|1	0|0	0|0	0|0	0|0	0|1	0|1	0|0	0|1	1|1	0|0	0|1	0|1	0|1	0|0	1|1	0|0	0|0	0|1	0|0	0|1	0|0	0|0	0|0	0|0	0|0	0|0	1|1	0|1	0|1	0|0	0|0
KB742619.1	3384792	A	G	0|0	0|0	0|0	0|0	0|0	0|0	0|0	0|0	0|0	0|0	0|0	0|0	0|0	0|0	0|0	0|0	0|0	0|0	0|0	0|0	0|1	0|0	0|1	0|1	0|0	0|1	0|0	0|0	0|0	0|1	0|0	0|0	0|0	0|0	0|0	0|0	0|0	0|0	0|0	0|0	0|0	0|1	0|1	0|1	0|0	0|0
KB742619.1	3384841	A	T	0|0	0|0	0|0	0|1	0|0	0|0	0|1	1|1	0|0	0|1	0|0	0|1	0|0	0|1	0|1	0|0	0|0	0|0	0|0	0|1	0|1	0|0	0|1	1|1	0|0	0|1	0|1	0|1	0|0	1|1	0|0	0|0	0|1	0|0	0|1	0|0	0|0	0|0	0|0	0|0	0|0	1|1	0|1	0|1	0|0	0|0
KB742619.1	3384842	T	C	0|1	0|0	0|0	0|0	0|0	0|1	0|1	0|0	0|0	0|0	0|1	0|0	0|0	0|0	0|1	0|1	0|1	0|0	0|0	0|1	0|1	0|1	0|1	0|0	0|0	0|0	0|1	0|0	0|0	0|0	1|1	0|0	0|1	0|0	0|0	0|1	0|0	0|0	0|1	0|0	0|0	0|0	0|0	0|1	0|0	0|0
KB742619.1	3384940	G	GT	0|1	1|1	1|1	1|1	0|1	1|1	1|1	1|1	0|1	1|1	0|1	1|1	0|1	1|1	1|1	0|1	0|1	0|1	1|1	1|1	1|1	1|1	1|1	1|1	0|1	0|0	1|1	0|1	0|0	0|1	1|1	0|1	1|1	0|0	0|1	1|1	0|1	1|1	0|1	1|1	0|1	1|1	0|1	1|1	0|1	1|1
KB742619.1	3384957	G	T	0|0	0|0	0|0	0|0	0|0	0|0	0|0	0|0	0|0	0|1	0|0	0|1	0|0	0|1	0|1	0|0	0|0	0|0	0|0	0|1	0|0	0|0	0|0	0|0	0|0	0|0	0|1	0|1	0|0	0|1	0|0	0|0	0|1	0|0	0|1	0|0	0|0	0|0	0|0	0|0	0|0	0|1	0|0	0|0	0|0	0|0
KB742619.1	3384988	A	G	1|1	1|1	1|1	1|1	0|1	1|1	1|1	1|1	1|1	1|1	0|1	1|1	0|1	1|1	1|1	1|1	1|1	1|1	1|1	1|1	1|1	1|1	1|1	1|1	1|1	1|1	1|1	0|1	1|1	1|1	1|1	1|1	1|1	0|0	1|1	1|1	1|1	1|1	1|1	1|1	1|1	1|1	1|1	1|1	0|1	1|1
KB742619.1	3385050	T	C	0|1	0|0	0|0	0|0	0|0	0|0	0|0	0|0	0|1	0|0	0|0	0|0	0|0	0|0	0|0	0|1	0|1	0|1	0|0	0|0	0|0	0|0	0|0	0|0	0|1	0|1	0|0	0|0	1|1	0|0	0|0	0|1	0|0	0|0	0|1	0|0	0|1	0|0	0|1	0|0	0|1	0|0	0|1	0|0	0|0	0|0
KB742619.1	3385076	A	C	0|1	1|1	1|1	1|1	0|1	1|1	1|1	1|1	0|1	1|1	0|0	1|1	1|1	1|1	1|1	0|1	0|1	0|1	1|1	1|1	1|1	1|1	1|1	1|1	0|1	0|1	1|1	0|1	0|0	1|1	1|1	0|1	1|1	0|0	0|1	1|1	0|1	1|1	0|1	1|1	0|1	1|1	0|1	1|1	0|1	1|1
KB742619.1	3385099	T	C	0|1	0|0	0|0	0|0	0|0	0|0	0|0	0|0	0|1	0|0	0|0	0|0	0|0	0|0	0|0	0|1	0|1	0|1	0|0	0|0	0|0	0|0	0|0	0|0	0|1	0|1	0|0	0|0	1|1	0|0	0|0	0|1	0|0	0|0	0|1	0|0	0|1	0|0	0|1	0|0	0|1	0|0	0|1	0|0	0|0	0|0
KB742619.1	3385105	C	A	0|1	0|0	0|0	0|0	0|0	0|0	0|0	0|0	0|1	0|0	0|0	0|0	0|0	0|0	0|0	0|1	0|1	0|1	0|0	0|0	0|0	0|0	0|0	0|0	0|1	0|1	0|0	0|0	1|1	0|0	0|0	0|1	0|0	0|0	0|1	0|0	0|1	0|0	0|1	0|0	0|1	0|0	0|1	0|0	0|0	0|0
KB742619.1	3385130	G	A	0|1	0|0	0|0	0|0	0|0	0|0	0|0	0|0	0|1	0|0	0|0	0|0	0|0	0|0	0|0	0|1	0|1	0|1	0|0	0|0	0|0	0|0	0|0	0|0	0|1	0|1	0|0	0|0	1|1	0|0	0|0	0|1	0|0	0|0	0|1	0|0	0|1	0|0	0|1	0|0	0|1	0|0	0|1	0|0	0|0	0|0
KB742619.1	3385136	T	TATC	0|1	1|1	1|1	1|1	0|1	1|1	1|1	1|1	0|1	1|1	0|1	1|1	1|1	1|1	1|1	0|1	0|1	0|1	1|1	1|1	1|1	1|1	1|1	1|1	0|1	0|1	1|1	0|1	0|0	1|1	1|1	0|0	1|1	0|0	0|1	1|1	0|1	1|1	0|1	1|1	0|1	1|1	0|1	1|1	0|1	1|1
KB742619.1	3385243	A	G	1|1	0|0	0|0	0|1	0|0	1|1	0|1	0|1	0|1	0|1	0|1	0|1	0|1	0|1	1|1	0|1	0|1	0|0	0|0	1|1	0|1	0|1	0|1	0|0	0|0	0|0	1|1	0|1	0|0	0|1	1|1	0|0	1|1	0|0	0|1	0|1	0|0	0|0	0|1	0|0	0|0	0|1	0|0	0|1	0|0	0|0
KB742619.1	3385285	C	T	1|1	0|0	0|0	0|1	0|0	1|1	0|1	0|1	0|1	0|1	0|1	0|1	0|1	0|1	1|1	0|1	0|1	0|0	0|0	1|1	0|1	0|1	0|1	0|0	0|0	0|0	1|1	0|1	0|0	0|1	1|1	0|0	1|1	0|0	0|1	0|1	0|0	0|0	0|1	0|0	0|0	0|1	0|0	0|1	0|0	0|0
KB742619.1	3385301	AAAC	A	0|0	0|0	0|0	0|0	0|0	0|0	0|0	0|0	0|1	0|0	0|0	0|0	0|0	0|0	0|0	0|1	0|1	0|1	0|0	0|0	0|0	0|0	0|0	0|0	0|1	0|1	0|0	0|0	1|1	0|0	0|0	0|1	0|0	0|0	0|1	0|0	0|1	0|0	0|1	0|0	0|1	0|0	0|1	0|0	0|0	0|0
KB742619.1	3385309	A	G	0|1	0|0	0|0	0|1	0|0	1|1	0|1	0|1	0|1	0|1	0|1	0|1	0|1	0|1	1|1	0|1	0|1	0|0	0|0	1|1	0|1	0|1	0|1	0|0	0|0	0|0	1|1	0|1	0|0	0|1	1|1	0|0	1|1	0|0	0|1	0|1	0|0	0|0	0|1	0|0	0|0	0|1	0|0	0|1	0|0	0|0
KB742619.1	3385348	C	T	0|1	0|0	0|0	0|0	0|0	0|0	0|0	0|0	0|1	0|0	0|0	0|0	0|0	0|0	0|0	0|1	0|1	0|1	0|0	0|0	0|0	0|0	0|0	0|0	0|0	0|1	0|0	0|0	1|1	0|0	0|0	0|1	0|0	0|0	0|1	0|0	0|1	0|0	0|1	0|0	0|1	0|0	0|1	0|0	0|0	0|0
KB742619.1	3385380	C	T	1|1	0|0	0|0	0|1	0|0	1|1	0|1	0|1	1|1	0|1	0|1	0|1	0|1	0|1	1|1	1|1	1|1	0|1	0|0	1|1	0|1	0|1	0|1	0|1	0|1	0|1	1|1	0|1	1|1	0|1	1|1	0|1	1|1	0|0	1|1	1|1	0|1	0|0	1|1	0|0	0|1	0|1	0|1	0|1	0|0	0|0
KB742619.1	3385394	A	T	0|1	0|0	0|0	0|1	0|0	1|1	0|1	0|1	0|1	0|1	0|1	0|1	0|1	0|1	1|1	0|1	0|1	0|0	0|0	1|1	0|1	0|1	0|1	0|1	0|0	0|0	1|1	0|1	0|0	0|1	1|1	0|0	1|1	0|0	0|1	1|1	0|0	0|0	0|1	0|0	0|0	0|1	0|0	0|1	0|0	0|0
KB742619.1	3385405	C	T	0|1	0|0	0|0	0|0	0|0	0|0	0|0	0|0	0|1	0|0	0|0	0|0	0|0	0|0	0|0	0|1	0|1	0|1	0|0	0|0	0|0	0|0	0|0	0|1	0|1	0|1	0|0	0|0	1|1	0|0	0|0	0|1	0|0	0|0	0|1	0|0	0|1	0|0	0|1	0|0	0|1	0|0	0|1	0|0	0|0	0|0
KB742619.1	3385406	A	G	1|1	0|0	0|0	0|1	0|0	1|1	0|1	0|1	1|1	0|1	0|1	0|1	0|1	0|1	1|1	1|1	1|1	0|1	0|0	1|1	0|1	0|1	0|1	0|1	0|1	0|1	1|1	0|1	1|1	0|1	1|1	0|1	1|1	0|0	1|1	1|1	0|1	0|0	1|1	0|0	0|1	0|1	0|1	0|1	0|0	0|0
KB742619.1	3385427	G	A	0|1	0|0	0|0	0|0	0|0	1|1	0|1	0|1	0|1	0|1	0|1	0|1	0|1	0|1	1|1	0|1	0|1	0|0	0|0	1|1	0|1	0|1	0|1	0|0	0|0	0|0	1|1	0|1	0|0	0|1	1|1	0|0	1|1	0|0	0|1	0|1	0|0	0|0	0|1	0|0	0|0	0|1	0|0	0|1	0|0	0|0
KB742619.1	3385442	G	A	0|0	1|1	1|1	0|1	1|1	0|0	0|1	0|1	0|0	0|1	0|0	0|1	0|1	0|1	0|0	0|0	0|0	0|1	1|1	0|0	0|1	0|1	0|1	0|1	0|1	0|1	0|0	0|0	0|0	0|1	0|0	0|1	0|0	0|0	0|0	0|1	0|1	1|1	0|0	1|1	0|1	0|1	0|1	0|1	0|1	1|1
KB742619.1	3385446	C	T	0|1	0|0	0|0	0|0	0|0	0|0	0|0	0|0	0|1	0|0	0|0	0|0	0|0	0|0	0|0	0|1	0|1	0|1	0|0	0|0	0|0	0|0	0|0	0|0	0|1	0|1	0|0	0|0	1|1	0|0	0|0	0|1	0|0	0|0	0|1	0|0	0|1	0|0	0|1	0|0	0|1	0|0	0|1	0|0	0|0	0|0
KB742619.1	3385449	CAG	C	0|1	0|0	0|0	0|0	0|0	0|0	0|0	0|0	0|1	0|0	0|0	0|0	0|0	0|0	0|0	0|1	0|1	0|1	0|0	0|0	0|0	0|0	0|0	0|0	0|1	0|1	0|0	0|0	1|1	0|0	0|0	0|1	0|0	0|0	0|1	0|0	0|1	0|0	0|1	0|0	0|1	0|0	0|1	0|0	0|0	0|0
KB742619.1	3385454	C	T	0|0	1|1	1|1	0|1	1|1	0|0	0|0	0|0	0|0	0|1	0|0	0|1	0|1	0|0	0|0	0|0	0|0	0|1	1|1	0|0	0|0	0|1	0|0	0|0	0|1	0|0	0|0	0|0	0|0	0|0	0|0	0|1	0|0	0|0	0|0	0|1	0|1	1|1	0|0	1|1	0|0	0|0	0|0	0|0	0|1	1|1
KB742619.1	3385499	T	C	0|0	0|0	0|0	0|0	0|0	1|1	0|0	0|0	0|0	0|0	0|0	0|1	0|0	0|0	.|.	0|0	0|0	0|0	0|0	1|1	0|1	0|0	0|0	0|0	0|0	0|0	1|1	0|0	0|0	.|.	1|1	0|0	1|1	0|0	1|1	0|1	0|0	0|0	0|1	0|0	0|0	0|1	0|0	0|0	0|0	0|0
KB742619.1	3385503	G	A	0|0	0|0	0|0	0|0	0|0	1|1	0|0	0|0	0|0	0|0	0|0	0|0	0|0	0|0	.|.	0|0	0|0	0|0	0|0	.|.	0|1	0|0	0|0	0|0	0|0	0|0	1|1	0|0	0|0	.|.	1|1	0|0	.|.	0|0	0|0	0|1	0|0	0|0	0|1	0|0	0|0	0|0	0|0	0|0	.|.	0|0
KB742619.1	3385599	G	A	0|0	1|1	1|1	0|1	0|1	.|.	1|1	1|1	0|0	1|1	0|0	0|1	1|1	0|1	.|.	0|0	0|0	1|1	1|1	.|.	1|1	1|1	1|1	1|1	1|1	1|1	.|.	.|.	0|0	0|1	.|.	0|1	0|0	.|.	0|0	1|1	0|1	1|1	0|0	1|1	0|0	1|1	1|1	1|1	1|1	1|1
KB742619.1	3385605	G	A	0|1	0|0	0|0	0|0	0|0	0|0	0|0	0|0	0|1	0|0	0|0	0|0	0|0	0|0	0|0	0|1	0|1	0|1	0|0	0|0	0|0	0|0	0|0	0|0	0|0	0|0	0|0	0|0	1|1	0|0	0|0	0|1	0|0	0|0	1|1	0|0	0|1	0|0	0|1	0|0	1|1	0|0	0|0	0|0	0|0	0|0
KB742619.1	3385606	G	A	0|1	0|0	0|0	0|1	0|0	1|1	0|1	0|1	0|1	0|1	0|1	0|1	0|1	0|1	1|1	0|1	0|1	0|0	0|0	1|1	0|1	0|1	0|1	0|0	0|0	0|0	1|1	0|1	0|0	0|1	1|1	0|0	1|1	.|.	0|0	0|1	0|0	0|0	0|1	0|0	0|0	0|1	0|0	0|1	0|1	0|0
KB742619.1	3385611	A	G	1|1	0|0	0|0	0|1	0|0	1|1	0|1	0|1	1|1	0|1	0|1	0|1	0|1	0|1	1|1	1|1	1|1	0|1	0|0	1|1	0|1	0|1	0|1	0|1	0|0	0|0	1|1	0|1	1|1	0|1	1|1	0|1	1|1	0|0	1|1	0|1	0|1	0|0	1|1	0|0	1|1	0|1	0|0	0|1	0|1	0|0
KB742619.1	3385706	T	C	1|1	1|1	1|1	1|1	0|1	1|1	1|1	1|1	1|1	1|1	0|1	1|1	1|1	1|1	1|1	1|1	1|1	1|1	1|1	1|1	0|1	1|1	0|1	0|1	1|1	1|1	1|1	0|1	1|1	1|1	1|1	1|1	1|1	0|0	1|1	1|1	1|1	1|1	1|1	1|1	1|1	0|1	0|1	0|1	0|1	1|1
KB742619.1	3385717	G	C	0|1	0|0	0|0	0|0	0|0	0|1	0|1	0|0	0|0	0|0	0|1	0|0	0|0	0|0	0|1	0|1	0|1	0|0	0|0	0|1	0|1	0|1	0|1	0|0	0|0	0|0	0|1	0|0	0|0	0|0	1|1	0|0	0|1	0|0	0|0	0|1	0|0	0|0	0|1	0|0	0|0	0|0	0|0	0|1	0|0	0|0
KB742619.1	3385757	T	G	0|1	0|0	0|0	0|0	0|0	0|0	0|0	0|0	0|1	0|0	0|0	0|0	0|0	0|0	0|0	0|1	0|1	0|1	0|0	0|0	0|0	0|0	0|0	0|0	0|1	0|1	0|0	0|0	1|1	0|0	0|0	0|1	0|0	0|0	0|1	0|0	0|1	0|0	0|1	0|0	0|1	0|0	0|1	0|0	0|0	0|0
KB742619.1	3385806	A	G	0|1	0|0	0|0	0|1	0|0	1|1	0|1	0|1	0|1	0|1	0|1	0|1	0|1	0|1	1|1	0|1	0|1	0|0	0|0	1|1	0|1	0|1	0|1	0|0	0|0	0|0	1|1	0|1	0|0	0|1	1|1	0|0	1|1	0|0	0|1	0|1	0|0	0|0	0|1	0|0	0|0	0|1	0|0	0|1	0|0	0|0
KB742619.1	3385874	A	C	0|1	0|0	0|0	0|1	0|0	1|1	0|1	0|1	0|1	0|1	0|1	0|1	0|1	0|1	0|1	0|1	0|1	0|0	0|0	1|1	0|1	0|1	0|1	0|1	0|0	0|1	1|1	0|1	0|0	1|1	1|1	0|0	1|1	0|0	0|1	0|1	0|0	0|0	0|1	0|0	0|0	0|1	0|0	0|1	0|1	0|0
KB742619.1	3386021	T	C	1|1	0|0	0|0	0|1	0|0	1|1	0|1	0|1	1|1	0|1	0|1	0|1	0|1	0|1	1|1	1|1	1|1	0|1	0|0	1|1	0|1	0|1	0|1	0|0	0|1	0|1	1|1	0|1	1|1	0|1	1|1	0|1	1|1	0|0	1|1	0|1	0|1	0|0	1|1	0|0	0|1	0|1	0|1	0|1	0|0	0|0
KB742619.1	3386046	G	A	0|1	0|0	0|0	0|1	0|0	1|1	0|1	0|1	0|1	0|1	0|1	0|1	0|1	0|1	1|1	0|1	0|1	0|0	0|0	1|1	0|1	0|1	0|1	0|0	0|0	0|0	1|1	0|1	0|0	0|1	1|1	0|0	1|1	0|0	0|1	0|1	0|0	0|0	0|1	0|0	0|0	0|1	0|0	0|1	0|0	0|0
KB742619.1	3386050	T	C	0|1	0|0	0|0	0|0	0|0	1|1	0|1	0|0	0|1	0|1	0|1	0|1	0|1	0|1	1|1	0|1	0|1	0|0	0|0	1|1	0|1	0|1	0|1	0|0	0|0	0|0	1|1	0|1	0|0	0|1	1|1	0|0	1|1	0|0	0|1	0|1	0|0	0|0	0|1	0|0	0|0	0|1	0|0	0|1	0|0	0|0
KB742619.1	3386078	A	C	0|1	0|0	0|0	0|1	0|0	1|1	0|1	0|1	0|1	0|1	0|1	0|1	0|1	0|1	1|1	0|1	0|1	0|0	0|0	1|1	0|1	0|1	0|1	0|0	0|0	0|0	1|1	0|1	0|0	0|1	1|1	0|0	1|1	0|0	0|1	0|1	0|0	0|0	0|1	0|0	0|0	0|1	0|0	0|1	0|0	0|0
KB742619.1	3386088	A	G	0|1	0|0	0|0	0|1	0|0	1|1	0|1	0|1	0|1	0|1	0|1	0|1	0|1	0|1	1|1	0|1	0|1	0|0	0|0	1|1	0|1	0|1	0|1	0|0	0|0	0|0	1|1	0|1	0|0	0|1	1|1	0|0	1|1	0|0	0|1	0|1	0|0	0|0	0|1	0|0	0|0	0|1	0|0	0|1	0|0	0|0
KB742619.1	3386100	G	C	0|1	0|0	0|0	0|1	0|0	1|1	0|1	0|1	0|1	0|1	0|1	0|1	0|1	0|1	1|1	0|1	0|1	0|0	0|0	1|1	0|1	0|1	0|1	0|0	0|0	0|0	1|1	0|1	0|0	0|1	1|1	0|0	1|1	0|0	0|1	0|1	0|0	0|0	0|1	0|0	0|0	0|1	0|0	0|1	0|1	0|0
KB742619.1	3386143	T	C	0|1	0|0	0|0	0|1	0|0	1|1	0|1	0|1	0|1	0|1	0|1	0|1	0|1	0|1	1|1	0|1	0|1	0|0	0|0	1|1	0|1	0|1	0|1	0|0	0|0	0|0	1|1	0|1	0|0	0|1	1|1	0|0	1|1	0|0	0|1	0|1	0|0	0|0	0|1	0|0	0|0	0|1	0|0	0|1	0|0	0|0
KB742619.1	3386157	A	G	0|1	0|0	0|0	0|1	0|0	1|1	0|1	0|1	0|1	0|1	0|1	0|1	0|1	0|1	1|1	0|1	0|1	0|0	0|0	1|1	0|1	0|1	0|1	0|0	0|0	0|0	1|1	0|1	0|0	0|1	1|1	0|0	1|1	0|0	0|1	0|1	0|0	0|0	0|1	0|0	0|0	0|1	0|0	0|1	0|0	0|0
KB742619.1	3386164	T	A	0|1	0|0	0|0	0|1	0|0	1|1	0|1	0|1	0|1	0|1	0|1	0|1	0|1	0|0	1|1	0|1	0|1	0|0	0|0	1|1	0|1	0|1	0|1	0|0	0|0	0|0	1|1	0|1	0|0	0|1	1|1	0|0	1|1	0|0	0|1	0|1	0|0	0|0	0|1	0|0	0|0	0|1	0|0	0|1	0|0	0|0
KB742619.1	3386167	A	C	0|1	0|0	0|0	0|1	0|0	1|1	0|1	0|1	0|1	0|1	0|1	0|1	0|1	0|1	1|1	0|1	0|1	0|0	0|0	1|1	0|1	0|1	0|1	0|0	0|0	0|0	1|1	0|1	0|0	0|1	1|1	0|0	1|1	0|0	0|1	0|1	0|0	0|0	0|1	0|0	0|0	0|1	0|0	0|1	0|0	0|0
KB742619.1	3386192	G	A	0|1	0|0	0|0	0|1	0|0	1|1	0|1	0|1	0|1	0|1	0|1	0|1	0|1	0|1	1|1	0|1	0|1	0|0	0|0	1|1	0|1	0|1	0|1	0|0	0|0	0|0	1|1	0|1	0|0	0|1	1|1	0|0	1|1	0|0	0|1	0|1	0|0	0|0	0|1	0|0	0|0	0|1	0|0	0|1	0|0	0|0
KB742619.1	3386202	G	A	0|0	1|1	1|1	0|1	0|1	0|0	0|0	0|0	0|0	0|1	0|0	0|1	0|1	0|1	0|0	0|0	0|0	0|1	1|1	0|0	0|0	0|1	0|0	0|0	0|1	0|0	0|0	0|0	0|1	0|0	0|0	0|1	0|0	0|0	0|0	0|1	0|1	1|1	0|0	1|1	0|1	0|1	0|0	0|0	0|1	1|1
KB742619.1	3386216	G	A	0|1	0|0	0|0	0|0	0|0	0|0	0|0	0|0	1|1	0|0	0|0	0|0	0|0	0|0	0|1	0|1	0|1	0|1	0|0	0|0	0|0	0|0	0|0	0|0	0|1	0|1	0|0	0|0	1|1	0|0	0|0	0|1	0|0	0|0	0|1	0|0	0|1	0|0	0|1	0|0	0|1	0|0	0|1	0|0	0|0	0|0
KB742619.1	3386258	G	T	0|1	0|0	0|0	0|1	0|0	1|1	0|1	0|1	0|1	0|1	0|1	0|1	0|1	0|1	0|1	0|1	0|1	0|0	0|0	1|1	0|1	0|1	0|1	0|0	0|0	0|0	1|1	0|1	0|0	0|1	1|1	0|0	1|1	0|0	0|1	0|1	0|0	0|0	0|1	0|0	0|0	0|1	0|0	0|1	0|0	0|0
KB742619.1	3386301	T	A	0|1	0|0	0|0	0|1	0|0	1|1	0|1	0|1	0|1	0|1	0|1	1|1	0|1	0|1	0|1	0|1	0|1	0|0	0|0	1|1	0|1	0|1	0|1	0|0	0|0	0|0	1|1	0|1	0|0	0|1	1|1	0|0	1|1	0|0	0|1	0|1	0|0	0|0	0|1	0|0	0|0	0|1	0|0	0|1	0|0	0|0
KB742619.1	3386302	G	A	0|1	0|0	0|0	0|1	0|0	1|1	0|1	0|1	0|1	0|1	0|1	1|1	0|1	0|1	0|1	0|1	0|1	0|0	0|0	1|1	0|1	0|1	0|1	0|0	0|0	0|0	1|1	0|1	0|0	0|1	1|1	0|0	1|1	0|0	0|1	0|1	0|0	0|0	0|1	0|0	0|0	0|1	0|0	0|1	0|0	0|0
KB742619.1	3386319	A	C	0|1	0|0	0|0	0|1	0|0	1|1	0|1	0|1	0|1	0|1	0|1	1|1	0|1	0|1	0|1	0|1	0|1	0|0	0|0	1|1	0|1	0|1	0|1	0|0	0|0	0|0	1|1	0|1	0|0	0|1	1|1	0|0	1|1	0|0	0|1	0|1	0|0	0|0	0|1	0|0	0|0	0|1	0|0	0|1	0|0	0|0
KB742619.1	3386337	G	A	0|1	0|0	0|0	0|1	0|0	1|1	0|1	0|1	0|1	0|1	0|1	1|1	0|1	0|0	0|1	0|1	0|1	0|0	0|0	1|1	0|1	0|1	0|1	0|0	0|0	0|0	1|1	0|1	0|0	0|1	1|1	0|0	1|1	0|0	0|1	0|1	0|0	0|0	0|1	0|0	0|0	0|1	0|0	0|1	0|0	0|1
KB742619.1	3386343	G	A	0|1	1|1	1|1	1|1	0|1	1|1	1|1	1|1	0|1	1|1	0|1	1|1	1|1	1|1	0|1	0|1	0|1	0|1	1|1	1|1	0|1	1|1	0|1	0|0	0|1	0|1	1|1	0|1	0|0	1|1	1|1	0|1	1|1	0|0	0|1	1|1	0|1	1|1	0|1	1|1	0|1	0|1	0|0	0|1	0|1	1|1
KB742619.1	3386410	A	G	0|0	1|1	1|1	0|1	0|1	0|0	0|0	0|0	0|0	0|1	0|0	0|1	0|1	0|1	0|0	0|0	0|0	0|1	1|1	0|0	0|0	0|1	0|0	0|0	0|1	0|0	0|0	0|0	0|0	0|0	0|0	0|1	0|0	0|0	0|0	0|1	0|1	1|1	0|0	1|1	0|1	0|0	0|0	0|0	0|1	1|1
KB742619.1	3386508	T	TCACCGC	0|0	0|0	0|0	0|1	0|0	0|0	0|0	0|1	0|0	0|0	0|0	0|0	0|0	0|0	0|0	0|0	0|0	0|0	0|0	0|0	0|0	0|0	0|0	0|0	0|0	0|0	0|0	0|0	0|0	0|0	0|0	0|0	0|0	0|0	0|0	0|0	0|0	0|0	0|0	0|0	0|0	0|0	0|0	0|0	0|0	0|0
KB742619.1	3386516	C	T	0|0	0|0	0|0	0|0	0|0	0|0	0|0	0|0	0|0	0|1	0|0	0|1	0|0	0|1	0|1	0|0	0|0	0|0	0|0	0|1	0|0	0|0	0|0	0|1	0|0	0|0	0|1	0|1	0|0	0|1	0|0	0|0	0|1	0|0	0|1	0|0	0|0	0|0	0|0	0|0	0|0	0|0	0|0	0|0	0|0	0|0
KB742619.1	3386555	G	A	1|1	1|1	1|1	1|1	0|1	1|1	1|1	1|1	1|1	1|1	0|1	1|1	1|1	1|1	1|1	1|1	0|1	1|1	1|1	1|1	1|1	1|1	1|1	1|1	0|1	1|1	1|1	0|1	1|1	1|1	1|1	1|1	1|1	0|0	0|1	1|1	0|1	1|1	1|1	1|1	0|1	1|1	1|1	1|1	1|1	1|1
KB742619.1	3386586	C	CA	0|0	0|0	0|0	0|1	0|0	0|0	0|0	0|1	0|0	0|0	0|0	0|0	0|0	0|0	0|0	0|0	0|0	0|0	0|0	0|0	0|0	0|0	0|0	0|0	0|0	0|0	0|0	0|0	0|0	0|0	0|0	0|0	0|0	0|0	0|0	0|0	0|0	0|0	0|0	0|0	0|0	0|0	0|0	0|0	0|0	0|0
KB742619.1	3386602	AG	A	0|0	0|0	0|0	0|1	0|0	0|0	0|0	0|1	0|0	0|0	0|0	0|0	0|0	0|0	0|0	0|0	0|0	0|0	0|0	0|0	0|0	0|0	0|0	0|0	0|0	0|0	0|0	0|0	0|0	0|0	0|0	0|0	0|0	0|0	0|0	0|0	0|0	0|0	0|0	0|0	0|0	0|0	0|0	0|0	0|0	0|0
KB742619.1	3386672	T	C	0|0	0|0	0|0	0|0	0|0	0|0	0|0	0|0	0|0	0|0	0|0	0|0	0|0	0|0	0|0	0|0	0|1	0|0	0|0	0|0	0|0	0|0	0|1	0|0	0|1	0|0	0|0	0|0	0|0	0|0	0|0	0|0	0|0	0|0	0|1	0|0	0|1	0|0	0|0	0|0	0|1	0|0	0|0	0|0	0|0	0|0
KB742619.1	3386735	T	C	0|0	1|1	1|1	0|1	0|1	0|0	0|0	0|0	0|0	0|1	0|0	0|1	0|1	0|1	0|0	0|0	0|0	0|1	1|1	0|0	0|0	0|1	0|0	0|0	0|1	0|0	0|0	0|0	0|0	0|0	0|0	0|1	0|0	0|0	0|0	0|1	0|1	1|1	0|0	0|1	0|0	0|0	0|0	0|0	0|1	1|1
KB742619.1	3386820	G	A	0|0	0|0	0|0	0|0	0|0	0|0	0|0	0|0	0|0	0|0	0|0	0|0	0|0	0|0	0|0	0|0	0|1	0|0	0|0	0|0	0|0	0|0	0|0	0|0	0|1	0|0	0|0	0|0	0|0	0|0	0|0	0|0	0|0	0|0	0|1	0|0	0|1	0|0	0|0	0|0	1|1	0|0	0|0	0|0	0|0	0|0
KB742619.1	3386842	G	C	0|0	0|0	0|0	0|0	0|0	0|0	0|0	0|0	0|0	0|0	0|0	0|0	0|0	0|0	0|0	0|0	0|1	0|0	0|0	0|0	0|0	0|0	0|0	0|0	0|1	0|0	0|0	0|0	0|0	0|0	0|0	0|0	0|0	0|0	0|1	0|0	0|1	0|0	0|0	0|0	1|1	0|0	0|0	0|0	0|0	0|0
KB742619.1	3386851	C	T	0|0	0|0	0|0	0|0	0|0	0|0	0|0	0|0	0|0	0|0	0|0	0|0	0|0	0|0	0|0	0|0	0|1	0|0	0|0	0|0	0|0	0|0	0|0	0|0	0|1	0|0	0|0	0|0	0|0	0|0	0|0	0|0	0|0	0|0	0|1	0|0	0|1	0|0	0|0	0|0	1|1	0|0	0|0	0|0	0|0	0|0
KB742619.1	3386889	G	A	0|1	0|0	0|0	0|1	0|0	0|0	0|0	0|1	0|1	0|0	0|0	0|0	0|0	0|0	0|0	0|1	0|0	0|1	0|0	0|0	0|0	0|0	0|0	0|0	0|0	0|1	0|0	0|0	1|1	0|0	0|0	0|1	0|0	0|0	0|0	0|0	0|0	0|0	0|1	0|0	0|0	0|0	0|0	0|0	0|0	0|0
KB742619.1	3386916	T	C	0|0	0|0	0|0	0|0	0|0	0|0	0|0	0|0	0|0	0|0	0|0	0|0	0|0	0|0	0|1	0|0	0|1	0|0	0|0	0|0	0|0	0|0	0|0	0|1	0|1	0|0	0|0	0|0	0|0	0|0	0|0	0|0	0|0	0|0	0|1	0|0	0|1	0|0	0|0	0|0	1|1	0|0	0|0	0|0	0|0	0|0
KB742619.1	3386986	G	T	0|0	0|0	0|0	0|0	0|0	0|0	0|1	0|1	0|0	0|1	0|0	0|1	0|0	0|1	0|1	0|0	0|0	0|0	0|0	0|1	0|0	0|0	0|0	0|0	0|0	0|0	0|1	0|1	0|0	0|1	0|0	0|0	0|1	0|0	0|1	0|0	0|0	0|0	0|0	0|0	0|0	0|1	0|0	0|0	0|0	0|0
KB742619.1	3386994	T	C	0|0	0|0	0|0	0|0	0|0	0|0	0|0	0|0	0|0	0|0	0|0	0|0	0|0	0|0	0|1	0|0	0|1	0|0	0|0	0|0	0|0	0|0	0|0	0|0	0|1	0|0	0|0	0|0	0|0	0|0	0|0	0|0	0|0	0|0	0|1	0|0	0|1	0|0	0|0	0|0	1|1	0|0	0|0	0|0	0|0	0|0
KB742619.1	3387001	T	C	0|1	0|0	0|0	0|1	0|0	0|0	0|0	0|1	1|1	0|0	0|0	0|0	0|0	0|0	0|1	0|1	0|1	0|1	0|0	0|0	0|1	0|0	0|1	1|1	0|1	0|1	0|0	0|0	1|1	0|0	0|0	0|1	0|0	0|0	0|1	0|0	0|1	0|0	0|1	0|0	1|1	0|1	1|1	0|1	0|0	0|0
KB742619.1	3387002	T	A	0|1	1|1	1|1	1|1	0|1	1|1	0|1	1|1	1|1	1|1	0|0	1|1	1|1	1|1	0|1	0|1	0|1	1|1	1|1	0|1	0|1	0|1	0|1	1|1	1|1	1|1	0|1	0|1	1|1	1|1	0|0	1|1	0|1	0|0	1|1	0|1	1|1	1|1	0|1	0|1	1|1	1|1	1|1	0|1	1|1	1|1
KB742619.1	3387031	A	G	0|0	0|0	0|0	0|1	0|0	0|0	0|0	0|1	0|0	0|0	0|0	0|0	0|0	0|0	0|0	0|0	0|1	0|0	0|0	0|0	0|0	0|0	0|0	0|1	0|1	0|0	0|0	0|0	0|0	0|0	0|0	0|0	0|0	0|0	0|1	0|0	0|1	0|0	0|0	0|0	1|1	0|0	0|0	0|0	0|0	0|0
KB742619.1	3387087	T	G	0|0	0|0	0|0	0|0	0|0	0|0	0|0	0|0	0|0	0|0	0|0	0|0	0|0	0|0	0|1	0|0	0|1	0|0	0|0	0|0	0|0	0|0	0|0	0|0	0|1	0|0	0|0	0|0	0|0	0|0	0|0	0|0	0|0	0|0	0|1	0|0	0|0	0|0	0|0	0|0	1|1	0|0	0|0	0|0	0|0	0|0
KB742619.1	3387098	T	C	0|0	0|0	0|0	0|0	0|0	0|0	0|0	0|0	0|0	0|0	0|0	0|0	0|0	0|0	0|1	0|0	0|1	0|0	0|0	0|0	0|0	0|0	0|0	0|1	0|1	0|0	0|0	0|0	0|0	0|0	0|0	0|0	0|0	0|0	0|1	0|0	0|0	0|0	0|0	0|0	1|1	0|0	0|0	0|0	0|0	0|0
KB742619.1	3387099	G	A	0|0	0|0	0|0	0|0	0|0	0|0	0|0	0|0	0|0	0|0	0|0	0|0	0|0	0|0	0|1	0|0	0|1	0|0	0|0	0|0	0|0	0|0	0|0	0|1	0|1	0|0	0|0	0|0	0|0	0|0	0|0	0|0	0|0	0|0	0|1	0|0	0|0	0|0	0|0	0|0	1|1	0|0	0|0	0|0	0|0	0|0
KB742619.1	3387102	G	A	0|0	0|0	0|0	0|0	0|0	0|0	0|0	0|0	0|0	0|0	0|0	0|0	0|0	0|0	0|0	0|0	0|1	0|0	0|0	0|0	0|0	0|0	0|0	0|1	0|1	0|0	0|0	0|0	0|0	0|0	0|0	0|0	0|0	0|0	0|1	0|0	0|0	0|0	0|0	0|0	1|1	0|0	0|0	0|0	0|0	0|0
KB742619.1	3387123	T	C	0|0	1|1	1|1	1|1	0|1	0|0	0|0	0|1	0|0	0|1	0|0	0|1	0|1	0|1	0|1	0|0	0|1	0|1	1|1	0|0	0|0	0|1	0|0	0|1	1|1	0|0	0|0	0|1	0|0	0|0	0|0	0|1	0|0	0|0	0|1	0|1	1|1	1|1	0|0	0|1	0|1	0|0	0|0	0|0	0|1	1|1
KB742619.1	3387141	C	A	0|0	0|0	0|0	0|1	0|0	0|0	0|0	0|1	0|0	0|0	0|0	0|0	0|0	0|0	0|1	0|0	0|1	0|0	0|0	0|0	0|0	0|0	0|0	0|1	0|1	0|0	0|0	0|0	0|0	0|0	0|0	0|0	0|0	0|0	0|1	0|0	0|1	0|0	0|0	0|0	1|1	0|0	0|0	0|0	0|0	0|0
KB742619.1	3387179	G	C	0|1	1|1	1|1	0|1	0|1	0|1	0|1	0|1	1|1	1|1	0|0	1|1	1|1	1|1	0|1	1|1	0|1	1|1	1|1	1|1	1|1	1|1	1|1	0|1	0|1	1|1	1|1	0|1	1|1	1|1	1|1	1|1	0|1	0|0	0|1	1|1	0|1	1|1	1|1	1|1	0|0	1|1	1|1	1|1	1|1	1|1
KB742619.1	3387180	G	A	0|0	0|0	0|0	0|0	0|0	0|1	0|1	0|0	0|1	0|0	0|0	0|0	0|1	0|0	0|0	0|0	0|0	0|0	0|0	0|0	0|0	0|0	0|0	0|0	0|0	0|0	0|0	0|0	0|0	0|0	0|0	0|0	0|0	0|0	0|0	0|0	0|0	0|0	0|0	0|0	0|0	0|0	0|0	0|0	0|1	0|0
KB742619.1	3387237	T	C	0|1	0|0	0|0	0|0	0|0	0|0	0|0	0|0	0|1	0|0	0|0	0|0	0|0	0|0	0|0	0|1	0|0	0|1	0|0	0|0	0|0	0|0	0|0	0|0	0|0	0|1	0|0	0|0	1|1	0|0	0|0	0|1	0|0	0|0	0|0	0|0	0|0	0|0	0|1	0|0	0|0	0|0	0|1	0|0	0|0	0|0
KB742619.1	3387238	A	ACT	0|0	0|0	0|0	0|0	0|0	0|0	0|0	0|0	0|0	0|0	0|1	0|0	0|0	0|0	0|0	0|0	0|1	0|0	0|0	0|0	0|0	0|0	0|0	0|1	0|1	0|0	0|0	0|0	0|0	0|0	0|0	0|0	0|0	0|0	0|1	0|0	0|1	0|0	0|0	0|0	1|1	0|0	0|0	0|0	0|0	0|0
KB742619.1	3387250	G	A	0|0	0|0	0|0	0|0	0|0	0|0	0|0	0|0	0|0	0|0	0|0	0|0	0|0	0|0	0|0	0|0	0|1	0|0	0|0	0|0	0|0	0|0	0|0	0|0	0|1	0|0	0|0	0|0	0|0	0|0	0|0	0|0	0|0	0|0	0|1	0|0	0|1	0|0	0|0	0|0	1|1	0|0	0|0	0|0	0|0	0|0
KB742619.1	3387290	G	A	0|0	0|0	0|0	0|0	0|0	0|0	0|0	0|0	0|0	0|0	0|0	0|0	0|0	0|0	0|1	0|0	0|1	0|0	0|0	0|0	0|0	0|0	0|0	0|1	0|1	0|0	0|0	0|0	0|0	0|0	0|0	0|0	0|0	0|0	0|1	0|0	0|1	0|0	0|0	0|0	1|1	0|0	0|0	0|0	0|0	0|0
KB742619.1	3387291	C	G	0|0	0|0	0|0	0|0	0|0	0|0	0|0	0|0	0|0	0|0	0|0	0|0	0|0	0|0	0|0	0|0	0|1	0|0	0|0	0|0	0|0	0|0	0|0	0|1	0|1	0|0	0|0	0|0	0|0	0|0	0|0	0|0	0|0	0|0	0|1	0|0	0|1	0|0	0|0	0|0	1|1	0|0	0|0	0|0	0|0	0|0
KB742619.1	3387292	C	T	0|0	0|0	0|0	0|1	0|0	0|0	0|0	0|1	0|0	0|0	0|0	0|0	0|0	0|0	0|0	0|0	0|1	0|0	0|0	0|0	0|0	0|0	0|0	0|1	0|1	0|0	0|0	0|0	0|0	0|0	0|0	0|0	0|0	0|0	0|1	0|0	0|1	0|0	0|0	0|0	1|1	0|0	0|0	0|0	0|0	0|0
KB742619.1	3387301	A	G	0|0	0|0	0|0	0|0	0|0	0|0	0|0	0|0	0|0	0|0	0|0	0|0	0|0	0|0	0|0	0|0	0|1	0|0	0|0	0|0	0|0	0|0	0|0	0|0	0|1	0|0	0|0	0|0	0|0	0|0	0|0	0|0	0|0	0|0	0|1	0|0	0|1	0|0	0|0	0|0	1|1	0|0	0|0	0|0	0|0	0|0
KB742619.1	3387312	C	G	0|0	1|1	1|1	0|1	0|1	0|0	0|0	0|0	0|0	0|1	0|0	0|1	0|1	0|1	0|0	0|0	0|0	0|1	1|1	0|0	0|0	0|1	0|0	0|0	0|1	0|1	0|0	0|0	0|0	0|1	0|0	0|1	0|0	0|0	0|0	0|1	0|1	1|1	0|0	0|1	0|0	0|0	0|0	0|0	0|1	1|1
KB742619.1	3387313	G	A	0|0	0|0	0|0	0|0	0|0	0|0	0|0	0|0	0|0	0|0	0|0	0|0	0|0	0|0	0|0	0|0	0|1	0|0	0|0	0|0	0|0	0|0	0|0	0|1	0|1	0|0	0|0	0|0	0|0	0|0	0|0	0|0	0|0	0|0	0|1	0|0	0|1	0|0	0|0	0|0	1|1	0|0	0|0	0|0	0|0	0|0
KB742619.1	3387377	C	T	0|1	0|0	0|0	0|0	0|0	0|0	0|0	0|0	0|1	0|0	0|0	0|0	0|0	0|0	0|0	0|1	0|0	0|1	0|0	0|0	0|1	0|0	0|1	0|1	0|0	0|1	0|0	0|0	1|1	0|0	0|0	0|1	0|0	0|0	0|0	0|0	0|0	0|0	0|1	0|0	0|0	0|1	1|1	0|1	0|0	0|0
KB742619.1	3387454	C	A	0|0	0|0	0|0	0|0	0|0	0|0	0|1	0|1	0|0	0|1	0|0	0|1	0|0	0|1	0|1	0|0	0|1	0|0	0|0	0|1	0|0	0|0	0|0	0|1	0|1	0|0	1|1	0|1	0|0	0|1	0|0	0|0	0|1	0|0	1|1	0|0	0|1	0|0	0|0	0|0	1|1	0|1	0|0	0|0	0|0	0|0
KB742619.1	3387460	A	G	0|0	0|0	0|0	0|0	0|0	0|0	0|1	0|1	0|0	0|1	0|0	0|1	0|0	0|1	0|1	0|0	0|1	0|0	0|0	0|1	0|0	0|0	0|0	0|0	0|1	0|0	1|1	0|1	0|0	0|1	0|0	0|0	0|1	0|0	1|1	0|0	0|1	0|0	0|0	0|0	1|1	0|1	0|0	0|0	0|0	0|0
KB742619.1	3387473	A	G	0|0	0|0	0|0	0|0	0|0	0|0	0|1	0|1	0|0	0|1	0|0	0|1	0|0	0|1	0|1	0|0	0|1	0|0	0|0	0|1	0|0	0|0	0|0	0|0	0|1	0|0	1|1	0|1	0|0	0|1	0|0	0|0	0|1	0|0	1|1	0|0	0|1	0|0	0|0	0|0	1|1	0|1	0|0	0|0	0|0	0|0
KB742619.1	3387481	T	C	0|0	0|0	0|0	0|1	0|0	0|0	0|1	1|1	0|0	0|1	0|0	0|1	0|0	0|1	0|1	0|0	0|1	0|0	0|0	0|1	0|0	0|0	0|0	0|1	0|1	0|0	0|1	0|1	0|0	0|1	0|0	0|0	0|1	0|0	1|1	0|0	0|1	0|0	0|0	0|0	1|1	0|1	0|0	0|0	0|0	0|0
KB742619.1	3387531	A	G	0|1	1|1	1|1	0|1	0|1	0|1	0|1	1|1	1|1	1|1	0|0	1|1	1|1	1|1	0|1	0|1	0|1	1|1	1|1	0|1	0|1	0|1	0|1	0|1	1|1	1|1	0|1	0|1	1|1	1|1	0|0	1|1	0|1	0|0	1|1	0|1	1|1	1|1	0|1	0|1	1|1	1|1	1|1	0|1	1|1	1|1
KB742619.1	3387545	TTG	T	0|0	0|0	0|0	0|0	0|0	0|0	0|0	0|0	0|0	0|0	0|0	0|0	0|0	0|0	0|0	0|0	0|0	0|0	0|0	0|0	0|1	0|0	0|1	0|1	0|0	0|0	0|0	0|0	0|0	0|0	0|0	0|0	0|0	0|0	0|0	0|0	0|0	0|0	0|0	0|0	0|0	0|1	0|1	0|1	0|0	0|0
KB742619.1	3387551	T	G	0|0	0|0	0|0	0|1	0|0	0|0	0|1	1|1	0|0	0|1	0|0	0|1	0|0	0|1	0|1	0|0	0|1	0|0	0|0	0|1	0|0	0|0	0|0	0|0	0|1	0|0	0|1	0|1	0|0	0|1	0|0	0|0	0|1	0|0	1|1	0|0	0|1	0|0	0|0	0|0	1|1	0|1	0|0	0|0	0|0	0|0
KB742619.1	3387564	G	T	0|0	0|0	0|0	0|1	0|0	0|0	0|1	1|1	0|0	0|1	0|0	0|1	0|0	0|1	0|1	0|0	0|1	0|0	0|0	0|1	0|0	0|0	0|0	0|0	0|1	0|0	0|1	0|0	0|0	0|1	0|0	0|0	0|1	0|0	1|1	0|0	0|1	0|0	0|0	0|0	1|1	0|1	0|0	0|0	0|0	0|0
KB742619.1	3387578	C	G	0|0	0|0	0|0	0|0	0|0	0|0	0|1	0|1	0|0	0|1	0|0	0|1	0|0	0|1	0|1	0|0	0|1	0|0	0|0	0|1	0|0	0|0	0|0	0|0	0|1	0|0	0|1	0|1	0|0	0|1	0|0	0|0	0|1	0|0	1|1	0|0	0|1	0|0	0|0	0|0	1|1	0|1	0|0	0|0	0|0	0|0
KB742619.1	3387598	T	C	0|0	0|0	0|0	0|0	0|0	0|0	0|1	0|1	0|0	0|1	0|0	0|1	0|0	0|1	0|1	0|0	0|1	0|0	0|0	0|1	0|0	0|0	0|0	0|0	0|1	0|0	0|1	0|1	0|0	0|1	0|0	0|0	0|1	0|0	1|1	0|0	0|1	0|0	0|0	0|0	1|1	0|1	0|0	0|0	0|0	0|0
KB742619.1	3387626	C	T	0|0	0|0	0|0	0|1	0|0	0|0	0|1	1|1	0|0	0|1	0|0	0|1	0|0	0|1	0|1	0|0	0|1	0|0	0|0	0|1	0|0	0|0	0|0	0|0	0|1	0|0	0|1	0|1	0|0	0|1	0|0	0|0	0|1	0|0	1|1	0|0	0|1	0|0	0|0	0|0	1|1	0|1	0|0	0|0	0|0	0|0
KB742619.1	3387665	C	T	0|0	0|0	0|0	0|1	0|0	0|1	0|1	1|1	0|1	0|1	0|0	0|1	0|1	0|1	0|1	0|0	0|1	0|0	0|0	0|1	0|0	0|0	0|0	0|0	0|1	0|0	0|1	0|1	0|0	0|1	0|0	0|0	0|1	0|0	1|1	0|0	0|1	0|0	0|0	0|0	1|1	0|1	0|0	0|0	0|1	0|0
KB742619.1	3387667	A	G	0|0	0|0	0|0	0|1	0|0	0|1	0|1	1|1	0|1	0|1	0|0	0|1	0|1	0|1	0|1	0|0	0|1	0|0	0|0	0|1	0|0	0|0	0|0	0|0	0|1	0|0	0|1	0|1	0|0	0|1	0|0	0|0	0|1	0|0	1|1	0|0	0|1	0|0	0|0	0|0	1|1	0|1	0|0	0|0	0|0	0|0
KB742619.1	3387688	C	T	0|0	1|1	1|1	0|1	0|1	0|0	0|0	0|0	0|0	0|1	0|0	0|1	0|1	0|1	0|0	0|0	0|0	0|1	1|1	0|0	0|0	0|1	0|0	0|0	0|1	0|1	0|0	0|0	0|0	0|1	0|0	0|1	0|0	0|0	0|0	0|1	0|1	1|1	0|0	0|1	0|0	0|0	0|0	0|0	0|1	1|1
KB742619.1	3387689	G	A	0|0	0|0	0|0	0|1	0|0	0|0	0|1	1|1	0|0	0|1	0|0	0|1	0|0	0|1	0|1	0|0	0|1	0|0	0|0	0|1	0|1	0|0	0|1	0|0	0|1	0|0	0|1	0|1	0|0	0|1	0|0	0|0	0|1	0|0	1|1	0|0	0|1	0|0	0|0	0|0	1|1	1|1	0|1	0|1	0|0	0|0
KB742619.1	3387710	C	CT	0|0	0|0	0|0	0|1	0|0	0|0	0|0	0|1	0|0	0|0	0|0	0|0	0|0	0|0	0|0	0|0	0|0	0|0	0|0	0|0	0|0	0|0	0|0	0|0	0|0	0|0	0|0	0|0	0|0	0|0	0|0	0|0	0|0	0|0	0|0	0|0	0|0	0|0	0|0	0|0	0|0	0|0	0|0	0|0	0|0	0|0
KB742619.1	3387754	C	T	0|1	0|0	0|0	0|0	0|0	0|0	0|0	0|0	0|1	0|0	0|0	0|0	0|0	0|0	0|0	0|1	0|0	0|1	0|0	0|0	0|0	0|0	0|0	0|0	0|0	0|1	0|0	0|0	1|1	0|0	0|0	0|1	0|0	0|0	0|0	0|0	0|0	0|0	0|1	0|0	0|0	0|0	1|1	0|0	0|0	0|0
KB742619.1	3387966	G	A	0|0	0|0	0|0	0|1	0|0	0|0	0|1	1|1	0|0	0|1	0|0	0|1	0|0	0|1	0|1	0|0	0|1	0|0	0|0	0|1	0|0	0|0	0|0	0|0	0|1	0|0	0|1	0|1	0|0	0|1	0|1	0|0	0|1	0|0	1|1	0|0	0|0	0|0	0|0	0|0	1|1	0|1	0|0	0|0	0|0	0|0
KB742619.1	3388013	G	A	0|1	1|1	1|1	1|1	0|1	0|1	0|1	1|1	1|1	1|1	0|0	1|1	1|1	1|1	0|1	0|1	0|1	1|1	1|1	0|1	0|1	0|1	0|1	0|0	1|1	1|1	0|1	0|1	1|1	1|1	0|1	1|1	0|1	0|0	1|1	0|1	1|1	1|1	0|1	0|1	1|1	1|1	1|1	0|1	1|1	1|1
KB742619.1	3388081	A	G	1|1	1|1	1|1	1|1	0|1	1|1	0|1	0|1	1|1	0|1	0|1	0|1	1|1	0|1	0|1	1|1	0|1	1|1	1|1	0|1	1|1	1|1	1|1	1|1	0|1	1|1	0|1	0|0	1|1	0|1	0|1	1|1	0|1	0|0	0|0	1|1	1|1	1|1	1|1	1|1	0|0	0|1	1|1	1|1	1|1	1|1
KB742619.1	3388117	A	AAAC	0|1	0|0	0|0	0|0	0|0	0|0	0|0	0|0	0|1	0|0	0|0	0|0	0|0	0|0	0|0	0|1	0|0	0|1	0|0	0|0	0|0	0|0	0|0	0|0	0|0	0|1	0|0	0|0	1|1	0|0	0|0	0|1	0|0	0|0	0|0	0|0	0|1	0|0	0|1	0|0	0|0	0|0	0|1	0|0	0|0	0|0
KB742619.1	3388119	T	A	0|1	0|0	0|0	0|0	0|0	0|0	0|0	0|0	0|1	0|0	0|0	0|0	0|0	0|0	0|0	0|1	0|0	0|1	0|0	0|0	0|0	0|0	0|0	0|0	0|0	0|1	0|0	0|0	1|1	0|0	0|0	0|1	0|0	0|0	0|0	0|0	0|1	0|0	0|1	0|0	0|0	0|0	0|1	0|0	0|0	0|0
KB742619.1	3388120	G	GCAA	0|1	0|0	0|0	0|0	0|0	0|0	0|0	0|0	0|1	0|0	0|0	0|0	0|0	0|0	0|0	0|1	0|0	0|1	0|0	0|0	0|0	0|0	0|0	0|0	0|0	0|1	0|0	0|0	1|1	0|0	0|0	0|1	0|0	0|0	0|0	0|0	0|1	0|0	0|1	0|0	0|0	0|0	0|1	0|0	0|0	0|0
KB742619.1	3388157	A	T	0|1	1|1	1|1	1|1	0|1	0|1	0|1	1|1	1|1	1|1	0|0	1|1	1|1	1|1	0|1	0|1	0|1	1|1	1|1	0|1	0|1	0|1	0|1	0|0	1|1	1|1	0|1	0|1	1|1	1|1	0|1	1|1	0|1	0|0	1|1	0|1	1|1	1|1	0|1	0|1	1|1	1|1	1|1	0|1	1|1	1|1
KB742619.1	3388177	G	A	0|0	0|0	0|0	0|1	0|0	0|0	0|1	1|1	0|0	0|1	0|0	0|1	0|0	0|1	0|1	0|0	0|1	0|0	0|0	0|1	0|0	0|0	0|0	0|1	0|1	0|0	0|1	0|1	0|0	0|1	0|1	0|0	0|1	0|0	1|1	0|0	0|0	0|0	0|0	0|0	1|1	0|1	0|0	0|0	0|0	0|0
KB742619.1	3388304	G	A	0|1	0|0	0|0	0|0	0|0	0|0	0|0	0|0	0|1	0|0	0|0	0|0	0|0	0|0	0|0	0|1	0|0	0|1	0|0	0|0	0|0	0|0	0|0	0|1	0|0	0|1	0|0	0|0	1|1	0|0	0|0	0|1	0|0	0|0	0|0	0|0	0|1	0|0	0|1	0|0	0|0	0|0	0|1	0|0	0|0	0|0
KB742619.1	3388350	G	A	0|1	0|0	0|0	0|0	0|0	0|0	0|0	0|0	0|1	0|0	0|0	0|0	0|0	0|0	0|0	0|1	0|0	0|1	0|0	0|0	0|0	0|0	0|0	0|0	0|0	0|1	0|0	0|0	1|1	0|0	0|0	0|1	0|0	0|0	0|0	0|0	0|1	0|0	0|1	0|0	0|0	0|0	0|1	0|0	0|0	0|0
KB742619.1	3388722	G	A	0|1	0|0	0|0	0|0	0|0	0|0	0|0	0|0	0|1	0|0	0|0	0|0	0|0	0|0	0|0	0|1	0|0	0|1	0|0	0|0	0|0	0|0	0|0	0|0	0|0	0|1	0|0	0|0	1|1	0|0	0|0	0|0	0|0	0|0	0|0	0|0	0|1	0|0	0|1	0|0	0|0	0|0	0|0	0|0	0|0	0|0
KB742619.1	3388755	T	TGG	0|1	1|1	1|1	1|1	0|1	0|0	0|1	1|1	0|1	1|1	0|0	1|1	0|1	1|1	0|1	0|1	0|1	1|1	1|1	0|1	0|0	1|1	0|0	0|0	1|1	1|1	0|1	0|1	1|1	1|1	0|1	1|1	0|1	0|0	1|1	0|1	1|1	1|1	0|1	0|1	1|1	0|1	0|1	0|0	1|1	1|1
KB742619.1	3388769	A	C	1|1	1|1	1|1	1|1	0|1	0|0	0|1	1|1	0|1	1|1	0|0	1|1	0|1	1|1	0|1	0|1	0|1	1|1	1|1	0|1	0|0	1|1	0|0	0|0	1|1	1|1	0|1	0|1	1|1	1|1	0|1	1|1	0|1	0|0	1|1	0|1	1|1	1|1	0|1	0|1	1|1	0|1	1|1	0|0	1|1	1|1
KB742619.1	3388787	GGGAAAAAA	G	0|0	0|0	0|0	0|0	0|0	0|1	0|0	0|0	0|1	0|0	0|0	0|0	0|1	0|0	0|0	0|0	0|0	0|0	0|0	0|0	0|0	0|0	0|0	0|0	0|0	0|0	0|0	0|0	0|0	0|0	0|0	0|0	0|0	0|0	0|0	0|0	0|0	0|0	0|0	0|0	0|0	0|0	0|0	0|0	0|0	0|0
KB742619.1	3388979	G	A	0|0	0|0	0|0	0|0	0|0	0|0	0|0	0|0	0|0	0|1	0|0	0|1	0|0	0|1	0|1	0|0	0|1	0|0	0|0	0|1	0|0	0|0	0|0	0|0	0|1	0|0	0|1	0|1	0|0	0|1	0|1	0|0	0|1	0|0	1|1	0|0	0|0	0|0	0|0	0|0	1|1	0|1	0|0	0|0	0|0	0|0
KB742619.1	3389007	A	G	1|1	0|0	0|0	0|0	0|0	0|1	0|1	0|0	0|1	0|0	0|1	0|0	0|0	0|0	0|1	1|1	0|1	0|1	0|0	0|1	1|1	0|1	1|1	1|1	0|0	0|1	0|1	0|0	1|1	0|0	0|1	0|1	0|1	0|0	0|0	0|1	0|1	0|0	1|1	0|1	0|0	0|1	1|1	1|1	0|0	0|0
KB742619.1	3389017	G	A	0|0	0|0	0|0	0|0	0|0	0|0	0|0	0|0	0|1	0|0	0|0	0|0	0|0	0|0	0|0	0|1	0|0	0|1	0|0	0|0	0|0	0|0	0|0	0|0	0|0	0|1	0|0	0|0	1|1	0|0	0|0	0|1	0|0	0|0	0|0	0|0	0|1	0|0	0|1	0|0	0|0	0|0	0|1	0|0	0|0	0|0
KB742619.1	3389023	C	T	0|0	0|0	0|0	0|1	0|0	0|1	0|1	1|1	0|1	0|1	0|0	0|1	0|1	0|1	0|1	0|0	0|1	0|0	0|0	0|1	0|0	0|0	0|0	0|0	0|1	0|1	0|1	0|1	0|0	1|1	0|1	0|0	0|1	0|0	1|1	0|0	0|0	0|0	0|0	0|0	1|1	0|1	0|0	0|0	0|0	0|0
KB742619.1	3389054	A	G	1|1	0|0	0|0	0|0	0|0	1|1	0|1	0|0	1|1	0|0	0|0	0|0	0|1	0|0	0|1	1|1	0|1	0|1	0|0	0|1	1|1	0|1	1|1	1|1	0|0	1|1	0|1	0|0	1|1	0|1	1|1	0|1	0|1	0|0	0|0	0|1	0|1	0|0	1|1	0|1	0|0	0|1	1|1	1|1	0|0	0|0
KB742619.1	3389068	C	CCT	0|0	0|0	0|0	0|0	0|0	0|1	0|0	0|0	0|1	0|0	0|0	0|0	1|1	0|0	0|0	0|0	0|0	0|0	0|0	0|0	0|0	0|0	0|0	0|0	0|0	0|0	0|0	0|0	0|0	0|0	0|0	0|0	0|0	0|0	0|0	0|0	0|0	0|0	0|0	0|0	0|0	0|0	0|0	0|0	0|0	0|0
KB742619.1	3389098	A	G	0|0	0|0	0|0	0|0	0|0	0|0	0|0	0|0	0|1	0|0	0|0	0|0	0|0	0|0	0|0	0|1	0|0	0|1	0|0	0|0	0|0	0|0	0|0	0|0	0|0	1|1	0|0	0|0	1|1	0|0	0|0	0|1	0|0	0|0	0|0	0|0	0|1	0|0	0|1	0|0	0|0	0|0	0|1	0|0	0|0	0|0
KB742619.1	3389119	C	CT	0|0	1|1	1|1	0|1	0|1	0|0	0|0	0|0	0|0	0|1	0|0	0|1	0|1	0|1	0|0	0|0	0|0	0|1	1|1	0|0	0|0	0|1	0|0	0|0	0|1	0|1	0|0	0|0	0|0	0|1	0|0	0|1	0|0	0|0	0|0	0|1	0|1	1|1	0|0	0|1	0|0	0|0	0|0	0|0	0|1	1|1
KB742619.1	3389126	C	T	0|1	0|0	0|0	0|0	0|0	0|0	0|0	0|1	0|0	0|0	0|0	0|1	0|0	0|0	0|1	0|1	0|0	0|0	0|0	0|0	0|0	0|0	0|0	0|0	0|0	0|1	0|0	0|0	0|0	0|1	0|0	0|0	0|0	0|0	0|0	0|0	0|0	0|0	0|0	0|0	0|0	0|0	0|0	0|0	0|1	0|0
[truncated: 6,519 more rows]
[truncated: 3 more columns]
